# Supplementary material for: p1/s1, a 3’-nucleotidase/nuclease, allows Leishmania major to circumvent host innate immune response mechanisms
Source: PLoS Pathog. 2026 May 20;22(5):e1014197. doi: 10.1371/journal.ppat.1014197 (PMC13232948; doi:10.1371/journal.ppat.1014197)
Supplement: S1 — (XLSX) [file ppat.1014197.s002.xlsx]

## Sheet: Legend
Contained spreadsheets:
Title	Description
A) MS_2028_AuswertungTZ_Pro	Contains MaxLFQ values as well as statistical analysis of different condition comparisons
Column descriptions for spreadsheet "IRF4_pulldown_analysis"
Column	Title	Description
A	Protein.Names	Protein name as parsed from source database
B-BK		MaxLFQ values for each technical replicate run (column headers comprose following information: treatment, biological replicate, technical replicate)
BL-DO		Statistical results of pairwise analysis including log2FC, adjusted p-value and significance level comparing the expression levels between conditions (colum headers describe the type of statistics (log2FC/adj. P-value/significance level (ns/enriched group)))

## Sheet: MS_2018_AuswertungTZ_Pro
Protein.Names	Milte 3 1	Milte 3 2	Milte 3 3	Milte 3 4	Milte 3 5	Milte 3 6	Milte 3 7	Milte 24 1	Milte 24 2	Milte 24 3	Milte 24 4	Milte 24 5	Milte 24 6	Milte 24 7	Pro 1o24 1	Pro 1o24 2	Pro 1o24 3	Pro 1o24 4	Pro 1o24 5	Pro 1o24 6	Pro 1o24 7	Pro 7d 1	Pro 7d 2	Pro 7d 3	Pro 7d 4	Pro 7d 5	Pro 7d 6	Pro 7d 7	Pro w/o 1	Pro w/o 2	Pro w/o 3	Pro w/o 4	Pro w/o 6	Pro w/o 7	Pro SSP6 1	Pro SSP6 2	Pro SSP6 3	Pro SSP6 4	Pro SSP6 5	Pro SSP6 6	Pro SSP6 7	Pro SSP24 1	Pro SSP24 2	Pro SSP24 3	Pro SSP24 5	Pro SSP24 6	Pro SSP24 7	Pro Harm6 1	Pro Harm6 2
A0A1B2BGM7_LEIMA	80690.1	74728.6	73906.9	105195	97745.7	101416	114036	65351.7	73480.9	66382	72967.4	76514.8	70436.8	67689.1								13211.4	11747.4	12025.1	12344.1	9786.42	13790.7	13201.5	14711.6	14414.8	12636.3	14086.7	13283.4	13313.5
Q9TZS4_LEIMA															957821	1.00033e+06	983059	983068	902352	980457	927258	1467.82	1316.67	1286.06	1508.84	1403.25	1615.87	1823.23	273468	261838	211735	266020	285322	264707	2999.02	1967.64	1740.05	2517.9	2160.68	2194.16	1401.75
Q4QEM4_LEIMA	181777	212657	156183	199071	178992	200175	203778	71528.7	62817.3	62125.3	74694.3	71915.3	63910.3	70871.3	74980	75907.3	74921	71259	86034.7	76644	94052	93337.7	78530.7	85121.3	85111.7	75484.7	109033	101493	245268	241959	229353	241903	236040	254234	185069	196762	175193	172612	158242	155073	162586	118367	119629	133502	176388	137900	166078	160104	168236
C6KJD0_LEIMA															20116.6	20172.5	23417.4	21088.9	18821.6	21797.6	22375.3														28155.1	31426.5	29948.8	30347.1	24492.2	25273.9	24394.7	51397.6	45941.4	53717	65377.5	57947.7	62066	39963.9	41290.9
Q4QF68_LEIMA	648807	800214	623355	783651	756930	861414	883793	696158	631161	618288	616888	557332	577517	563712								735091	626575	621623	704355	666484	790110	775646	273468	261838	211735	266020	285322	264707	734722	482048	310303	338242	316982	196131	162342	783165	647728	691868	611752	620724	748186	795022	813855
Q4QF74_LEIMA																													273468	261838	211735	266020	285322	264707
Q4Q883_LEIMA				47373	86622.3	68678.5	40949					5690			13149	17736	21093.5	23129	16182	17294.5	20615.5	19700.5	14680	15283	61979.5	3969	22730.5	29608	86488	84956.3	88847.3	92482.5	77407.5	80241.3	89763	107483	103829	156324	168373	160236	167672	65244	109150	102666	201574	105359	191002	105080	162396
Q4Q6Z5_LEIMA	480440	595880	539143	695528	673826	651222	724420	664715	596697	632154	663343	616329	555259	647149								356184	328387	334719	361044	332905	438155	416448	330492	290009	393190	314998	316542	356080	93519	127194	119306	124239	121705	114311	93989.6	712368	623829	657844	743590	699466	767096	295965	384841
Q4QDX2_LEIMA															19375.9	21579.4	20170.4	20972.3	19415.3	20750.4	22678.3	55750.5	54464.3	58434	61316.1	58520	47921.7	66571.2	42370.9	39607.9	39346.7	42262.6	44051.4	43176.3	28671.5	39743	33995.3	35597.3	27080.5	26454.1	26525.1	21739.4	16890.1	24392.8	23855.7	23395.2	23602.2	37845.8	35431.5
Q9GU34_LEIMA	41633	39290.6	38264.5	44669	38216.4	41879.1	45379.6	25725.7	21444.3	22948.5	23340.7	24213.1	20804.2	21452.1	10630.5	10087.8	9842.16	9105.89	9323.06	10012.6	10230	22610.5	20992.4	23619.9	20531	25115.9	24329.2	21357.3	19847.3	17715.1	17903.3	19409.8	18445.5	18861.4	33808.4	40186.4	36615.1	37405.7	27910.8	32028.2	31170.9	7356.1	6586	6626.14	9055.24	7242.72	7678.09	17126.4	23036.8
Q6S4V7_LEIMA	52768.2	49247.9	46703	64743.5	56651.2	58575.6	70504.2	68191.7	63967.6	65194.8	65954.8	64870.4	62830	63368	46614.2	45162.4	44798.1	44158.1	40852.1	42214.4	48507.6	44589.6	42103.3	43488.7	47240.3	49189.2	55025.2	54272.1	81411.9	77708.5	75958.3	79106	74607.8	75558.8	28279.7	28562.8	23994.9	23806.3	30553.3	21518.3	35109.7	37577.9	29919	30582.1	38031.8	26538.8	37146.3	71654.7	73301.2
E9AF60_LEIMA	2033	2096	4229	4805	2452	2281	2422.5																2012	2090	1978			1447	4019.5	4015	2885	3972.5	3759.5	4025.5	2691	2470	2642.5	2863		2692					1732
Q4QG89_LEIMA	10672.7	11046.3	10022.3	14186.1	14200.1	14087.2	15335.5	10196	12665	9776	10283.3	11351	9203.65	10030.7	5685.23	5252.37	5295.36	5829.86	6389.69	4909.56	6622.3	16868.2	13235.2	17095	14511.3	10275.7	15058.5	17919.3	15699.1	14910.9	13673.3	14684.1	16207.4	15572.3	21568	17730.4	15790.4	17405.3	16730	14435.9	16116.7	12318.3	11855.7	7518.23	11459.7	12404.5	10600.3	18502.7	16931.9
Q4Q2H9_LEIMA	263142	252241	256663	237023	205907	163161	214242	146390	141767	158677	145236	148484	150808	132732	110157	104271	84141.5	85968	99701.5	113774	102894	204289	227695	232747	152482	242411	176413	180694
Q4Q2Z6_LEIMA	11330.7	9317.67	6541	15743.5	17317	14466.5	26223	8015	9959	11930	8886	6427.5	8821	11153										17593	14207		3332		31213	26422	22953	28339	27154	32964	15759	25203	26791	28759	22774.5	22837	28517.5		16762.5	14804	20905	17809		21539	21971
Q9NGR0_LEIMA	262293	214504	258677	276823	276449	247950	290523	86987.7	60963.1	86466.2	94704.1	101795	113785	111327	251978	237543	282346	263203	327388	321025	277012	127614	115309	117694	113735	139705	135719	119821
Q4Q0X4_LEIMA	14410	17833.3	15419.8	19345	11679	10623.6	10112.4	13242.7	14039.8	26479.7	24542.3	16912.5	18796.7	22453.7	5254.07	5577.33	5205.67	4716.33	4260.1	4989.34	5739.67	12897.3	16445	16395.7	18191.5	14467	9945.22	14200.3	14111.7	16652.3	14096.3	15217.7	17098.5	16600	10686	15480	13803.3	10147.3	7662.33	10184.7	9701	9604.67	8933	5808	9484.33	7962	6198.18	7468.33	8676.67
Q4Q6Y1_LEIMA	155589	175266	168769	242351	237696	250184	275699	73152.3	58198.7	58142.7	66381	57247.3	65672.7	63240	163536	152293	146009	138898	169391	156348	155866	155730	144364	151550	100472	145996	145099	145686	283520	284960	262668	278292	285134	305757	162385	236953	223893	231374	202183	214981	223806	159325	137709	172345	189156	193848	196335	185440	213483
Q9NGR1_LEIMA	13340.9	10956.6	13178.7	14042.5	14034.6	12606	14736.2	10756.3	7660.32	10755	11874.9	12748.9	14288	13992.5	58033.5	54709	65027.8	60618.7	75401.3	73936	63799.2	26917.4	24274.8	24777.3	23979.8	29130.4	28596.4	25300.8	352664	290566	261636	303319	331134	288032	263334	172076	145104	175233	180951	115803	114062	195793	116745	115663	170734	150747	126951	231563	149769
Q4QAP2_LEIMA	6395.54	4954.53	4730	10292	8722.2	10003.4	9330.02	6847.19	6498	5281.84	6090	7503.7	5369	5689	4455.93	3312	3382	2925	2727	3008	2921	6598.4	9304.74	11138	8924.87	8257.92	8279	9855	10106	9158	9751	10260.8	8520	10041	9123	7729	7751	7115	7062	7173	6908	8322	6286		7283	4684	6409	5264	8489
E9AEK1_LEIMA								191649	202206	202731	211444	192230	200562	190241	70086.3	100794	80465.1	71539.2	81531.3	91491.9	78302.6														202813	87390.1	52637.4	64172.8	73817	42395.7	45896.6	170555	86135.4	113210	97765	105950	95146.5	185942	14889.4
Q4QD46_LEIMA	3602.5	11893	16249	24691	15467	3122	22935	18430.5	11980	11116	14369.5	15267	13139	11070	41479.5	37386.5	33800.5	34534	40203	38409.5	40955	15759.5	14007.5	13314	3627	19457.5	16317		2033	2624		10946	3345	2773	2081							3570						3862	25669
Q4QDQ9_LEIMA	12920.3	17075.4	11119.1	17536.3	17378	18051.5	17895.8	35338.9	36660.9	33415.9	34120.9	32780.8	35379.6	36463.1	16930.7	15018.9	18639.7	14259.5	15608.6	16456.6	15250.4	29458.8	30235.2	26115.4	33892	27343.7	33347.9	34792.6	5265.94	5067.67	4200.66	4817.24	5595.93	4758.27	124989	81602.6	73485.7	68065.4	84849.5	62945.2	59784.7	84229.1	40583.1	40687.9	51507.2	54255.5	58334.3	114044	65568.6
Q4QEI8_LEIMA	407333	373152	375482	351416	381287	461592	363910	435113	456200	328939	377694	410646	341744	378411	706706	987908	791926	927993	717348	973284	786223	399134	464659	460736	450686	371533	515266	472461							320854	489806	399180	538245	416367	511704	416046	322858	398985	326752	316053	486545	494744	434106	401986
Q4Q8G1_LEIMA	79365.3	93172.7	128141	94481	73287	80803.3	88038.7	41600	45400	50984.7	43936.7	44799	42650.7	40877.7	31330	36831	23146.3	23516.7	24732	21823.5	24078.3	35253.7	40842	29249	22369	34971.3	38771.7	28818.3	91813	88589	78692.7	89129	98933.3	101540	59043.5	45443.7	38958	39571	31521.7	40094.3	37273.7	54922	21568	44337.7	37700.3	47837.3	44698	64700.3	52021.3
GP63_LEIMA	18138.3	19851.4	14179.1	27799.7	18124.7	21193.6	20594.3															3572.25	3633.9	3685.01	3928.89	1776.52	3164.88	3229.11	22756.5	28839.8	23819	27585.8	17867.8	24306.5	22542.1	20546.6	22247.2	22566.9	14770.3	14679	15460.3	49073.5	40455.4	60700.2	51072.5	36131.7	52935.3	9391.06	11895
Q4QHH0_LEIMA	8253.54	8102.27	8705.31	8352.1	6087.91	8175.07	5626.8								1378.78	1770.31	1706.59	1627.66	1256.37	1258.77	1483.43	9265.26	6840.77	9490.73	6277.98	7374.07	5334.21	6662.89	5656.6	5960.16	5972.69	6678.83	4542.05	5726.6								5322.53	8201.01	6951.72	8949.06	7574.22	9714.75
E9ADR4_LEIMA	32742	36086.7	39871.7	25065.7	27989	16785.3	27465.3	40358.3	103657	41206.7	34870.7	31504.7	42588	36571.3	111397	80045.7	103510	90436	99805.3	117971	92747	21526	22081.3	16992.7	18571.5	29898.7	23997.3	20088.7	24224	19856	14465.3	20346.7	21062.7	19707.7	11732.7	15608.3	6827.67	6252	8486.33		7858.67	26803.3	12026.7	20025.3	17976.3	16398.3	17515	9243.67	15095.7
Q4Q165_LEIMA	57237.6	53974.1	48253.6	30711.9	30538.6	33256	30651.6	6836.88	6590.79	6470.2	6154.57	7307.83	7202.5	7160.07	41108.8	27389.9	42392.9	40011.1	49219.4	41294.2	46447.1	14364.9	19009.8	15824.7	13743.8	23086.7	15491.2	16809.6							156537	99621	46362.3	72864	79645.7	31371.7	53299.7							189266	124053
Q4QHI2_LEIMA	11020.4	7004.39	8181.36	10550.9	7103.26	13249.5	7502.42	14004.9	16265.5	12182.6	14185.7	15838.9	12926.6	11471.5	23738.7	20166.2	22133.7	26410.5	18422.7	16761.8	20289.2	17191.1	15997.8	20421.1	19903.4	14144.7	25270.3	21053.2	1921.46	2845.51	1238.13	826.322	1685.65	734.924	6157.85	7048.54	6122.64	8743.79	4707.39	4092.94	2768.49	9425.71	11533.8	6752.24	5594.6	9846.52	11533.2	6951.13	6728.51
K7PNP9_LEIMA								6503.84	4795.72	4376.8	5084.71	5823.71	4704.49	4589.19															8835.67	5711.59	6591.94	6597.78	9225.19	6956.79	13011.8	7351.58	12971.2	10454.7	10453.9	16461.8	8933.79	7769.23	5926.4	5357.26	4263.93	3135.45	4336.22	26207.2	12366.3
Q4Q8L6_LEIMA	214548	227843	206288	280372	289762	214016	304063	93256	91251.8	93216.2	89612.9	94136.7	85163	100798	191017	210911	211870	215661	222456	205150	241962	202136	202063	211549	221982	171945	219950	246938	312514	338540	317915	311162	313897	318221	233926	267394	235689	264315	225023	225039	214091	195301	179814	255335	228834	252957	216483	250044	254897
Q4QGZ7_LEIMA	233897	258877	300162	305018	267093	323612	288506	58924	49145.7	60586.3	66130	54817.7	74371.7	65906.3	208594	188190	173155	179546	187069	207148	222229	170645	163117	154207	95107.7	127711	141119	173656	436510	444186	365958	470975	486458	477475	294280	395488	322523	354482	312092	323522	317993	202423	195149	274421	181486	183930	210541	257317	306722
Q4QDB7_LEIMA	70242	69860.6	77318.1	67224.5	58236.8	52984.1	71114.2	115548	107717	134257	137487	104937	130152	108456	105474	90704.8	93281.3	96041.4	99133.6	92944.4	100457	116542	110793	108566	85758.1	99348	114823	113977	49603	43046.8	49978.7	46485.6	59961.9	36725	31294.7	38205.8	39631.9	32318.1	34864.1	29271.2	30429.6	28012.4	37854.2	49717.6	41588.6	48399	50667.6	38478.2	49651.7
Q4QGL5_LEIMA	3682.49	4207.69	2831.4	4016.19	2515.04	3213.31	2510.74	4011.75	4944.06	4305.96	1976.44	4042.87	1684.48	2865.26	2316.98	1802.2	1462.37	1647.01	1432.44	1886.41	1528.99	1762.74	1010.74	1061.26	625.504	960.608	807.856	2509.1							3580.08							5292.4	203.477	473.463	2059.77	767.553	1908.43	1280.73	62.5287
Q4Q745_LEIMA	197131	207332	188451	234937	236941	230649	241589	168557	175328	184636	179055	169129	179562	179600	186806	196544	205140	184863	178491	194189	192937	123644	126927	125106	133909	126325	131673	141909	254683	251951	252449	268283	246116	267727	268065	228135	222319	219533	183995	147169	216291	252052	225472	193359	257305	226381	270563	222125	200223
Q4QHG9_LEIMA	46947.8	44032	31466.9	62148	35639.9	48055.5	42384.1	86874.6	73270.6	71060.3	78759.3	88054.7	65392.5	67873.3	39663.6	31743.4	38399.6	32470.7	28766.9	33559.7	29904	35772.6	42144.8	38902.2	38823	17972.2	28662.5	22690.3	10294.8	12134.6	9685.3	12107.3	8155.45	10563.6	15500	30765.5	14077.6	14148.7	14825.9	18525.9	15228.7	53012	42054.9	52056.8	36411.3	37318.8	49521.6	25339.9	23410
Q4QGL8_LEIMA	21212.3	19240.3	19210.9	10577.1	11576.5	9939.13	11037.6	22146.9	19005.9	19470.5	19799.8	21476.2	19246.3	16503.2	14989.8	13266.5	11899.8	12465	12208.9	10760.7	16745.4	20880.4	25529.5	17997.4	23994.7	29693.8	23097.5	8591.73	1716.51	1843.1	2782.67	1771.79	2566.86	1030.91	3530.25	3960.07	3296.35	4129.75	1529.5	1486.23	3412.5	1395.01	2043.67	2287.84	2627.46	1861.72	3020.25	842.602	2256.79
Q4QGD4_LEIMA	6682			2642	3318	7219		16064		4685	9980	13718	8300	9472	13937	18291	17513	16437	11094	18118	16415	9604	3461	5447	10678	6665	12062		2191		3059																4124	8281	15290
RL30_LEIMA	291899	289967	253548	232014	233509	215808	225113	71891.1	75851	76047.9	79316.6	72108.7	75234.5	71362.8	51801.5	70499.2	56280.3	50037.2	57026	63889.8	54767.7	162334	216626	167298	132096	189759	156804	151734	207697	195695	148243	175071	221982	213957	14601.4	7411.07	4879.88	5458.17	6575.33	3705.59	4359.44	70011.5	35280.3	46369.7	56249.5	43396	39656.1	21162.1	1694.57
Q4Q5A7_LEIMA	42536.3	42956.3	19639.7	28720.7	17883.7	17739.7	29292.3	31369	45516.3	30244.3	31403	46158	40325.3	36978.7	25628.3	13146.3	42835.7	19603.7	25967.7	23236.3	27483	20879	21799.7	29194	27180.3	23781.7	12035.7	17313.3	82979.7	76859.7	76563.7	74802	91615	83447.3	77011	21191	25503.3	21292.3	18896.7	14627.7	17850.7	84011	20607	12605.3	18511	28567.3	11456.3	70959.3	55996.3
Q4QG54_LEIMA	35822.7	40303.3	50630	56995.7	49148	39892.3	46855.3	28823	34185.3	40518	43113.3	31564	49308.3	41872	21944.7	24231.3	25875	23761.3	26555	23362.3	25061	33725	38701	42981.3	30108.7	35779.3	27331.7	33219	55183	54881	45474	56548.3	44932.3	58015.3	23591	33456.7	33465.3	36929	32953.7	28949	35941.7	13694.7	25555	25351.7	27287.7	22751.3	25224.3	23119	33048.7
E9AD20_LEIMA	26188.1	22115.9	19398.3	17966.3	9009.22	11586.8	8631.66	24534.2	33901.2	24177	24642.2	24827.4	50255.4	49394.1	2150.21	1908.32	1614.89	1195.17	2547.5	2428.11	1416.33	16649.6	22746.5	22908.5	5867.55	24983.8	6748.28	11812.3	7007.73	6631.83	4836.62	6083.96	6654.95	6193.15	2563.82	2745.43	1853.18	1985.97	2998.23	1596.17	1837.7	2670.16	1236.66	1186.58		3178.33	1712.51	3518.84	3266.84
Q4Q635_LEIMA																													3961.8	2663.71	3416	3441.98	4969.79	3191.07
Q25317_LEIMA	9860.69	9543.74	10106.7	11695.8	10742.1	12646.1	13594.6	19008.2	19059.6	16201.4	18237.1	16414.8	16389.8	17904.9	10918.9	11483.4	10646	10078.1	11499.4	10605.1	12442.1	15926.6	12967.1	16313.4	12257.1	13446.7	17059.6	17168.6	17272.1	16159	15349	15680	17146	16902.5	42102.9	32422.5	25268.5	27451.9	21520.1	18808.5	19867.6							36607.3	32443.7
E9AFK0_LEIMA	443370	464858	454475	553823	590468	541222	607524	382034	391808	388233	400323	378635	367706	363137	204968	126598	217750	243452	375447	214247	224745	475800	433083	479593	504620	388550	472391	315440	618132	634584	622259	616584	566801	616477	500393	521320	486350	561326	298119	426502	283361	434364	555417	412506	585904	459266	545451	587526	589967
Q4Q2N9_LEIMA	87894.3	93121.3	84403.3	113561	124314	100621	135563	153693	134863	115864	169351	121488	126537	161893	153836	160615	142223	170076	150140	156995	161570	166422	167871	162462	125320	171880	158566	147243	94621.7	83034	106720	94179.3	99656.7	79798.3	61918	67261	55608	70001	89462.7	63069.3	94109.3	57697	84480.3	159978	85181.3	141382	73574.7	50877.7	45714.7
Q25314_LEIMA								1840.8	1842.61	1941.74	1984.49	1591.7	2135.1	1832.63	3248.93	3446.63	4185.4	4781.98	2467.78	2986.32	3541.59														5351.17	7299.94	6748.23	6976.34	6069.35	6896.44	7130.9							6895.11	7633.44
Q4Q744_LEIMA	48227.5	52141.7	47912.7	56491.3	53288.1	53395.1	55964.2	94802.6	97937.3	103543	101363	94474.9	101365	100324	39192.8	41817.2	42694.8	39008.1	40187.9	41364.7	43629	69062.7	72088.9	70051.1	75703.7	70560.3	74546.7	80452.4	32071.1	31353.3	30935.8	33739.7	30619.7	32253.4	57532.1	39682.2	41579	43615.5	41669	31329.7	39881.8	99710	104409	91659.2	112321	98867.9	108673	47920.2	41474.1
Q4QG31_LEIMA	494533	446099	401265	593057	603551	591038	621777	446172	470937	448781	468973	460915	449013	444225	386339	340528	439148	465259	391850	409595	446426	584148	555029	582590	633110	481583	659026	690958	672909	667835	672398	736614	608321	656048	552409	624913	578833	680090	581110	589624	619263	507438	618739	565112	716080	632904	633496	635189	684411
Q4Q9F3_LEIMA	23743.4	21584.4	20103.6	25855.7	17558.8	29409.4	31437.5								41789.6	36996.3	43882.5	39282.4	28876.7	22575.2	43741.6
Q4Q7V4_LEIMA	19143.7	23052.3	30649.7	23885.7	28333.3	26890.3	24666	10850.7	12510	15198	9566	14377.7	16619	9061.33	14978.7	19763	14733.7	15609.3	16683	15823.7	16979	28809	18415.3	21632.7	19006.7	20917	6887	27648	31250.7	29984.3	37227.5	29820.7	28439	30821.3	12699.5	22580.7	22607.3	27234.7	18812.7	21007.3	20199.3	9177	13819.3	32291	18118.3	46289	17479.3	18746.5	25591
E9AE34_LEIMA								218201	200371	244802	221211	216555	247818	222139	174423	124390	133165	144046	192220	203586	116139														31276.4	20238.4	16367	32331.5	42091	34106.2	22363.2							78856.5	27155.2
Q4Q955_LEIMA	16621.5	17933.5	14031	9099	6609	7104	8510	21203	23816.5	22579	23426	21536.7	19790	29365			2102			1468	1827	7314	7985	8525	5473	12345.5	7661	8178	7503	7729	5334	9293	8045	7280	4249	5770	2079	1774	1639		2375	7444			5337	4299	6866		3331
Q4QIU9_LEIMA	11435	7636	7021	1910				17590	26806.7	10278	15620	7535	8856	16704	15389	10193.5	11849	20947	16143.5	15451.3	15393	3142	2728	4964	4511	5573	6336	8837															3108		1604
Q4Q7Y1_LEIMA	11103.7	18330.3	21086.3	27065	24420	22105	23943.7	6722.67	6256.5	13873.3	7376.5	7364.67	9423	7983.67	8067.33	5847.5	7173	6664	12288.5	8413.33	7899	9445.33	10150.3	17306.7	6876.5	11051.7	13065.3	6567.67	23226.3	21989.7	17320.7	24825.3	22428	25107.3	5795.67	18198.5	5763	21264	4783	5150	10224.7	5741	3051	4896	6066	14405.5	3716.5	4780	12377.3
Q4QHD4_LEIMA	180927	146539	17360.7	17723	19322.7	19473.3	18517	439056	465531	6346	449636	196464	3292.5	5578	14024	11612	11960	10761.3	11689.3	12030	11448.3	8786.67	9206.5	183496	12692	9156.33	10589	12332.3	17038.7	19878.5	18389.3	17972	16963	18139.7	9903.5	12758.5	13877.3	14132	15263.5	15148	12402	9420.5	14580	7049.33	17615	11251	14565	16663.7	16817
Q4QB61_LEIMA	132067	147366	190302	165889	210213	215041	181450	163172	134144	181214	166656	151393	180431	145388	228464	223774	239126	270336	175928	214603	247987	150510	141565	116064	149808	180549	177275	162258	63137	90807	107337	94941	84215	79974.7	85713.3	94469.3	81353.3	105302	80697	109413	90339.7	94422.3	112977	97589	125296	95602.3	120190	98303.7	112114
Q4Q4N5_LEIMA	62645.7	46130.3	35754.7	21170	30829.7	24187	35228.3	51011.7	43062.7	31936	33184	45161	27524	32566.3	68741.3	60388.7	55055	57570	73513.7	62131.3	74167.7	39928.7	38450.7	53884.7	27632	49700.3	46658.3	34012.3	28925	24600.5	24768.3	34692.7	28509.3	25653.7	27240	11484.7	11083.5	11925.5	15908.5	10311	7819	25927.7	12094.5	20057.3	14265	12492	16542	25960.7	19969
Q4QGD0_LEIMA	8202	6693.5	6958	17057				10784.7	10935.3	11211.3	9662	10324.3	19675.7	8717	14870	14813	17854	14147	15190	13535	15972	20159	10377.5	20009		10442.7	11024.5	17955						7737								3603.5
Q4QG97_LEIMA	264698	345204	376397	392255	374599	390853	396297	143391	98933	123096	105153	126196	113092	94308	294411	213077	304952	289801	311098	294965	329778	244138	245678	226933	191480	230456	227455	197160	503312	547771	496967	616130	610045	612685	413437	477272	457015	518106	423201	521468	521103	317278	307787	310074	318776	248440	298287	349645	421798
Q4QH40_LEIMA	28231.7	29823.3	36765.7	29671.7	33808.7	33106.7	38974.7	21158	26746.7	25053.3	24599	20473	27154.3	27642.3	12178.7	16356.3	7810.67	7234	15348.3	7577.33		34804.7	38406	41514.3	20656.3	36630	30843.3	27485.7	52636.7	46185.3	36629.7	39273.3	43136.7	52880.3	23679	26005.3	17727	24992	19235	23571.3	11127	19204.7	17666.5	23181.5	19717.7	20692	21818.5	25460.7	17697
Q4QEI9_LEIMA	407333	373152	375482	351416	381287	461592	363910	435113	456200	328939	377694	410646	341744	378411								399134	464659	460736	450686	371533	515266	472461	540655	1025763	532920	795141	867860	706562	320854	489806	399180	538245	416367	511704	416046	322858	398985	326752	316053	486545	494744	434106	401986
Q4Q760_LEIMA	220303	165790	159654	207558	182210	154347	219011	221032	117834	121098	137876	163434	107148	110531	363601	347248	332109	371462	387901	366233	331706	250066	224881	258992	186727	244820	248393	254177	246265	227734	258780	224068	257131	203312	250838	170192	199704	220268	126564	152205	113913	237329	137114	170973	186344	150388	205506	262721	210622
E9AF00_LEIMA	26183.7	23235.4	27637.4	52345.9	28095.9	49126.4	26889.2	28298.4	23451.9	26143.5	20689.4	22614.7	18023.3	18793.4								7178.95	8054		10988.3	6901.72	9718.23	7040.41	21300.6	27553.9	15396.3	17907.1	14193	16504.6	24083.3	22181.6	18203.9	21044.8	17041.8	18596.8	18228	12697.7	14904.5	8192	17774.9	12030.5	16546	23259.3	23534.7
Q4QC48_LEIMA	45349	57392.7	35371.7	47100.3	35559.7	31569	46327	62317.3	69432	56513	59307.3	70787.7	76644	72596.7	15283.7	8961.67	16714.7	19486.3	17247.3	20282	17236.3	58135	68393.7	67887.3	44890.7	52397	56149	72758.3	48787.3	40123	50048.7	64316.3	54364.3	60497.3	64954	53223.3	48017.7	50045.7	53154.7	50762.3	43658.3	63996.3	56831.7	46616.7	69156.3	33765.7	69972.7	61539	44993
Q4QJB0_LEIMA	89480	87900.3	63753.3	111557	52794.3	80244	134066	100495	108777	103368	103799	98800	89467	104933	62749.7	52783.3	60746.7	55427	56512	69538.3	66579	133364	94515.3	98122.3	126280	68192.3	138135	141686	110210	119706	90396	116234	109825	122985	84497.7	102828	22359.3	21513.3	20330	18540.7	16086.7	98831	45844.5	101844	133148	90117.3	105390	65173.7	63740.3
Q4QAX6_LEIMA	419582	452061	440871	565452	508048	486624	543567	359439	344455	410603	370259	385244	355452	348403	267876	278963	273970	297445	334537	301008	275819	443601	450550	430229	409249	404857	421978	454043	522175	423793	431889	443635	487663	461075	317797	403488	342474	359895	347260	335230	342346	351866	303644	311563	402229	408917	375617	344947	384792
Q4Q7F3_LEIMA	29802.5	25151.6	18380	24074	21384.2	26608.7	18073.5	60518.5	46278	45788.4	51812.4	57109.7	47573.8	46584.1	21797	25450.5	29847.7	27098.4	16253.2	15169.5	22462.3	39805.2	37184	48045.2	29722.5	59823	16875	16512							61862.1	47529.9	30505.2	46509.9	33459.7	43645.6	44346							56907.7	33687.4
Q4QIK5_LEIMA	13267.5	13875.4	13888.1	21931.3	17875.6	19698.6	18964.7	22907.1	28380.8	22197.4	21558.6	27698.5	20919	19790.4	25575.7	28039.6	32155.6	33745.6	31402.7	29402	27749.3	14510.3	13235.9	13816.5	12847.9	12169.6	16316.6	21514.3	16560.8	15505.6	12680.8	15833.8	11244.6	9143.69	12724.6	11922.7	10281.4	10363.2	10382.6	8528.84	5951.29	34547.2	21698.9	25815.1	31515.4	29688.8	33859.3	18277.5	16807.2
Q4Q7K2_LEIMA	36705.3	31905	25601.3	56102	63158.7	68588	74233.3	46973.3	51701.3	39778	48723	48070.7	44154.3	50578.7	36175.7	33581.7	49169.7	46468.7	43682	37206.7	51333.3	27204.3	21484.3	23776	37707.3	25519.7	40861.7	41968.7	91237	96246.3	74299.3	90556.7	76377.7	87265	42488.7	33073.7	20753.7	26283	25828.3	14963.3	12786.7	44882	31767	32719	51771.7	58015	36847.7	55584	48561
Q4Q7B8_LEIMA	44170.7	87762.3	77653.3	126368	138744	123559	119170	77460.7	86161.3	86247.3	86464.7	99553.3	91226.7	90000	86805.3	78532.7	84472.7	96030	88682.7	86123.3	77360	106960	90919.3	85438.3	101703	82244	99825.3	112992	119755	119095	112637	124388	111183	123313	94455.7	102347	106941	108574	10892.3	90124	115122	127189	110608	101660	110024	111884	94720	117370	117498
Q4Q6G0_LEIMA	3353.5	4097	3582.5	5623.65	3451.87	7678.23	4600.15	2210.5	4406.5	2988.84	4677.5	5385.5	4335.5	6852	2776.27	4212.08	4020.06	2104.03	2310.92	2911.71	3140.7	8265.37	7201.08	7815.64	9658.42	6050.5	9483.76	10662.6	8210.16	9239.83	7067.73	9988.95	8138.64	7387.25	7551.92	4731.03	3365.56	5054.97	4537.29	4563.46	4670.82	6127.18	5587.8	4841.29	5969.33	3980.23	6561.5	9362.72	8325.03
GBLP_LEIMA	23262.4	21128.8	17643.3	19662.9	19980.9	18790.9	22278.7	17197.4	17188.1	15503.5	17440.6	16696.2	16194.1	17835.5	31081.2	32752.4	36293.9	36029.9	34633	35117.9	38309.6	44303.2	38965.1	42597.9	42396.2	49164.6	49641.9	44426.6	64690	67461.6	58845.2	61989.8	63854.2	81820.8	18758.4	25436.2	22555.4	23904.3	21577.9	21670	21317.6	38662.2	41695.2	42951.8	50639.6	47237.7	44019.8	17543.6	17614.5
Q4Q4A0_LEIMA	463610	452958	414554	490882	462194	429255	484710	437663	456193	437491	460811	466013	447955	451283	303246	285550	349437	311711	359530	349328	332531	488440	529668	529032	467371	465033	467612	434566	467157	442694	430101	476157	464553	460810	343297	376651	305464	329417	284353	260683	117598	407923	303011	324746	424521	408604	382970	370032	310242
Q4Q949_LEIMA	11545.3	4621.02	5343.12	10314.8	9341.4	5293.57	10974.5	14583.7	19483.5	27441.7	24338.7	21773	25270.9	27947.3	20465	24929.3	28363	22054.3	22105	20908	24039	12584.5	5551.01	6552.55	7358.6	5843.98	12963.3	19637	10449.3	9202.33	9882.4	2709.62	6818.41	8178.93	6079.6	17211	19345.5	21829.5	9292.36	16790.3	15232	9639.5	16501.5	29328.5	13770	15011.5	13847.3	5948.95	12418.4
E9ACD3_LEIMA	39974	28548.8	40595	46006.7	51457.3	41275.7	37792	10092.9	13352.5	13612	13115.5	15223.5	15556	10974.7	21853	16945.3	24280.7	29250	23025.3	24278	24211.7	28869.5	25313	29729	27799.3	19060.8	44708.5	41920.7	56672.3	60460.7	50042.7	62011.7	53655.8	42106.7	31087.3	34388	39906.3	39532.3	34722.7	38132.3	29938.7	19591.7	35060	30484	33723	28490	35575.3	32221.7	42437.7
Q4Q939_LEIMA	132865	122034	110994	164466	155441	120607	165427	178544	185028	155801	187399	192502	186358	183446	187598	152005	174272	187203	177918	175478	191868	239299	198645	218139	201297	205081	236056	259265	124687	113935	127569	109734	122670	112724	113253	108000	100498	105908	95070.3	89885	50079.3	132689	139874	186777	157816	164855	187861	125767	92113.7
Q4QFW7_LEIMA	48116.1	41055.1	22091.7	40208.8	37389.3	33822.7	43715	8526.67	13048	7459.33	12296.7	10717	8595	9328.67	27567.9	37648.1	5075.19	63975.3	20977.3	19124.9	9581.63	48799	43554	38252.7	26624.3	51673.3	89502	83204	103899	137262	124624	117039	103751	127608	80771.9	166529	141961	140034	118535	114383	106862	26994.7	104581	125730	131358	118267	124277	8048.1	38456.8
Q4Q0P8_LEIMA	42082.7	38101	41460.3	36517.7	33359.7	35293	38378	53331.7	56530.7	30882.7	46252	47640	36282.7	43976.3	58937	56400.7	50823	50204.7	59639.7	54417	59304.7	50825.7	51677.3	43697.7	42049.3	53715	56361	49256.7	36457.3	32554.3	27878.3	30693.3	40186.3	33905.7	24574	25677.3	21881.3	21772.7	20517.7	16843	22053.3	39084.3	26496.3	20546	28296.3	21832.3	38381	25357	22061.3
Q4QFM0_LEIMA	37642.5	37900.5	28888.5	44741.5	41016	38193.5	42895.5		38774	33029.5	3957	3677	39384	71913	20405.5	17649.5	19865	20924	25484	25092.5	21176.5	22058	24662	27003.5	20563.5	26347	21565	25641.5	39986.5	38390.5	32164.5	36057	41678.5	38497	28784	32136	30349	29724	32301.5	24820	33247	58562	29276	21809	28371	28867.5	35124	31395.5	21571
Q4QIZ6_LEIMA	230391	223926	41536	69549.4	76181.7	77105	67925.7	42383.3	48156.7	42864	45665	41408.3	41129	44345	44686.3	48010.7	52981.7	61814	44944	45475.3	51717.3	55134	50992	48900.9	51523.7	34291.3	58854.3	75841.3	78934.7	83936.3	75882.3	89101.7	74913	85135.3	93463	72870	73518.7	71616.3	75104.7	67648.7	68770.7	70127	66842	68427.7	82910.7	71190	83687.3	92644.7	74591.3
E9AFV0_LEIMA	161061	130503	118170	194611	152760	179419	174748	67702.7	51638.7	54852.3	45972	69077	51708.3	47300	233567	269783	258756	265222	242853	248753	269435	131016	108682	120807	149322	129088	160010	168629	200684	185765	190755	190049	173021	165175	204280	146413	127305	138483	108936	132200	95332.7	125555	80608.7	91275.3	125589	123373	136822	219491	179827
Q8T4M4_LEIMA	40466.2	33766.4	24956.6	32688	29035.8	36129.6	24540.5	26565.2	19956.8	20099.3	22743.6	25068.9	21217.9	20448.6	15399	17980.2	21442.6	18940.6	11482.5	10716.9	15753	39805.2	37184	48045.2	29722.5	59823	16875	16512	49887	77968.7	78634.7	54448	58045	56166.7	95977.9	73741.6	48982.8	72159.1	50896.3	67715.4	46865	64139	155313	40521.7	92195	66864.7	62791.7	49775.8	64089.9
Q4Q7X1_LEIMA	231110	207401	182090	193847	151006	153688	195215	183333	135470	125288	129779	166140	113977	118939	419189	400583	353049	352385	318223	316471	344127	265093	262972	275409	233951	324813	316416	256866	181472	163034	217036	194459	206438	159677	188089	175189	150605	135124	120574	137653	105387	159737	109040	160623	149531	87620.3	168662	170538	200794
Q4QFB7_LEIMA	13809	18309	12620	28412	28991	24408	28756.5	18511	16355	21349	20037	18805	21823	18715	9057		9531	11840	7700	8156	9718	23504	20480	19371	24369	18348	29440	25990.5	36205	29572	27533	33586	22424	31138.5	17930	23436	19893	19369	17126	16350	16750	27197	24230	6720	14920	21639	14199.5	18349	20468
E9AE72_LEIMA	46552.7	48190	39391	49199.3	39690.3	62378.3	81446	66989.3	59203.3	109532	111051	64188.3	79982.7	61055	63500	62886.3	53949.7	55702.7	60361.3	59734.7	58051.3	53863	55169.7	66972	45925.7	84828.7	60806.7	60440.7	42268.7	35912.3	37123	28532	37970.3	41871.7	61766	51837	46323	56527.5	55506	52076	46248	45593.7	71869.5	49692	56918.7	45345.7	59614.3	40817.7	32671.7
Q4QDX9_LEIMA	374252	424364	360236	457451	376055	412362	453078	336847	325565	325970	315280	330294	336977	309540	278503	300887	286967	305252	317666	264212	375137	326999	357280	371543	326648	367525	338394	424348	456408	480227	505950	432787	454657	463797	392708	507315	455599	494130	454001	463566	480919	360716	391364	450469	429645	512892	423958	332282	426747
Q4Q3A6_LEIMA	4107.33	4650	3027.67	4303.67	6493.5	4307.5	4659.67	3791.67	4503.33	3872.5	3870	4602.33	2963	4511.5	12354.7	12710.3	15892.3	14003	11187	11524.3	12828	7143.67	12599.7	8665.67	4827.67	6315	6714	7163.67	6317	5626.67	6680	7181	4584.67	4506	5166.67	4672.33	8569.33	5566	7897	13934.5	7080	3130	14075.5	16420	7024	11090	3492.33	4565	5675.33
Q4QGQ4_LEIMA	17158.3	19140.7	20504.3	23016.7	22488.3	17000.7	27176	19285.3	20476.7	23358.7	23380.3	21813	21519.7	23814.3	31118.7	34367.3	33976.3	31980	31900.7	31524	36434	29849.7	24754	29174.3	23266.3	20499	21789	20373	25135.7	21665	19144.3	22395	24676	22738.7	12819.3	20756	17627.7	18898.7	14755	14833.7	14490.7	10089.3	15860.7	14443.7	17575	20461	16452.3	14833.3	18433.3
Q4QIN5_LEIMA	34758	45338.3	68599.7	70956.7	72282.7	59210.7	61201	14285.3	17293.7	18828.3	14160.7	17792.3	23512.7	16238.7	17070.7	29696.7	22925	19061	20081.3	20546.7	22988.3	25277	24443	26791.3	14685	19799.3	18654.7	27844.3	70434	63253.7	47724.7	62070.3	55593.3	79913.3	29619.7	40777.3	34311.7	38317	35451	29480.7	36057.7	20117.7	16581.7	17165.3	27347.3	22587	25213	38479.3	42075.3
E9AC43_LEIMA	256239	359732	263282	392868	371330	333470	412327	201823	294759	237448	246579	225625	250721	262196	137476	186868	219189	181348	181249	193254	197118	258114	259063	288728	276023	251575	301345	299499	409524	449644	292194	448222	428645	443022	269561	353397	289952	294676	208465	215385	214503	201100	169109	234506	279481	206152	265568	237755	326666
Q4Q1I2_LEIMA	5103.18	4121.23	3692.07	4683.52	4302.74	4033.73	5268.54	12418.6	11873.5	11191.8	12534.1	13651.3	11490.5	11251.8	10165	7975.35	10520.3	8759.83	8860.37	9764.33	11357.5	12310.1	12606.8	12702.9	14546.6	13661.5	15769.3	14912	5305.78	5285.84	5020.63	4903.16	5600.3	4820.57	8233.09	5637.86	5241.9	5241	4119.93	4979.9	4064.72	12649.5	8877.8	12470.3	13462	10251.6	13772.1	8648.97	7471.01
Q4Q6I3_LEIMA	28357	36673.3	32675	14510	11671	9252	17749	8675.5	28497.7	7874.5	35085.7	39766.7	40216.3	37388.3	19883	24456	23073	19980	21098	26011	22745	8212	8418	8651		52901.5	8440	9334	11046	11898	8270	10261	13772	13351	8519	4682	3020	4638				8017		10151	10045		9524	10364	13082
Q4QDS9_LEIMA	6297.67	31939.3	62298.3	99459	88953.7	80861.3	106132	64287.7	59839.3	78796	61925.3	69760.3	89688	73986.3	133726	145727	137077	140224	135809	138150	132573	103850	95124.3	112441	103310	93813.7	116992	115327	90712.3	102603	97787.3	74044	107634	86313.7	70441.3	77925.7	108388	80424.3	91090.7	106584	66952	52544.3	50310	70273.7	76224	75104	75654.3	100861	114117
Q4QGX9_LEIMA	429493	456722	381339	498171	458416	526106	552626	446649	416972	462305	483912	487337	456981	509280	561168	566288	587448	560217	552145	532560	636182	499304	465856	508270	526603	465101	537655	586433	448450	452685	452466	421964	437623	422606	418160	458018	396395	410418	374688	397372	353425	450816	472368	494885	586428	529598	632931	427450	430580
Q4QEH7_LEIMA	8440.67	9035.5	7087	8798.67	6888.33	6109.33	50294.3	8432	11064	9841.67	8449.33	10410.7	11065.5	9867	78315.7	81802	84555.3	98684	57991.3	70943.3	95521.7	6599	7929.67	11001.7	12615	7663.67	50910.7	7803.67	28273.3	21937.3	3320	24916.6	24202.8	24595.7	46709.3	10390	2648.33	2786	19986.7	7171	6702.67	7203	5097	8211.5	15087	11401	14788.3	8150.33	10047
E9AFK3_LEIMA	496981	465559	392922	548922	493509	464672	596162	532871	579421	523404	554649	538559	572418	561034	351647	269236	381039	351629	376410	393147	401712	476802	495757	490244	385777	453221	426660	482337	606808	550717	505616	575936	556385	594733	394507	442022	315186	357005	313829	275722	278783	469967	382826	446058	473791	465619	460218	386353	368843
Q9U0T9_LEIMA	24752.6	22476.7	19524.3	21993	27124.3	26119.7	31300	33424	16113.6	17048	21283.3	27398.7	19368.3	14153.5	65039	49874.7	69012	68841	61535.7	63278.7	79453.7	41480	25468.7	32148.7	37495	33513.7	41892.3	42885	28949.3	30577	35447.7	24613.7	28969	20967.7	15802	26850	27608.7	28859.7	20255.1	31029.7	20090.3	14692.3	21921.7	25654.7	23446.7	22888.3	25137.3	24503.7	35075.3
E9AEB3_LEIMA	160595	163369	177805	151861	178356	139847	168415	219707	191272	236137	214783	222036	220061	203556	197194	186847	217966	224459	200157	198498	228124	204478	201249	195063	193875	251406	224406	224966	140728	140408	157827	128800	131512	124850	117878	116504	102572	101886	115398	96546	103427	158560	140695	186678	182860	167421	201319	136594	127756
Q4Q3T0_LEIMA	125205	80170.3	71572.7	124705	114024	122151	148070	54490.7	36557.3	44151.3	42151.7	54923.7	44665.3	37414.7	164720	171230	189626	174634	187924	163354	168445	87043.7	73782.3	75836.7	105164	76695	107385	98865.3	126637	137100	130577	132163	138558	131979	140551	137741	119484	115857	136742	130216	123118	89176.7	95990.3	61381	92361	77865	99404	144460	130119
Q4QJG2_LEIMA	15097	15000.5	11188.4	13409.6	10846.3	14460.6	14760.3	16024.2	17180.1	14218.8	15111	17192.9	10034.5	9323.06	8114.33	7309	6743.48	10505.6	9920.67	8172	8353.75	10957.7	12070.7	20610.3	23756.8	15287	18031.7	26957.3	15787.7	16904	19477	17869.7	13578.3	16494.3	12163.7	15405.8	14596.6	18004.9	14712.7	21959.3	12366	13562.7	12448.3	15806	17885.9	17710	19443.2	16557.7	20345
E9ACJ3_LEIMA	3066	2620		2004	2809	3391	2538	10295	10939	6761	11089	8365	8355	10343	6003	4863	4250	3884	5354	5511	4090	7666	7581	6803	5546	6293	6033	3774		1822.5			1767		1741							4102	2697		2585	4000	3097	1720
Q4Q2B4_LEIMA	13189	14459	15657.5	16019	29079	15381.7	17178	12802.5	12915	19539	13722	11636	11056.5	17694	11556.3	9363	16888	11921.5	10608.7	11820.7	11765.5	26260.5	22600	27253	34801	26270	30082.5	41519.5	27813.5	25935.5	20464	24819.5	21944.7	24996.5	15689	13844	12372	14511.5	9245.5	11198.5	10475	13862	7990.33	14275	13817.5	12229.5	13700.5	13050	14822
RL40_LEIMA	196905	185679	165999	111949	100146	113470	107892	144752	140961	138271	140142	159141	152056	157351	76494.2	45342	83251.4	72465.2	89394.9	79443.9	84359.6	92079.2	124890	103250	94596.8	152136	93034.3	80266.5	147818	149476	118558	142721	151787	141693								216288	113772	76770	248761	92909.3	64856.3
Q4Q1N4_LEIMA	5959.67	7977	6755.67	8417	7292.33	6830.33	7476	9812.67	8832.67	10284	7601.67	9268.67	5090.67	5119.67	2713		1945		1713			8247.67	5713.5	11534.7	10697.7	8254.67	10249.3	12307.3	7387.33	5669.67	6147	5588	5380.33	5242.33	3078.5	6269	5681.5	5625	4365.5	9876	4222.5	5830.5	7196		5778	5114.5	6276.5	3713.33	4505.5
Q4Q0S2_LEIMA	1301			101680	72358	115393	66783.5	1958	1603	2119		41061		44124	44634.3	43838.3	44961.3	53875.7	37508.3	45214	47399.7	92095	10492.7	33496.3	67087.7	26448	48468.3	59080.7	81901.7	85976.3	62474.3	79154.7	77196.3	75825	61080.7	57141	53469	58113.7	45456.3	42646	25666.7	64683.3	41186	56886	53819.7	76442	46720.7	45248.7	56767
Q4QGW7_LEIMA	349412	340146	385060	220981	238748	223816	384778	212872	204473	220769	208631	235853	218225	199173	146890	90336	135117	167819	133780	143417	150191	195651	224263	210500	216624	227697	220942	229440	241985	234544	220161	234767	217407	244051	197086	203582	167556	177404	204235	181180	190575	207306	200791	142532	216344	199045	188368	200582	182528
Q4Q848_LEIMA	111971	124477	121561	192614	182479	173071	198153	90383	99492.7	90915.3	95118.3	98179	96935.3	99213.3	144435	147963	173576	165585	132319	158614	165372	171093	140249	153569	150987	114791	142413	172207	250592	239837	215475	243092	224342	274565	150015	159505	220641	171710	189618	149106	148111	150971	139584	106225	163709	149787	154214	143963	163629
E9ADF0_LEIMA	95902.7	116033	127863	130156	113244	120819	122283	117709	83743.3	100110	95510.7	83474.3	95203.7	85969.3	189673	152694	173181	172683	171300	167026	171472	97378	58360.3	70452	67187.3	71941.7	86624.7	67836.3	92072	91644.7	91977.3	100528	125849	63042.7	75689.3	80461.7	78418	84965.7	57296.3	73526.3	64284	58752.3	57748	63151	60374.3	57114	59024	92552.3	99881
Q9BHE1_LEIMA	15414.9	17555.6	13510.1	18632.6	17699.8	17664	31594.8	27132.7	23571.8	15421.8	21410.9	26219.1	19559.4	20091.9	42932.5	48718.2	36205.1	39765.5	42559.3	42856.5	53839	20691.6	16905.7	16125.7	10161	18423.7	14848.4	17339.2	17359.4	14146	15635	10159	23826	22095.1	22502.2	19135.3	14471.4	15207.5	13307	12634.8	12287.9	36744.2	26412.8	37237.4	25864.5	30945.4	50259.2	16349.3	13542.3
Q4QER5_LEIMA	18860.3	26556.6	15973.3	82433.5	95127.8	100081	42564.8	19787.7	19035	20734.7	21271.4	19533.1	18639.7	18043.1	26319.3	24317.7	28828.4	32757.7	60506.7	25043.2	30490.9	27278.2	23286.5	21435.6	30793.5	16995.1	26379.9	100525	92087.5	112449	82531.1	125328	98841.5	91867.5	67157.8	19115	12525.8	10356.9	9464.97	33792	38848.2	71049.6	29148	53779.5	14920.6	33853.6	52085.9	46451.6	50497.2
E9AEC0_LEIMA	10091	16294.5	27308	17649	17375	16732	9037	12278	10519	10404	13491	12471	14583	8786	5924	3366		5977		4631		7314	10387	8209	8706.5		2250		22562	22633	12343	16748	21829	20497	15275			11059				5499	5707					14169	6034
O43994_LEIMA	8402.55	8258.84	8964.8	8869.99	6351.43	8523.04	5767.63	27211.1	27301.5	29903.8	30135.8	30719	24467.1	24691.8	11004.7	13290.2	14253.1	13046.7	10285.7	10035.5	12187.1	9350.3	6979.3	9567.53	6328.26	7414.78	5372.77	6698.21	5802.89	6111.83	6105.86	6725.07	4651.87	5881.14	34980.1	19425.8	20144.8	20722.4	22871.7	19429.8	19087.4	6450.92	9479.66	7821.83	10615.6	8355.76	10761.2	23925.2	41703
E9AES0_LEIMA	67642.7	66636	72074	82858.3	65075	96946	80769	84223.3	102093	74014.7	51003	74684	82118.7	87781.7	41797.7	35244	45464	59646	43970.3	46551.3	50249.7	115112	117808	132105	94431.3	103131	95899.7	20300.7	127642	171216	104521	162712	113786	135174	75167.7	79291	84825.3	77690.3	69445	53105.3	53857.7	75498.3	74320	75171.7	19939	83970	87188.7	58314.7	66380
Q4QAL0_LEIMA	5584.5	6080.67	12089	9091	8012	8582	8797.5	3511.5	4129.5	4010.5	3033.67	3049	3037.5	4242.33	2679	2303	2460	2359	3306.5	2091	2159	11860	7458	8538	9162	5315	8353	7337.5	11159	17937	23116	17545	12486.5	16065	9082	9554	10939	12862	6249	9459	9326.5	4914	5866	6692	6076	4818.5	6162	10534	15393
Q4QJ88_LEIMA	73531.3	75906	44260.7	82921	55618.3	54510.3	93517	119000	129709	100397	112701	127420	104235	109381	104728	99603.7	97595.3	88671.3	104269	91148	103633	96420	89614.7	85085	114625	103748	125007	131741	76004.3	70245	68839.3	76418	75395.3	68142.7	52176.3	56644	44758.3	47673.7	40758.7	45685.3	41047	92768	77856.3	134481	100901	88814	101541	57371	51479.3
E9AE18_LEIMA	6509		11254	13077	8202	6095	10291.5			6905	6361		8069	7907	2291		5902	3243	6516.5	5151.5	8376		11933	3205		13491		9800	16410	14207	14039	14494	17272	15759	9731	6781	7942	8091	3475	5238	6481	5844		13977		13882	2055	11843	6069
Q4QHI0_LEIMA	95290.9	91641.4	88013.4	123141	169546	96520.4	77811.6	171252	198116	159974	153234	169960	155200	136890	221909	201322	186816	251860	181323	170395	190820	176756	88696.3	125198	93296.3	81423.2	155846	109802	113160	35466.2	42797.6	27950.2	74228.4	17669.7	65901.5	74388.5	80577.8	26103.1	62109.5	22751.9	49839.3	109812	119702	112498	95009.4	118917	123247	84821.5	77897.6
Q4Q0X2_LEIMA	596441	564978	439394	588039	438673	407360	596382	586799	623186	590569	628195	597133	602079	588250	385461	290419	403375	398330	428915	392518	392479	507764	641733	636311	465865	583513	446003	483976	622086	551661	520024	596595	595704	568221	423024	389677	358928	401411	314686	312262	296883	456774	351084	427454	449580	392505	435702	451095	417995
Q4QCM5_LEIMA	41224	34666.5	34506.6	39265.1	50650.6	61875.7	58745.4	29666	22772.6	20901.4	21078.9	32198.4	23621.3	21724.8	44243.3	52914.2	38537	50233.9	43870.2	46048.9	52329.7	56020.7	42275.1	51914.5	81825.4	43407.6	79534.6	92850	65342.2	81925.4	68659.8	76155.5	70795	74905.6	43961.4	39581	36970	39639	34297.9	35236.8	33566.9	39825.2	41972.6	46188.6	52568.3	49276.7	55412.2	46950.3	45776.6
E9AFU7_LEIMA	34933	36594.3	42456	53479	53928.5	52529.5	43966	27132.3	30508.3	31950	25700.7	28592	24295.3	26413	13347	13089		12883	15486	16647.5		60356	39869.7	63676.5	47496	33061.7	43956.5	57235	63310.5	51459	41903.5	54024	69351.5	41264	27638	38509	29786	30459	26110	22366	27071	23139	24859	24771	30499	26281.5	24911	22615	20763.5
Q4Q6G8_LEIMA	12010	12401.6	8917.9	11198.5	10124.8	9576.63	15763.2	12629	12570	8878.59	10754.2	12768.8	9789.3	11367.5	8290.65	9123.85	5638.12	6382.01	8627.84	9056.51	8360.95	13499.4	11528.2	11032.6	5039.33	11742.2	9171.17	10979.9	25856.5	21294.5	23787.8	18840.3	33135.3	30071.1														13870.9	11078.8
Q4QGK8_LEIMA	43260	55470.8	54983.9	54841.1	110717	117279	90409.1	92551.6	77124.3	116254	76017.6	87139.8	79882.1	83219.7	127216	89669.5	136874	154975	54585.5	84744.6	166871	99906.7	70026.6	116201	65833.1	83573.6	80853.1	162434	394374	401191	419812	385774	237341	367426	242708	399350	410972	373670	312768	388705	281135	419377	416982	241679	604825	412886	542898	446312	490337
HSP71_LEIMA	19687.4	20840.7	19352.7	21962.3	20717	20758.6	21011.8	6280.07	6532.31	7071.56	7047.12	6301.38	6664.02	6691.5	8939	9411.2	10669.1	13205.1	9243.22	9513.9	9055.9	50696	50173.7	51295.4	54258.9	51795.3	53987.8	54163	18577.5	19241.7	25145.1	19474	17891.8	18682.8	124733	77892.8	77407.1	78931.3	85088.7	55554.8	73825.4	30047	35534.2	30504.4	45535.9	29432.1	42966.9	96269	81577.3
Q4QJF6_LEIMA	41543	12209.5	13435.5	24034	22275.5	20397	21437	4389	12499.5	10170	11619	5158	12657.5	19778	8348	7532	11548	10278	8197.5	11048.5	11433	15658.3	17372	18201.3	19901.5	10520.3	20697.5	26730	30795.5	30236	32001.5	27237.5	17939	34238.5	10445	26704	19817	26627	18477	21101	24033	12851	19227	16978.5	26093	20670	26456		14001
Q4Q625_LEIMA	36892	26810.3	26884.3	41944	36444.3	34668	47451	29737	45050	37585	45404.3	27964.7	34984.3	30787	25258	43760.7	41121	40714.7	34297	37223.3	46822.3	78100	69905.3	77669	66937	41768.7	64185.3	74318.3	66215.3	72065.7	58332.7	66305	66997.7	69678.3	45602.7	53650	52841.7	52826.7	47874	43954	55577.7	23970	52567.3	62866	60378	67051.7	40751.7	49118.3	56694.3
Q4QEU3_LEIMA	234641	201060	193395	255174	248756	246846	314714	133307	62369.3	79277.3	89251.7	130053	94997.3	78205	412936	420576	459229	427538	419230	426269	477013	208208	176089	174495	163166	221790	267992	201862	359282	350100	341198	328760	356704	341421	241421	254632	221389	245519	116711	155289	111443	196770	121136	251269	251696	200643	227122	256924	261841
Q4Q1R2_LEIMA	299904	286032	222493	298533	255757	301179	401744	375413	358729	322719	356162	382283	321487	304053	423579	454603	441358	415405	437084	384668	456707	411498	394974	427801	414234	381071	443462	448580	349517	326006	350178	343880	329032	322187	320020	313209	281442	275335	229426	255488	213133	351262	279141	257418	307743	253324	294704	328829	298726
Q4Q3V3_LEIMA	451619	427693	378723	459503	427475	377051	440672	329887	334193	347804	335034	379894	366817	323692	591326	472023	543416	563072	538174	532275	577947	307596	281427	299117	267240	343885	397802	348242	393102	385218	307385	336882	396071	292451	399607	248445	156012	169089	92041.3	110904	59049	463223	190283	356820	354101	224149	362073	356773	236466
Q4QIM6_LEIMA	18197.4	19179.4	17507.2	24417.3	27764.5	31546.4	22961	22638.6	16942.7	20685.7	19513.8	20118.4	20729.5	21026.9	8266.88	6961.5	8137.7	10085.3	7078.96	7952.86	9050.78	28332.2	23301	25911.8	25491.3	19168.9	24569.5	24756.5	21070.3	17779.2	17839.2	12707.8	18124.4	16759.7
Q4Q0I1_LEIMA	93421.3	93439	72378.5	108909	104786	122249	128171	15851.3	18263.7	22093.3	17117	23763	17848	17007.3	53828.7	47936	95933.7	88067	75962	66984.7	92144.7	148866	61442	92659	84839	51725	82116.3	92669.7	158728	169893	145837	154313	127609	157521	119476	162779	97066.3	112122	104024	85784.3	94202	135038	86616	105028	149836	98635.3	95194.3	131320	149524
Q4QDF9_LEIMA	17124	15130.7	12885.3	16718.7	14423	18933	17351.3	8089.33	9937	8083	8925	8420.33	9121.33	8859.33	15829	12245.3	16801.3	15993	14651	15539.3	18135.3	21906	16084.7	19506.7	20213.7	16275.5	16490	18215	26379.3	27226	23350.3	21443.3	27628.7	26672	18768	23441	21296.5	23537.5	15740.7	15304	31376	13453.7	28900	12097	21018	11158.7	16227	21338.7	15350.3
Q4QHZ2_LEIMA	7985.5	16791.5	13341	12522.5	13236.1	22773.5	22031								21527	16993.5	18999.5	21299	12788.6	20222.5	23921.5	8383	10286.5	7300.11	6285	8334	7189.5	7566.5	40339	34133.5	31562.5	34631.5	37573	32845	8151.76	31011.5	19155	20732.5	14383.8	25722	17416.3	10862	12294	5986	20652	11740.5	9526.5	10226.2	21396
E9AEP5_LEIMA	46777.7	46999	54210	47581	53197	39790.7	55816.7	78450	57010.3	69651.7	54580.7	64408.7	61235.3	46255.7	107058	115740	95058.3	91895.7	118249	90296	85089	92935	71255.3	93836	55334.3	62546.3	87945	56775.7	58370.3	58491.7	44980.3	55077.3	53985	49732.7	46829.7	43226.7	42210	40675	23248.7	36699	36267.3	94349	37178.7	42366	46278	43435.7	43383.3	66726.7	45896.7
Q4QHL3_LEIMA	268545	237281	262347	245441	271383	276976	260710	226293	251493	243718	251477	209312	242269	231460	98348.3	158426	142603	150481	136775	158911	166971	288343	312067	292477	252139	281816	283777	295227	323270	264193	219364	279952	269421	286607	160671	108337	99187.7	113562	97614.7	103376	87086.3	204588	206002	239002	214559	243239	141572	171110	83783.3
FBRL_LEIMA	32387.2	15800.6	17170.2	26139.1	18841.3	16150.9	25256.3	116760	107197	102068	115283	126005	99834.3	117390	32914.8	28666.1	27422.6	26074.8	35065	33110.8	31365.5	54299.3	54078.4	61930	29314.3	39618.2	41977.5	49682.9	19097.9	13278.9	11008.7	16391.6	16989	18560.2								31106.5	15489	23064.2	22883	18165.2	17656.8	17297.4	10534
Q4QE12_LEIMA	30359	25452.7	38136.7	46217.7	45721.3	38794.3	42132	9559	8061	14708.7	7916.67	8990.33	13354	10257	18579.3	3759	9239	8277	8598.33	8685.5	9160.5	28713	23895	28117	38279.3	12322	18526.3	20385.7	101168	98856.7	41086.3	95041.7	69723	94445.7	46171.3	40040.3	39634.7	39261	32960	35565.3	53627.3	43381.3	19547.5	14638.5	17546.7	19838.3	14542.3	50307	69474.3
Q4Q1E1_LEIMA	35168	30982.9	29738	65691.7	64348.8	64315	58899.2	20525.7	23205	19835.7	146613	20695.7	17731.7	24869.9	44988.9	49130.3	52625.7	53754.7	57710.7	52756.4	55012.7	52925	38181.3	48924.2	177536	17103.3	165002	65138.3	93743.3	84016.3	69817	88591.7	78026	94585	54623.7	43047.3	26081.3	41054.3	36030.3	28438	25728	68561.7	52271.3	47002.3	46056.3	52610	53603.3	59072.3	53579
E9AC91_LEIMA	3285.44	3392.84	3513.04	3505.18	2819.23	3541.5	3215.25															2667.67	2760.77	3186.14	3393	3172.25	3522.75	3900.75	4703	2521.5	3052	3169.5	4264.5	1849.5	2502.25	1615	1208.5	2203		1322.75		2545			3064.5	1287	3194	1659	1281
Q4Q141_LEIMA	248003	115208	136674		96680	87015	117773	66302	68721	88390	130666	58073	92459.5	67240					53848	63688		65087	49998	77418		106405	65481	81410	129417	114599	107186	118596	108495	130360	96657	95183	85845	90353	92902	72736	88619	52453				41921	64013	111337	104584
Q4QIP1_LEIMA	602854	690435	660967	689935	664881	649466	777016	484736	479576	540940	510402	504327	523705	513336	484534	415335	542474	558473	523572	507892	507896	602636	619726	621362	634260	654914	616605	662196	756649	756691	683865	767145	643268	760538	660758	621378	591673	639437	469123	552812	492075	630523	530358	563454	657556	596936	653539	651456	653617
Q4QEL9_LEIMA	166411	172206	176432	296117	334841	332687	396240	179369	167120	172041	171322	163510	173839	47506.7	113861	136433	174125	169456	119220	134489	146118	294165	190856	195095	348260	138809	329741	371651	268030	343863	344747	348882	231753	332062	63860	81527	81082.9	92208	71911.6	68194.1	62254.5	154401	164852	208531	240923	231786	229567
Q9BJC7_LEIMA	113424	87105.6	61252.1	60020.7	62309.1	37611.5	43535.5	83767.2	76396.7	65956	60163.2	77501.7	87901	90333.7								34637.3	51273.8	40452.3	9137.84	105875	16094.2	22255.5	26183.2	26531	16613.3	33270	34469.2	46430	18818	16618	19705	18543.2	32724	14693	25036.7	22262.5	17597.8	8271.67	15095.8	13099.2	29475.3	32485.1	19814.3
Q4QF62_LEIMA	480220	519628	446814	557379	501017	596611	562911	206760	171060	205864	161174	194502	204701	194237	438151	307419	434836	446061	416121	452392	457431	387462	352474	339523	372249	302039	335712	332799	597738	670866	618281	747773	733368	732940	568227	590677	639016	657507	592360	580422	612757	459058	429082	379623	383466	320139	336884	510455	550185
Q4QDC8_LEIMA															3238.43	2426.98	3868.84	3677.37	6308.14	4599.71	4158.05	8604.77	3610	10718.6	6237.94	5262.45	6973.37	8417.02														4970.88	6326.16	3974.91	2537.34	5601.75	2298.58	9097.91	5218.7
Q4QIC7_LEIMA	167876	180138	167597	236980	273941	236721	236992	126589	129876	134824	139067	125781	137731	135732	135846	165343	157458	179343	176139	163354	153997	142087	141990	134009	115434	65407.7	124583	155450	228615	210832	209535	207046	220815	222921	149150	203855	163700	207063	196809	194918	195180	151483	161685	115411	164263	174985	157304	204145	180805
Q4QBA6_LEIMA	21036	23212.3	24073.3	31879.7	32686	32460	35364.7	20009	16909.3	17203	18203	19168.3	18234.3	16746.7	29944.7	30537.7	39201	36521.7	22640.3	24967.3	37961.7	22927.3	19858	20701.3	21512	19435	25648.7	28898	59638	58763.3	71104	71260	52884	60803.3	62498	56661.7	65957	59374.3	48194.3	43866.3	42371.7	34080.7	25349.3	45607.3	41532.7	35670.7	43628.3	48032	54027.3
Q4Q6X0_LEIMA	259110	248436	221908	336408	321089	283678	329706	143665	140449	137570	118330	134368	113062	112858	239511	216572	274715	286476	286642	256765	291185	294842	245161	303615	294774	208344	291067	336856	385750	399105	423277	394030	343288	377799	323521	405773	339847	358226	345593	387147	307861	259562	284275	261367	325996	309969	308548	339143	360573
Q4QH95_LEIMA	87798	69304.3	80444.3	100515	86710	82486.7	126069	119334	119038	109741	106394	127253	115928	92828.3	106412	111769	100895	111926	113125	93272.3	116323	145756	127492	140982	112572	107931	161775	152232	85443.7	69386.3	73452.7	71279.3	74021.3	62412	50245.7	55168.7	50906.7	47100.7	40539.3	42109.3	38388	83017.3	69947.7	97571.3	103600	64348.3	92580	39281	47781.7
Q4Q812_LEIMA	165284	177582	142932	192965	156991	148312	218076	250403	216623	213139	212094	237740	220757	225012	295047	258647	284679	257083	290896	263105	296510	216202	190610	216312	194973	203587	209509	219901	196162	194883	129021	188497	196848	166483	140402	88149.7	70266	67513	58945.3	58028.3	49820	200453	130607	211482	155684	182557	196476	152082	122496
O15922_LEIMA	36060.3	27853.7	44940	31204.7	25357	25865	31745.3	5162.65	4615.14	5677.33	4446.36	6193.67	4086.67	5156.2	26453.7	27356.3	22032.7	23686.3	20947.3	26128.3	26085	16536.3	15569.7	14587.3	15700	15727	17543.3	16432.7	43148.3	36378.7	32767.7	38676	39536.3	36590.3	17839	15414.7	19960.5	23367.5	9409.33	17456.5	13577	12560.3	11823.5	10551.5	19267.5	12139.7	16103	18420	18184.3
Q4Q1Y7_LEIMA	141349	131553	125258	192967	154238	176438	182292	50810	52732.7	49944.3	57284.3	55374	48794.7	56681.3	181275	210310	192478	185170	175711	188019	200499	130111	117915	149445	126785	85384.7	116617	153662	312634	271177	262165	359437	296520	300497	192817	243019	227514	221033	158755	177386	177360	135843	113903	147249	134827	145945	142239	187838	213066
Q4Q7P4_LEIMA	18102.5	18661	25707	22814.3	25007.3	19937.7	18805	8903.5	8299	10751	9022	8336	12778.5	10473.5	8968.67	8314.33	10352	12332.5	12383	9551.33	12547	6167.5	5411	9403	9529	6705.5	9452	10585	19976.3	22812.7	17060.3	24859	18878.7	23173	28405	30727	24618.5	33044	20065.5	20407.5	33794	9607.33	12891.5	30118	13580.5	14320.5	13560	18049.5	16838
Q4Q8Q6_LEIMA	69973.3	65037.3	61223.3	89539	75754	59984	87047	57214.3	68872	79828	80508	71004.7	88071	88327.7	31098.7	34726	43988	35502	42204	39506.3	36187.7	57537.7	62266	60935.7	51736.3	50538.3	43112.7	51940	82354.7	79680.7	60982.3	68626.7	67959	93400.7	25070.7	58063.7	49344	56927.3	50572	44951.3	60346.7	40819	68194.7	59864	83760.7	79065	71898.3	44446	54373.7
Q4QFI8_LEIMA	6341	6422	3276	6403	8909	4388	6506.5	5692	7677	7485	6715	4583	5002	4942	4477	3247	5528.5	4840	4216	4823	6365.5	7786	7114	7319	6843	5577	4669	3708	8871	10697.5	11537	8807.5	8298	9773	5623		6479	10004	4681	6053	5345	6406	2750	4040	1977	5335		8014	13891
E9AEH9_LEIMA	14752	13609.8	12038.4	18587	15935.5	15416.8	17907.6	17997.8	13764.6	14751.4	14673.8	17353.9	16747.9	14476.2	59127	47524.5	60554.8	62246.2	64415.5	59617.7	65599.8	30014.5	25475.1	25062.2	24571.8	28761.5	32971.5	30365.9	87634	78281.2	79066.3	80029.2	81845.2	82369	46857.2	47279.4	41475.8	44345.1	31317.5	37024.7	32132.1	44334.2	33833.5	33014.5	49045.9	45967.6	44916.5	51300.4	56433.2
Q4QGI3_LEIMA															7675.31	10188	2964.28	7184.26	6897.58	6309.83	7106.86
Q4Q6D4_LEIMA	2322.51	1940.15	2020	4249.76	3672.12	427.741	4042.1	5728.12	4076.41	3401.7	3303.14	4548.87	3295.78	3438.5	4150.06	3074.83	3088.38	2693.38	5996.19	4976.94	3294.58	10069.3	12641	12852.1	9488.54	12081	9032.69	5870.29														2487.92	4720.95	6495.97	4694.38	7641.79	6510.15	1255.02	1128.04
Q4Q3P0_LEIMA	7451.67	8869	40645	6523.33	30627.7	23417.3	43048.7	6833	6928	5694.5	4596	53330.3	4346.33	3344.33	20881	17630.5	33651.7	24002	22686.7	24539	28559	7028.33	4848	5870	13879	40495.7	7759	32564	8948	7669.33	8700.33	5982.33	7298.33	6935	6327.5	5841	6038.33	7267.33	7427.33	9093	7930.5	5796	10434	17457	12262	8377.67	13457.7	7560	6727.67
RL18_LEIMA	299315	266231	297757	359149	379201	349863	373072	316767	292323	308640	300518	282391	324545	300493	251514	242354	204305	250121	240869	266637	246936	344685	363124	386667	260060	334683	335724	357323	359492	335153	302093	373444	353609	391652	210714	215389	134144	153881	122699	93569	96500.7	276702	171304	383030	283197	241832	395216	228173	201911
E9AEU1_LEIMA	274922	283269	250691	348182	291576	242728	355925	347139	323783	323085	352082	336387	355198	347331	383443	327172	351759	335914	409594	370177	364746	372734	331104	379888	257550	306870	328728	353104	264022	243473	267985	241398	273295	209683	242158	246178	233435	246246	207506	209378	194223	348529	251000	305936	355175	296256	348335	228604	221983
Q4Q2Q6_LEIMA	417556	415428	383540	545517	461331	453883	540342	450527	457967	434149	453651	413321	386782	395233	298965	270498	336983	345730	366025	311054	347668	524790	542845	590296	524586	443994	496388	510939	564212	485226	434235	579762	495005	529466	394204	369419	281167	337683	236756	241989	245311	457557	395206	439383	439406	409757	391016	350882	323847
Q4Q7W3_LEIMA	3333.22	3841	9139	6398	2709.25	4383	5117	1807.26	1699	3769.37	4790	3031	2680.16	2688.44								2493.03	3006.76	4266	2564	3180.06	1862.4	4019	5294	7623	2879.5	6936	8356	9314	3260					2126		1915			287.489	305.126
Q4QAG8_LEIMA	243271	200896	239216	295048	304713	304739	290631	302158	314474	330387	336970	331264	334124	342286	316823	313276	338538	321653	337381	304497	344092	333063	319032	343951	319540	325126	347658	312074	267044	263560	254910	212509	259206	239582	181505	238144	197071	209620	169385	162692	158012	305694	282002	303242	313455	327122	336733	207592	202889
Q4Q3K1_LEIMA	94151.1	72529	57267.6	87907.6	69521.5	85912.3	96798.8								92360.2	93529.8	64632.7	68575.3	94314.6	88760.3	78242.4	53202	38362.5	52249.1	31466.9	41232	39975.7	45030.1	33810.9	31906.6	31306.8	29582.1	54177.8	32803.4	17681.4	21273.3	21291	21710.1	18813	20339.3	19175.5	28547.3	24132.5	31222.3	35417.7	33280.9	37948	28660.4	32977.1
Q4Q514_LEIMA	32480.6	40606.5	49205.3	29306.7	31354.6	17302.3	18274.3	28105.7	25895.7	37690.2	34187.7	32194.2	34164.2	33873.2	4773.83	4480.8	6470.77	7096	6898.41	6067.13	7046.2	4318	5564.67	25759	14175.8	39482.3	13770.9	14896.9	11635.7	12777.4	17232.1	12283.7	12138.3	12128.1	17389.3	11685.7	11644	14858.7	25719.7	16742.1	26231.5	17023.5	19023.2	21233.6	21044.7	17896	22231.8	16878.2	17495.4
E9AFP0_LEIMA	395772	352760	386714	528189	470752	396832	526036	286609	304385	317337	334229	315294	263186	315467	468072	521618	484890	448320	432218	458132	461897	529206	466274	509287	420173	391216	464049	507475	604292	561243	567122	622190	559777	607786	310809	380951	434742	431199	344636	323801	331355	328790	317711	277979	341117	330006	332653	362536	442001
Q4QH83_LEIMA	24610.9	21603.4	11292	27861.4	20775.6	24786	34591	20428.5	14918.7	12039.2	13311.8	17733.9	13650.6	12286.6	72233.8	75479.6	74214.8	70350.8	85558.8	68533.3	50840.6	45891.3	35331	35375.9	33433.5	39954	65668.8	43880.3	39857.4	30310	32696.9	25161	41462.6	23320	27984.8	20757.6	20583.2	21114.3	16902.4	21374.7	13787.1	37397.2	27358.3	26931.6	32275.1	23810.5	33010.6	31767	25696.3
Q4Q2S6_LEIMA																													16971.6	15880.7	8146	23444.1	26719.5	19061.6	20651			14126	15396			47067		8695			9209.5	24150	17144
E9AES4_LEIMA	23004.3	22040	27644.7	29796.3	25433	36451.7	27060.7	14161.3	15366.7	14419.3	14356.3	13070.3	13482.7	12629	21214.3	21066.7	25375.3	26528.7	29301.3	26757	26210	15032.3	14247	16633.7	24648.7	17416.3	13678.3	17187.7	50446.3	33781	47860.7	44171.3	48471.7	51786.3	25120.7	37018.3	43893.3	38585.7	29788	36203.3	37704	12603.3	15357.3	20764.3	21175.3	23319.7	22030.7	38205.7	51641.7
Q4QCH2_LEIMA	238610	172665	171129	217479	210581	222004	235672	85568.3	75639.2	85251.3	79531	83433.4	74527.3	81803.8	186211	185950	189434	174732	182328	189020	194826	140308	115656	129660	140929	102038	148366	161718	250053	240410	213002	225223	234583	258921	195078	201489	163181	179109	150172	132763	124145	130923	121412	98636.7	147196	166115	133039	197349	162299
Q4QAS2_LEIMA	28117	38629	9426	35195.5	32413.3	30179	21609	12855.4	27933	5829.53	11515	22437	9053	9253	17087.7	29250.8	26003	16612.6	14459.1	15431.9	18973.1	20286.9	16662.9	25377.2	28290.7	1878.3	16323.5	14778.1	38453.5	59819.5	60022.7	58959.4	41646.1	57839.8	35442.1	45150.3	33173.1	40061.1	37764.7	27854.3	23726.6	61470.5		13269	55628.8		47093	39051.1	45598.8
E9AEA8_LEIMA	376656	398090	404119	489632	477556	380853	495586	159865	142398	166694	152148	153616	164625	154365	311259	259930	280608	297891	300700	349261	323174	460809	457190	475063	361209	419099	404112	425269	510185	434275	386687	439429	466587	478217	399315	345179	360434	372252	343903	318049	362511	368215	275167	257713	335338	333410	326375	410720	331439
K7P582_LEIMA	62457.8	56552.9	47491.3	59508.3	47834.7	54738.1	71698.9	46655.6	34547.6	31671.5	36494.1	42137.8	34149.1	32912.5	107007	95457.4	79486.2	79165.3	113070	101167	103197	112706	110863	108532	68609.4	119290	104103	87393.9	52591.3	43993.5	39544.7	48123.4	62671.5	54229.2	31172	19575	22862.2	17975.6	18060.9	27398.2	14620.7	65038.8	7579.91	36856.3	33393.4	45146.9	37422.1	51969.7	15184.6
Q4QB56_LEIMA	34784.8	31304.9	28258.2	16848.3	17290.3	33506.3	16104.3	43228.2	20987.1	25480.6	26518.3	42060.5	23065.1	17070.4	57214.3	48816	41617.7	82962.3	45581.7	47570.3	53335	89898.3	70737	90434.7	148102	112002	154326	113612	8161.33	12009	15755	10601.3	9280.67	6256	17592.3	12268	10744	11366	27591.7	12514.7	21758.7	11526	9606		7173	9320.33	8035.33	23069.3	17061
Q4QIJ7_LEIMA	126277	123754	112475	142930	146949	168461	153284	151601	168456	153415	151381	154150	137277	147906	150501	134743	162954	169117	158823	168967	154665	195404	181503	204036	200572	161673	214326	224757	215170	218800	212412	183262	214821	210551	168059	182479	173137	176407	162402	142133	162885	120589	119835	119895	154460	154029	146772	178160	169819
Q4Q0F4_LEIMA	148295	146223	103147	182967	174428	220283	236835	132205	125663	112132	119082	131551	118082	114676	198569	193705	227720	216927	177768	186833	216906	191373	160389	149794	269712	123367	217311	242981	278453	274528	263528	283894	247168	269503	206916	287946	244477	236989	223557	247990	221947	172232	226398	235532	307784	313019	282809	206592	232129
Q4QFZ4_LEIMA	39771.3	40634.4	36406.9	38780.3	32352.3	33574	36453	44433.3	41526	46776.3	39242	47337	46155	43688.7	28450	19925.7	20971	16305.3	21006.7	23868.3	29695.3	40884.3	35520.7	59977.7	29767.7	30415.7	28956.7	29236	38356.3	37439	38981.3	44229.3	44408	37627.7	41532.7	34269.3	22277.3	23393	14988.3	17810	16472	55308.3	33198	41428	34114	32081	24802	34853.3	33348
Q4Q1M7_LEIMA	177483	113257	71928.3	153889	105995	85104.7	140250	65016.7	28003	31106.3	37911.7	57230	35298.3	31154.3	312785	271397	233210	259971	309246	293532	212891	123982	122899	105667	96646	156523	233255	99733.7	169639	123781	141664	138543	160691	128298	93031.7	116666	111839	104600	67310.3	103339	81426.3	76813	73725.7	86724	103303	83441.7	95732.3	102626	126442
Q4QAU8_LEIMA	7949	7790	10423.3	35624.3	38728	45807.3	52486.7	10507.3	11205.3	12664	11239	10832.3	11503	10045.7	27610.7	42444.3	27108	26552.7	18119.7	19188.7	26561.7	12331.3	11953.7	8876.33	6770.67	14204.7	7001.33	32181	69548.7	66632.7	51196.7	54954	51932.7	61611.3	73203.3	40693.7	24677	42893.7	55466.7	35910.3	49745.3	34913	31098	16135.7	8177	15331.3	11749	42761.7	24461.7
E9ADZ7_LEIMA	11561.3	15747.3	23633	13375.7	11788.7	9215.67	13537	8758	9841	10392.3	8368	5966.67	9914	11562.3	4770	8097	7299	5527.5	4727	6231.33	2825.5	11735.7	13174	15428.3	9612.67	15746.3	13980	10638.7	21060.3	16739	11021.7	16641	19871.3	15664.7	6940	9570.33	8668.33	9595	7406.5	11573	8252	7370.5	10538		4051.5	13146	2578	6721.33	9274.67
Q4QIM8_LEIMA	46288.6	46257	69323.5	65856.2	70624.5	80244.6	60702.3	57009.8	53925.9	63151.3	56264.2	61621.6	55361.9	59227.5	78019.5	73275.9	76800.3	95180.7	66808.4	75055.8	85417.6	85569.1	78286.5	85388.2	76989	67034.7	74204.9	74769.5	55333.4	46690.5	46848.1	39304.2	49809.3	44013.3	51687.3	81844	71256.7	77719.3	58582.7	66700	60518.3	54720.7	71919	88247	103579	104467	104039	44018.3	76175
Q4QFG2_LEIMA	320109	349881	338815	403059	382623	398144	369441	304793	324464	315523	318179	311288	341293	316264	199567	107488	216409	235897	225033	223888	217586	381533	361623	382568	351127	274080	345550	387077	354917	350563	313228	358904	338165	366641	341130	290127	354617	258208	370173	371990	267596	329612	286794	293068	349479	321304	316327	312330	252663
E9ADB9_LEIMA	226623	211635	196664	284607	305592	302640	337168	186270	195827	185144	206778	186990	209920	223065	234805	228690	300972	327995	211585	237865	300779	252161	219628	236384	237391	245082	304454	286149	452858	474528	476070	406571	375866	476737	299628	423478	434161	462490	367897	366312	350162	239928	359892	360032	437789	390016	397940	393950	441512
Q4QCA2_LEIMA	12883.7	22157.7	16905.7	12222.5	26856	16538	27529	19995.3	27622.3	22725.3	23224.3	14879.3	23105.3	24198.7	7427		8652	3529	7262	7131	8960	21203	14833.7	10748.7	19403	16972	16892	21445	18478	21470	18994	23433	13996	23442	10594	17096	21481	21725	16693	17713	20808	13574	20572	7522	22007	14777	14258	8305	14660
Q4Q7V9_LEIMA	67574	72130.3	82377	66042	56259	40939	66022.3	27912.3	25862.3	36347.7	27517	30130.3	29566.3	28700.3	44521	45182.7	36077.3	34938.3	45359.7	44399	41171.3	31217.3	38183	42119.7	26749	40521.3	38646.7	34450	73407.3	62829.3	57980	74803	85360	76532	40961	26479.3	20842	22959.3	13328	15251.3	12024	30134.3	11666.7	29880.7	23527.3	22194.3	19291.7	30577.3	29029.3
Q4QDG3_LEIMA	10642	24198	10111	37037	33225.7	39476.7	31855.7	9184.33	10607.7	10330.7	10749.3	21507.7	9520.33	9387.67	25019	20543.7	28872.3	26846.7	19263.7	25987.7	26124	40746.3	19171.7	30118	42916.7	10532	28248.3	34400.7	43393.3	41917.7	35989	38342	33957.7	40142.3	33690.3	34037	31001.3	31439.7	37707.3	23213.7	36382.7	26397	27534.3	37883	43455.7	24868.3	28128	42095	28098.3
Q4QCT8_LEIMA	51490	89081.5	46098.3	88413	121321	112227	114396	73557	58130.7	72157.5	74707.5	68184.3	48993.7	59885	55225.7	80626	60230	76315	53709.3	68067.3	55981	81481.5	63684	62350	60046.3	43590.7	93865.3	58750	102656	105974	99120.7	89758	100336	104710	80046.3	105403	98690	102733	124163	117777	187960	101428	109896	244334	115869	134001	95637.7	102540	115624
Q4Q6E9_LEIMA	16104.1	17964.3	17215.2	13404.5	9095.37	5755.59	8779.35	18575.3	17923.9	20099.9	18832.9	18878	19752.3	19245.9	8234.14	6372.31	3877.16	5343.39	6042.13	8768.46	3444.97
Q4QBT3_LEIMA	19886.3	19169	16259.3	44135.3	50484.7	44059.3	51346	79764.7	71463	63641	77404.3	75825.3	62605.7	54153	27921.3	27355	41389.3	52313	28032	27607.3	46354.3	143604	173094	178533	81347.3	210375	160468	159830	71990.7	84596.7	75094.3	75751.7	62213.3	87879	124748	74269.3	88294.7	87302	97219.7	83599	100882	102301	47744	51377.3	83909.3	43378	73876.7	116808	95208
E9ADI2_LEIMA	87840.3	65661.7	62659.7	87792.3	66468.7	74186	75020.3	140832	131648	116500	117098	97848	121317	109543	111516	98972	86834	104345	99166	87761	83431	71169.3	85964.3	88095	30799.7	66144.7	37531	38791	73209.3	53924.7	44604	54043.3	57198.7	50819.7	60520.7	36700.7	16500.3	21178.7	11874.7	10874.3	19256.3	127643	35190.5	82183	74945.7	57438	79112.7	69288.7	36410.8
E9ACI8_LEIMA	25547	42457	22582.5	41760	60363	70867	33710.3	5952.5	6627.5	5652.67	5977	5093	8494.5	6260.33	20814	2489	16748.5	25496.5	12494.5	14996.5	11991	18312	15921	8638	34493	11503	15359	11844	41765.5	63990.3	71446	81161	47268	77064.3	42239	72840	74753.7	80996.5	189506	125732	139998	15984.5	86413	16539.5	27974	43817	30933	72287	79622.5
Q4QAB4_LEIMA	53257	42252	38646.7	71273	67491.7	67014.3	67813.7	64580.3	56150	66879	67244.7	66481.7	62417.7	62288.7	71685.3	80641.3	78020.7	69133.7	83915.3	76223	71272.3	84497	75079.7	75597.3	90279	49454	92040.7	100334	54277.7	57235.7	45471.3	50116	54665.7	61345.3	38193.3	38828.7	36885	40107	27320.7	27240.3	24654.7	59445.7	53168.3	85512	70593	75544.7	86679.3	34797.3	25355.7
Q4Q2F4_LEIMA	201760	204484	182885	178484	187229	170580	215076	117029	116683	122103	111119	107160	111162	105316	140864	141932	157678	163620	139941	141167	168615	181963	116605	129969	171709	116667	197699	207265	226237	219709	186467	224361	194174	234019	118665	97288.4	124418	134713	121976	122640	119768	148466	116668	132566	151888	203791	143198	139833	132180
E9ADK4_LEIMA	125450	119781	106991	171654	172351	184017	205495	111261	117398	110771	114032	105050	113607	109925	150744	148300	177283	172449	142285	140996	182159	94727.3	86415.7	93365.3	113982	86972	139058	163237	210817	259207	226067	254397	215722	239099	223666	190078	145067	143889	138234	121492	128968	207295	198314	226278	230257	227654	228252	200231	183846
Q9U0V8_LEIMA	16450.7	20686	24532	31452	24853	22454.3	27847.7	17879.7	22348.3	24152.7	21688.3	20974.7	24668.3	25232.7	8823	7414.33	9365.67	9428	17873.7	11021	10789.7	34271.3	28195.3	32329	26124	27655.3	32002	28863.3	24298.7	20453	20745	19994.7	24587.7	22461.7	12956	8711	8595.33	11222	9261.67	8506.67	9075	9806	15904	11666.7	13257.7	17113.7	14102.7	20307	11597
Q4Q0S1_LEIMA	143559	138646	174243	158780	160766	160150	141796	190750	164531	182620	155659	181734	165069	159900	187678	187730	154346	155237	159758	174228	173534	217830	190812	196430	189007	193511	220538	226721	114525	129553	128158	119015	117474	97212.7	92628	96445.3	82597	96940.7	93588	79317.7	72788.7	114490	98765	130005	136874	124124	159743	85340.7	116606
Q4Q7Z5_LEIMA	11259			25063	170854	185821	22359	22753	22481			20847			104673	54631	73858	110903	78928.3	73382.3	67931.7	122582	60887.7	73206.3	71427	28755	70934	99179.5	15222	22155	13733		15889	28093		5857	157114	8590	6436.5	85858	15497.5	152544	89743.7	110457	65949.7	93951	61125	164392	149476
Q4Q6R5_LEIMA	687993	648177	673720	797874	703249	802373	885626	292073	232939	303919	262612	267005	287415	286326	635835	476057	667650	655816	673715	615954	727427	509777	500566	533307	452754	484557	575827	553858	890517	876210	841706	928482	900464	860560	546359	684259	612467	632543	419377	498463	412914	469976	347553	419926	549960	447744	516050	575181	682450
E9ACN0_LEIMA	37564.3	43866	48006.7	58654	60792.7	58079	45830.7	18322.7	16652.3	17397.3	18625	17835	16038.3	17354.7	36748	44762	53185.3	44597.3	34602	41051	32648.7	22229	24896	23133	48822	20576.7	28103.7	26804.3	67717.3	74539.3	63132.7	71599	70485.3	88706	100736	67737.3	74606.7	72206	68715.3	56754.7	57647.7	58337	49852	27093.7	52509.7	48377.7	44353.7	34618.3	74878.3
E9AD53_LEIMA	426466	340055	368221	536948	485588	519779	548865	348236	307555	371337	349243	345385	241522	250829	629729	657183	619222	575626	598585	611569	631187	438888	427297	473839	438983	411434	460953	486909	545732	526424	463706	461866	500383	468349	425510	370221	303870	355317	267505	251224	217597	424247	248795	320778	347127	323241	342182	512297	414616
Q4Q553_LEIMA	53049.7	47175.3	61489.3	64090.7	57114.7	58599	69060.7	45102	46866	57807	49586.7	49281	53377.2	53110.3	38411.7	38561.3	34489	34216.3	44906.7	45960.7	32131.3	161124	102052	116928	118342	61204.3	99027.3	87685.3	63844.7	67682	52531.7	59542.3	61236	73063	40140.7	44559	57610	55727.3	93674.7	45976.7	85914	52092.3	66433.7	127584	111484	111254	62392	47454	53328.3
Q4QIK3_LEIMA	13830.4	15090.6	17798.5	72992.8	73973.6	86472.3	80803.4	28806.7	30645.6	28010.9	29864.3	26729.4	34942.9	27274.2	102905	95616.3	124737	134822	100077	93490	120860	93917.1	53526.3	83370.1	107315	32151.8	98538.5	99921.7	65532.5	59564.6	46731.3	61001	58664.1	65483.4	92802.6	38704	33153.6	44501.5	54918	34619.3	46131.6	52441.6	44303.2	57747	40767.9	40412	45637.7	81726	67652.5
Q4QF82_LEIMA	34146	21856.7	21413	39831	45419.5	30877.5	40841	20756.5	31917	36360	36829.5	25023.3	33935	40342.5	8882	15734	5695	5795	11366.5	13185.5	12208	24830.5	25012.5	24425.5	20551	26376.5	28012	25413.5	44325	48057	22942	40063.5	50006.5	57801	23164.5	23473	11984	12203	19460	10731	18385	32506	32298	35584	35591.5	59114	27157	20059.5	11550
Q4Q811_LEIMA	11400	12209.3	15848.7	19509.3	16727	16263.3	20166.7	10094.3	12307.3	15328.7	7458.67	11498.3	12323.7	7930.33	9733.67	10850.3	15817.7	16167.3	14390	12488.7	14790.3	13668.3	11157	17386.7	9434	6500.33	13357.7	16350	22165.3	24707.7	23767	22546.7	25617.3	31508.3	15050.3	35937	40452	42437	31285	25363.7	27879.7	13041.3	30128.3	27675	19847.7	19218.3	18553.3	14751.3	30652
Q4QAU4_LEIMA	85535	85013	93163	134447	136513	143667	136545	60810	59991	68346.3	64353.7	60791.3	71864.3	79423.3	85752.7	103227	106620	98090	88712.7	94161.7	97461.3	61248	48777.7	53926	73256.7	54957	64849.7	67464.3	122771	139722	119858	123520	134946	144519	116512	120045	108478	107907	99564.7	93584	99240	107386	104895	115282	132306	139059	118797	91880.3	88843.7
Q4QGK6_LEIMA															10309.7	6828.93	8600.04	10303.7	9166.53	8078.55	12256.1								3923.06	5198.24	3986.21	3231.87	3588.64	2791.31														1823.12	2379.18
Q4QEA3_LEIMA	165117	156749	113431	201417	173022	188930	242782	185520	197650	140492	182009	163026	150812	163487	190718	161807	174809	197764	171914	168309	230617	325883	299346	297587	250514	262984	288401	329262	247778	265744	285812	276967	255236	303331	163145	252047	236953	247081	221607	222305	236436	162781	212873	193583	200043	170897	215919	147358	209893
Q4QES5_LEIMA	144321	133184	117946	89449	105993	103779	98706	122173	121700	104026	119788	121298	113363	110134	149316	177312	163478	170403	143611	151981	154864	137701	99632.3	98609	115937	122005	129869	122842	92404.7	122060	118429	110913	120122	115853	143362	103732	103056	103565	111114	94628.7	99944.3	128171	143771	126592	115535	127428	114978	142644	118300
E9ACA0_LEIMA	42969.6	46726.9	46964.4	82557.6	92195	88852.6	100602	58563.5	51801.9	57190.5	51995.1	51010.9	45267.3	51865.8	67219.9	62738.1	85571.5	83640.9	63293.4	75054.1	80412.1	70137.2	53402	61274.1	99581.6	53722.9	66527	78659.3	103927	96057.9	108501	113807	112642	105160	93642.1	91390.3	91063.5	87254.9	97328.6	87993	65839.1	66664.7	101147	65315.7	114166	118220	74429.9	64491.9	88358.5
Q4QA47_LEIMA	31986.6	47243.6	27706.8	82136.2	56180.4	53451.6	39207.6	19339.8	22770.1	16748	19664	24436.9	24065	14789.8	47832	54374.1	88993.4	82267.8	47303.4	64847	70838.3	33046.2	40013.2	41536.4	55249.7	33973.7	44040.3	45358.6	7754.82	21182.7	15778.3	20639.7	13807.4	16551.1
Q4Q2R2_LEIMA	185696	166618	210250	243178	225327	252640	231448	105010	68709.7	93190.3	84470.7	92661	80370.3	76146	247221	274784	280532	273590	269645	254943	273296	208318	181748	180394	221582	178632	218817	226240	226565	202728	238950	223457	215448	213616	153320	206802	197966	208342	177431	169414	160528	122253	133600	146538	170190	150066	157002	189085	209947
Q4Q6S9_LEIMA	1572.66	1968.2	1815.51	2621.22	3755.46	1873.01	3251.68								1601.63	1937.55	3565.93	4402.87	2927.89	3321.05	3450.57	3099.43	2810.23	3340.99	3496.61	2442.68	2619.9	3933.71	6938.39	9119.81	8892.34	7470.46	5761.73	10001	30358.5	26887.5	30925	25088.1	40474.1	22746.7	31908.4	5510.38	8603.74	5322.65	6882.75	6131.16	7134.6	12068.2	17610.2
Q4QCS9_LEIMA	65457.9	70426.5	56766.7	63214	51798.6	55916.6	69772.7	192175	203581	169084	179791	182967	155457	176972	29901.2	25932.4	30577.7	28765.7	27728	27743.1	33673.5	50107.7	43941.9	58340.2	55404.3	59608	66739.9	65096.8	40477.7	37796.9	38831.1	36411.2	41024.2	35580.6	11788	15161.5	9868.71	10132.2	6466.27	8744.2	7363.12	7285.39	10768.7	9815.07	12318.4	9809.22	10927.4	14179.6	15678.1
Q4QBV4_LEIMA	27858	33127	26694.3	20778.7	22367.3	19873.3	21702.3	54182.3	51109.7	38471.3	52795.3	51109	49377	50906.7	70568.3	63854	61306.7	62355	59537	33825.7	40743.7	41745	41702.3	30451	35631.3	59385.3	35828	28867	17809	14045.7	17530.7	17946.7	19261.3	17558	7811	18070.7	23029.3	25565	23132.7	22293.7	18655.3	24099.3	42481.7	31998.3	24313.7	27329	29468	21213	39766
Q4QE77_LEIMA	41303.7	31414.9	37196	102169	120371	100627	100210	24735.7	19460.7	52075	27136	25966.7	21998.3	22703.3	42741.3	33809	56788.7	61344.7	44590	44442.3	92149	43857.7	38536.3	38102.7	102264	29304	94527.7	133545	123177	126440	106831	127564	99480	114968	64575	76100.7	86433.3	88266.7	90890.3	77425.7	88333.7	46268	65060.7	91431.3	102810	85273	98163.3	94522.7	82085.7
Q4Q3D9_LEIMA	191372	174867	194967	253339	221232	219942	252203	234893	208363	247898	216895	210276	216285	212375	246682	228402	240163	224055	244616	237534	266956	252949	228039	242801	257680	203340	273925	263177	199800	204044	204376	192225	201145	194440	124690	163536	140460	143350	78753.6	104550	88176.2	137336	83854.5	140824	140345	98839.9	135631	127385	138741
Q4Q6Z4_LEIMA	8583.91	10646.5	9632.75	12426.8	12039.1	11635.2	12943.1	4636.99	4162.5	4409.85	4627.42	4299.46	3873.43	4514.45	635249	613653	561327	840474	851100	722738	918574	356184	328387	334719	361044	332905	438155	416448	330492	290009	393190	314998	316542	356080	445273	605612	568054	591543	579475	544273	447514							272658	354536
Q4Q8A8_LEIMA	50812	51568.7	44202	54402.3	67616	69163.3	80041.3	55985.7	18647.3	28182	25541.3	45127.3	38235.7	22843.3	114799	96302.3	89229.7	91585.7	71983.7	75754	98928	100687	67777.3	63503	95517.3	63255.7	81521.3	115650	44215.3	50554.3	57416.7	46410.7	45788.3	40418	24155.7	61385.7	61477	70010.3	40775.5	51530	60708	20740	56049	70555.3	64602.7	77023.3	70114.7	30858.5	62946.7
Q4Q5P9_LEIMA	145601	170273	200307	205406	196659	195567	204115	174102	179859	214436	203726	178019	187728	179176	201358	223336	204828	210035	195628	195453	220860	218805	210392	210931	229246	180060	237681	254085	159448	162788	102261	146766	147152	135045	62562.7	70196	50167.3	53925.7	45277.7	42305.7	29675.3	97555.7	68612.3	109155	110752	107555	116433	68693.7	75018.7
E9AE89_LEIMA	22003.8	17202	11389.3	23933.3	18557.8	8935.21	19548.7	64881.3	55647.5	60214.1	65484.4	69368.7	54587.3	57709.1	14143.8	17825.8	7004.59	6497.86	14032.4	14137.7	9846.92	50564.7	77682.6	62465.6	17830.9	59917.5	35473.9	32622.6
Q4QBG5_LEIMA	100391	60420.6	38531	62446	65994	81403	42879	32474.7	30114.3	25078	27434.7	34583.3	27952.7	24465.7	86265.3	88957	121111	100077	100972	98404.7	116800	45579.7	44316.3	51576	39680.3	57486.7	55985.7	35950.3	68463.3	67247	54195.3	60908.3	60241.7	64697.7	55242	16206.7	38623.7	46699.7	32172	20088.3	29576.3	46433.3	22430.3	38389.7	39010.7	55735	30385.7	59836.3	32278
Q4Q754_LEIMA	24926	27946	39408	74123.3	67099.3	67589.7	91363.3	28010	25582	26063	28011.7	28086.3	19023	28545	101073	116232	117708	104551	93374.7	75108.3	135447	69207	50846.3	77826.3	79185	55140	133510	130536	181397	182917	177475	148420	167426	164002	74319.7	99665.7	128247	129582	74238.3	95159	86822.7	51264.7	74994	93649.3	60674.3	67882.7	85336.3	102361	133170
Q4Q5W0_LEIMA	5824.67	6301	12168	10583.5	10988.5	11360.3	13701.7	5440.33	6243	6188	4357.5	6423.67	4793.5	4511	7950.5	2224	6776	8675.5	8776.5	9949	5263	10236.7	5643	10601.3	12030.3	8246	11668.5	23246	17477.5	15638.5	12325.5	16295	17634	18178	16819							13213			6715		5562.5	18445	6915
Q4Q1R6_LEIMA	13180.7	16312.1	30543.1	22127.6	23173.5	21868.3	16503.5	139.769	90.8034	6040.92	1185.22	1464.26	1044.23	1079.72	9926.26	9552.14	17884.3	14906	9796.68	15619.4	16160.7	6954.66	5738.98	6784.53	11511.6	5388.5	7511.42	12999.2	21335.6	25563	27992.3	26187.3	24508.4	30233.3	16635	24934.3	26026.3	26082.3	15931	20480.7	20711.7	6930.67	12413.7	18481.1	15325	14393.3	17463.7	21482.7	25590.7
Q4QGX0_LEIMA	57683.9	57472.3	54363.4	78471.2	76421	72618	92463.5	105982	119165	107652	118332	124085	115498	110910	166471	181654	188433	169754	179594	170264	181601	172403	153298	156922	161085	125817	179963	172274	156025	152877	134015	149397	140878	141197	137683	140414	134698	132067	137118	122053	137422	165622	151083	158076	178510	178784	186605	135806	128743
Q4QCG4_LEIMA	9284.67	9779.67	7878	12135	10596	10845.7	12585.7	5843	6766	6338.67	6938.33	6145.33	7189.33	7516.33	5302.33	6489	6272	6921.5	6219.67	5977.67	4504.33	3673	4522	4509.33	3538.5	3647.33	5651	3411.33	9758	9260	7904	8398.33	10103.3	10271.7	6031.67	9838	8588	8515	4715	6345	6456	6901	4576	8802	8131	5951.5	8071	6397	7935
Q4QAL6_LEIMA	2762.59	2568.83	2451.23	5319.6	22470.1	9423.31	10145.9								2785.06	5389.87	7115.38	8848.53		1828.99	2575.97	2766.41	3769.87	918.24	5456.63	7180.91	4237.7	14802.3	21055.3	22864.7	25415.9	17600.3	11200	18544.1	9804.02	15140.2	16686.7	16344.2	35396.6	18747.2	39400.1	5317	27857.7	17492.3	12941.4	34419.6	26019.1	22998.3	13784.6
Q4QH86_LEIMA	7776.9	5402.32	3684.74	10043.6	5422.63	7288.41	9848.24	7023.62	5331.69	4372.32	4799.57	6422.65	4969.15	4401.19	14287.4	16540.7	14836.4	15232.4	17228.3	12402.2	8608.5	9061.94	8368.16	6898.31	8567.27	8355.88	11691.3	9885.02	6630.56	5444.45	5468.8	5795.22	6761.27	5225.49	6887.99	6129.37	5796.54	5945.6	2214.25	5664.96	4445.22	7616.47	4118.8	5082.98	7071.15	4771.81	6660.75	10937.3	7901.53
Q4QGI0_LEIMA	19179.6	21694.7	31896	21101.9	29026.6	25405.6	24679.4	19992.2	17392.8	21121.3	19084.2	17868.5	20885.2	16848.6	8295.71	10672.8	13250.8	11932.4	8145.2	7005	14248.9	30978.3	27903.9	23592.1	35976.1	34145.3	32068.8	19106	23900.8	26772.5	22191.1	22121	16610	20811.3	6535	10059.8	6053.01	6292	7584	5335.25	8903	7478.07	8629.5	12685.1	10719	9008.71	10968.3	216.65	17260.8
Q4Q233_LEIMA	31212			71946	45606	71932	38978.5		2636			9494			17784	18634	22987	23185	25510	23437	33913	21497	17851	2900	24647	19779.5	36878	43101	61915	62414	53451	46663	51298	37088	13222	54762	47207	66106	73780	59635	72506	5071	52001	35692	72666	60291	40353	57626	48898
Q4QHX8_LEIMA	18520	20026.9	10488.3	66639.3	75736	126934	10809.3	20066.7	23531	22593.7	24080	24923.7	25006.3	24734.7	80150.9	86963	102168	138439	51922.5	64171.6	107598	51740	17698.3	12885	36329	14011.7	105833	105511	4458.67	9596.67	5237	20397	3825.67	4981	60647.3	20539	26937.3	29504.7	42182.7	40205.5	28087.3	175755	32809.3	119390	31034	21225.3	33846	59619.7	12391.3
Q1X7J8_LEIMA	7148.68	7245.51	8605.59	11007.4	10762.2	10388.6	11543								8866.44	9462.68	10540.7	8998.43	9352.03	8257.83	7541.03	4523.4	5215.47	4295.62	6008.18	5009.06	5904.49	6027.06	13715.9	19894.1	15077.9	14498.3	15288.2	13873.4	13843.3	11884.9	10455.2	10513.8	7565.13	8794.82	9669.41	36373.8	39230.9	49200.6	44935.5	39986.2	45907.7	14500.5	11734.7
O97213_LEIMA	456450	458251	432381	541642	570360	528928	506723	524366	489795	493507	476986	522066	479388	484267	395867	443489	477329	470034	477816	457283	473686	608943	616875	596410	718728	601136	662118	675814	565170	618271	536409	548181	586364	625466	475458	458381	432150	433906	367103	344396	392245	503734	485848	449374	559368	563770	530521	489867	468162
Q4QAD1_LEIMA	17769	15366	20508	19245	14025.3	19707.7	12102.7	33041.7	24082.3	38482.3	27687.7	35105	29439	33897.7	24225	13326	22861	32314	22295.7	27762.3	23750	33534	25261.3	35363.7	26161	28423.3	35022	22588	7680.33	9010.33	6196.33	7274	7022.59	8206.67	19980.7	10689	9843	7767.5	9516.34	7950.5	13859	33030.3	15344.7	4266.77	17355.7	9808	18975	14254.3	15240.5
Q4Q8M9_LEIMA			4048	6074	4434	5040	4020	321.647		3126	2378	4637	2444	2576	7958	9396	9539	7802	7469	8837	8737	3038	2308		3165	1985	3576	4503	6501	5289	5206	6534	6053	5453	4105	3681	2320	3118	2781	2660	3185	2320			3043			5776	5908
Q7YWB6_LEIMA	90464	111138	113293	109988	104659	108656	106772	125713	141366	160427	154385	141389	170996	153506	123437	113628	98035.3	110757	116420	98430.3	111139	145503	136529	138532	86685.7	114289	133394	122449	59943.3	73511	68910.3	71891.7	92619.3	72584	74845.7	74959	51661.7	53902.7	41874	49663.3	47221	109390	69290	103457	107031	113083	117433	68268	55353
E9ADT5_LEIMA	323126	246182	200849	260970	243343	246166	348052	241740	196315	191000	213613	227315	192314	198439	415708	357667	395366	430295	386837	375274	458420	347291	329760	324824	301188	340096	406372	343119	311798	286596	279492	263036	318786	243213	156249	215280	171183	202782	148563	185016	149593	190549	204724	289787	215917	197287	252900	162094	216888
Q4Q1N8_LEIMA	24164.7	24170.7	28070	35440.7	57999.3	42461.3	42554.3	22718.3	24530.7	31178.3	28038.3	33028	27364.3	26837.7	25617.3	26539	30026	29165.7	26260.7	24530	27730	28508.3	24710.3	30979	45838.3	22251	47409.7	64022.7	39584.3	47664.7	45045.3	40253.7	36595	53885.7	44803.3	54989.3	54156.3	51530.3	48892	45894.3	43166.3	31156.3	41783.7	27761.3	50275.7	46373	40226.7	47746	50083
E9AFM8_LEIMA	10679	17834	12925	20089.5	12286	14083.5	13010.5	10008.3	11767.7	13533	12330.5	11700	13781	14674.5	7937.33	7385	8101	6078.67	8618	7699.5	8151.33	14356.5	13257.5	14208.5	11287	10888	12356	16431.5	16540	11838	15160.5	10512.3	15746.7	15723.7	4560	12092.5	9940	10969	5752	8398	5548.5	9479.5	5136.5	19901	9218.33	7458	9511.5	3682	8474
Q4QH89_LEIMA	144418	98852.3	111150	97042.3	96147	72540.7	112113	140735	134449	123139	120234	166319	121067	114256	191644	163016	122223	166494	162569	150982	156848	111771	135228	135115	56795.3	144050	135470	133530	84992.7	61125.7	69580.3	87725.7	117027	55315	83714	25344	14751	18888.3	8526.5	36702.7	32003.3	105573	53514	133302	95919.7	52699	56633	71689	60047.3
Q4Q0J4_LEIMA	2017.9	702.823	2407.88	1526.62	3024	3511.5	3005.33	1676.09	1041.83	2430.67	2337.43	2456.27	2608.94	2526.09	7900	12363	8728	5712.5	8648.5	8644.5	7174.5		4280			750.642		4497	2648	2293.5		2259.5	3231.5	2811	6892	2141	2790										2760	4290	4681
A0A0B4ULI4_LEIMA	16188.3	14129.4	11026.3	17340.3	16432.9	15814.8	20927.1	5895.75	5200.63	4911.62	5597.85	6454.06	5194.53	5299.43	12648.1	11767.4	12930	13961.8	11506.2	12615.4	14104.2	15642.3	13844.3	14269.1	13935.5	14917.4	17465.3	14745.3	16081.5	15980.4	16119.4	17035.9	15814.8	14886.5	22413.8	19949.1	22506.8	22049.8	15333.2	17245.3	12231.1	13602.1	9690.23	12986	14236.5	11720.2	13397.6	18499.6	18529.5
E9AC86_LEIMA	46925.9	96751	118289	81999.3	175687	180855	167918	95990.3	85702.3	61813	72344.3	64518.3	78138	73122.7	90007	90231.3	89979.7	112269	59576.7	57141.7	104008	55487.7	61523.7	63098.6	141907	56079.7	140823	172545	154623	241691	174645	225767	203518	157137	153758	208516	229760	187833	149460	214322	224797	178442	176845	164210	168941	196318	173753	183064	197214
Q4QEX4_LEIMA	308039	286960	265608	309226	286425	287244	312373	279710	277838	291863	292383	281719	287948	258561	200956	121339	166641	138824	214731	223042	190944	292390	328215	328681	251672	301556	281237	294909	459499	403639	250650	401346	468803	423271	323498	132614	92468	106645	126859	120989	144549	373360	158364	244404	285588	240371	242213	326355	148044
E9AFJ2_LEIMA	25227	14625	12707	13315.5	11163	7932.5	10808.5	30817	13578	17025	13969.5	22183.5	17689.5	12620.5	42364.5	30010	18395.5	34848	49609.5	36877	31276	34280	28623.5	34835.5	27998	41073	27793.5	25160	10782.5	4968.5	6507.5	6530.5	9871.5	5108	9921	3428	3505	2873	4948	3605	3349	15569	17400	7225.5	9161.5	13802	6597	11871	7135
Q4QE41_LEIMA	110316	173051	171794	193650	180461	188347	168586	113863	135953	147646	138973	108984	129727	140240	119242	131579	121881	123818	112759	94502.3	126925	155360	128775	156271	121923	115975	183104	160508	166014	169877	158528	168052	150249	146102	131854	141576	144296	153011	128400	160637	128309	101845	125373	149619	127570	148124	151463	134473	177812
Q4QIY9_LEIMA	78377.3	99104.3	60554.3	110416	88510.7	97988	134368	136461	122654	107416	120147	120997	123819	112250	182302	149538	157025	165111	178173	145442	197646	107699	91979	106322	79119	111909	122299	123701	117837	100550	105554	104222	128401	102706	97877	81718.3	61681.3	70353.7	27290.7	44379	23561	137005	60812	125917	106317	76992.3	132271	94225	72639.7
Q4QC23_LEIMA	4466.5	6330	5172.5	5166.5	6429.5	5609.5	7613	5933				3557	3290		11483	9543.5	10985.5	13690	8722.5	12719	11369.5	8877	3987	6448		4862	3841	2203	6252	5407.5	2759.5	5055.5	7048	5649.5	3841	1971		2239										5514	6776
Q4Q117_LEIMA	34076.5	44670	51089.5	96590	51280.5	118050	59177.5	27989.6	21632.1	41914.3	35777.3	43370	37493	35285	86373	78413	105516	50724.5	107487	100697	64451	54584	39995	42001	73546	33946.9	78619	71936	19530.5	29130	20947.5	23868	32185	24994	15735	29726	27763	35047	29853	38876	38429	19045	28375	10133.5	37243	17297	43482	18501	27052
Q4Q0K2_LEIMA	63574.3	61463	178655	131256	105894	103797	114419	67090.7	29285.7	42290	34611	61200.7	32325	29598.3	140724	125588	118883	124759	165756	162411	122978	96805.3	120992	102345	64563.7	150533	74031.7	53199.7	83130.3	75357	75713.7	75441.3	95201.3	82603.7	76590.7	58417.3	45940	49167.7	36564	42033.3	29323	51998.3	33255	37881	35233.3	30516.7	47091.5	66121.7	62691
E9AF10_LEIMA	367515	306055	340717	377962	331336	242091	455225	309675	294065	284574	299336	287087	335760	305682	206984	107800	254120	258624	245532	233191	272814	275925	296668	306853	241902	330218	314853	318461	384338	383944	379578	443006	357518	415054	318821	330326	326873	390108	368571	323451	350702	284661	339788	290907	391016	353228	365086	331553	327266
Q4QHH8_LEIMA	3928.15	3717.39	3688.37	5717.49	6948.28	10564	7513.91	15097.6	20149.5	13999.9	14390.4	16968.1	15593.2	13975.8	14846.5	10769.1	14741	19853	14295.2	11807.9	15179.9	12499.2	10679.4	10866.4	12897.4	9392.65	13330.2	10688.7	6724.48	6868.1	7957.83	5226.74	5108.67	4626.21	8725.4	6260.71	7623.22	7697.2	4926.77	4467.35	5695.97	18062.9	13421.4	6560.64	8924.23	8000.22	9663.58	6640.05	4815.24
Q4QA88_LEIMA	67055.3	93224	71626.7	74124.3	79662.7	68120.7	74198.7	58111.7	85739.7	86938.3	85450.7	67334.7	84558.7	79264	40604.3	55259	35567.7	32603.3	32921.7	41497.7	36124.7	84673.3	107737	112419	76073	62446.3	63896	67242.7	103440	91827	56333	84989.3	108467	107042	49946.3	49033	28512	25934.3	28807.7	19457.7	26777.3	56932.7	36377	32198	33975.7	29133.3	27354.3	57501.7	43899.3
Q4QHR6_LEIMA	24145.4	29694.7	28185.1	87432.6	111620	120570	103895	22464.8	20885.5	19267	19171.3	21073	19663.1	21808.4	56841.6	52925.7	82999.5	93283.5	50167.4	55457.2	83114.5	67036.4	36878.4	50816	92671.7	38302.5	101763	129452	136392	148838	183934	127032	115234	146206	153106	203579	171138	186207	152202	138843	124294	125083	138436	160745	156176	145376	160147	148009	166677
Q4Q3I7_LEIMA	69229.3	76397.3	79921.3	69062.7	76489.7	60990.3	93989.3	43255.7	37149.7	39934.7	35392	44212.7	40582	54137.7	139182	128244	128878	126285	131894	135570	146701	48629.3	40187.3	46838	46500.5	24914.7	46515.3	53034.7	97768	94836.3	96698	98273	121564	106032	54802.7	75709	89255	89411	42122.3	66478	49554	44109	32544.3	42102.7	57615.3	30630.7	66458.7	70135	89230
E9AEC5_LEIMA	34621.3	32392.7	37662	49793.3	51365.3	51636.7	48938.3	39088.3	73512	44487.7	39508	39286.3	41991	45967.7	31889	35041	37664.3	38756	29969.7	30665	35505	52537	54304.7	62615	44483.3	45872	59580.3	60553.7	45147.7	43980.3	52344.7	42945	49896	47645.3	39140	54714	70982.7	64349.7	97912.7	87567.7	92853.7	28735	74629	39460	52405.3	72385	48327.7	41606.3	52238
Q4Q9J7_LEIMA	78429	72635.7	82720.3	108456	114468	128844	130680	59215.7	47636.7	55018.3	49392	60867	49503	48465.7	160172	162440	176202	181977	175176	178534	174413	167952	141947	147117	97816.3	101038	120964	132030	142010	122138	121618	144748	151088	132564	75244.7	109987	105343	108144	93843.3	92617	89994.7	66178	73024.7	73785.7	101637	82303.3	87354.3	133692	136589
Q4QF64_LEIMA	21359.3	14847.7	8322	124843	127723	110383	124283	23141	25003.7	21697.3	22904.7	25326	22389.7	21901.7	81843.3	83135.3	109640	113032	81323.3	63743.7	94954.3	107327	65951	109980	123101	19759	122086	137151	133114	144572	146768	149158	126448	148464	148547	164609	150433	128151	139998	139745	132772	142628	150524	132305	145018	157429	140895	143167	160745
E9AFV6_LEIMA	28133.3	21944.3	23839.3	33613.7	26391.3	25226.7	30589	36807.3	20635.7	32080.3	25278	38069.7	34634.7	27580.7	68392.3	52792.7	66898	71303.7	79291.7	64897.3	74253.7	30925.3	25849.3	25376	24806.5	33962.7	31013.3	28799.3	54295.5	30081.3	35628.7	32539	36883	27589.3	24968.5	35566.5	33442	35843	17224.5	18054	14912	20477.5	14558	18783.5	30358	22297.5	16341.3	26560	35028
Q4QG57_LEIMA	16686.3	28040.7	30557	14937.7	9810.33	8568	13250	26920.7	27162	30689.7	31041.3	23526	34771.7	37700	5816.67	5995.5	7866	4742.83	7032.67	6090.67	6350.84	14387	26189	18332	7471.1	26063.3	10473.3	9915.33	12277.3	11930	8342.5	14111	11987.7	14709	5619.5	2366.88	2060.08	3250	2400	3745		4282.67		5304	8005.5	4960.5	7616	4400	3479.98
Q868B1_LEIMA	495068	518687	498856	569416	468769	473758	537542	472760	472452	447729	446908	462261	445875	448328	373388	196928	314065	320461	357158	365369	341428	465313	474273	523521	326982	481072	380193	412544	519572	493788	436753	520549	543036	531514	328708	388279	274817	303316	308031	239094	264383	391832	283067	371052	420486	354744	385209	398541	335423
Q4QCJ0_LEIMA	40872.6	44536.3	27955	52150.2	47655.7	53323	51696.1	65685.7	68304.9	65094.8	65373.1	69616.3	66763.5	63585.4	64335.3	58828.6	81912.6	83791.2	72622.6	67104.3	64941.5	51343.9	49369.6	46464.4	50943.5	49684	51102.4	43770.3	41223	45243.2	43990	51387	40090.2	37572.8	49332.5	50583.3	29043.3	26740	26009.3	29295.2	29414.2	56719.6	51056	58435.3	52241.9	49845.4	58357.6	40637.3	34628.8
E9AET0_LEIMA	63808	50663.3	26913.7	73566.7	69234.7	66679.3	70781	105613	109731	96141	110615	131549	113526	92765.3	123434	96029	138306	144089	194420	166056	144403	102643	95171.3	162295	121631	134805	126087	131339	60400.7	67017	69614	51994.3	62234.3	46216.3	70938.3	46504	48809.3	51390	51856.7	44639.3	35050.3	51409.3	45028.7	29878	60176.3	45901.7	47500.3	97444.3	83396.3
Q4Q750_LEIMA	29264	27501	25904	35909.3	39033.3	35692	46307.7	20683	21887	34381.5	37739	31126.5	23534	27614.3	32922	19414.3	34220	35314	29439.3	30537.7	40763	28626	36812	35569	24456.7	32857.3	31400	28989	55044	47725.3	51912	52104.3	49056.7	47298	16203.3	56078	50404.3	57448.7	66145.3	60760	70353.7	18503.7	53236.3	40129	52561.3	63579.3	49193.7	22864	49631.7
Q4QCR9_LEIMA	45848	37819.7	34949	40914	40408	34911.7	53470	31285.7	20928.3	22183.3	19832.7	26584.7	21139.7	17785.7	85496	103185	83709	68543	66870	62970	84745	34288.7	28959.7	31456.7	53966	36514.3	58591	61028	21178.5	41165	40307	24900	47991	34040	50954	27522	23406	22675		25110		20112.5	3592	17525	24396	9658	23247	33104	34280
Q4QH33_LEIMA	19655.3	25045.3	26699.7	37687.3	33469.7	30124.3	40631.3	25096	24265.7	28695	32702.3	29209	34216.7	27977	14144.7	14320.7	26997.5	15616.7	16647.7	16029	15613.7	30351.7	33507.7	28212	26794.7	18338.3	23280	30237	49203	37759	49425.5	30232	32617.7	38749.7	18972	42296.5	40066	39174.5	35493	30069.5	38839.5	20688.7	39548	45735.5	52958	36170.3	55251.5	16571.7	32275
Q4QC91_LEIMA	292553	288208	276834	326581	306271	292334	343454	309719	307598	299655	305475	298111	309251	292785	215062	117981	208165	212305	247289	223159	200565	317119	330315	338354	307884	306219	336421	340281	337794	303828	292486	325335	325215	311741	157005	129482	150287	149833	144554	129438	125695	253642	221764	177667	248023	223792	248293	128470	121506
E9AFA9_LEIMA	22234.7	21201.3	26486	17645	21988.3	13958	13280.3	6157.33	15026.7	13234.7	11919	12967	14054.3	15085	9293.67	1819	20380	14378	7757.67	17014.7	9888.67	12315.3	11192	12763.7	10367.7	14314.7	8442	11339.7	40716	30783.7	23450	31875	40004.7	38287.3	45301.7	22302.3	19554	19822	2566.5	5480	6436.5	7502.67	2818	10992	17912	6276.67	15346	2437
Q4Q8V9_LEIMA	10553	13846	13014.3	15110.3	14983	13122.7	16761	10632.3	12069	10790	15281.7	17513.3	11785	11345.3	21930.3	24237.5	17546.7	17582.7	19602.7	19532.3	21347	17863	13755.7	15351.7	12677	21749	22537.7	15251.3	13648.7	12093.7	14019.7	8300.67	13664	10774	10227	14195	14574.3	12986	8734.33	9402.33	9238.33	13441	11096.7	17107.5	10796	17910	13031.7	10436.7	11741.7
Q4QAW2_LEIMA	9171	8564	4629.33	6770.57	5696.18	7247.14	10030.7	7399	8155	5194.67	8645.33	6690.33	7527.33	7793.67	11861.8	14189.7	12666	12167.7	13239.1	12509.8	14779.5	10342.6	10023.3	11763.7	17270.8	5025.33	15978.6	22270	10149.8	8761.81	8589.37	10641.3	10131.3	8250.87	8839.27	22454	25491.6	27410.9	26126.8	26365.1	24448.6	8944.9	13257.1	14140.1	13307	11172	10693.4	8597.79	12211
Q4QHI8_LEIMA	100182	101464	85056	128377	126665	114500	149706	129436	114654	106448	106749	118702	110851	111884	164626	174733	170809	191039	168313	149735	196710	97062	81789	100646	120106	103106	124868	112069	130060	129812	131530	120400	105221	93029.3	95386.2	90301.3	98466.3	92072.7	102763	101179	80663.7	111011	121009	119443	156274	142445	154122	127042	142579
Q4QJ96_LEIMA	81385	82784.3	59219.3	69435	59315.7	49695.7	53376	48540.3	52234	58234.3	52171	48736	57967.7	62574.7	30586	32192	38401.7	35859.3	41778.7	40278.7	38225.7	47725	57665.7	59833.7	47281	61105.3	43111.7	63787.7	54556.7	49304.3	44132.3	53425	49942	54311	24362.7	40282.3	39503	43705	32649	44542	37898	38156	70999.7	55308.3	84990	96265.7	75286.7	26218	29521.7
Q4Q7N3_LEIMA	11892	21228.7	23128.7	26184.7	22563.7	23246.3	24816	12653.7	14590.7	22865.3	17980.3	17134.5	22974.3	22449.3	13504.7	17751.7	18441.7	18784	18709	16937	15219	12246	11318.3	11354	12099	12602.7	12770.7	15467.7	27212.3	21570.7	27156.3	25008.3	22770.3	28820.7	14187.7	31706.7	28079	29706	20218.3	25990	22474	16487.7	22909.3	23951.3	27707	25204.3	15484.3	11442	22314
Q4Q1K4_LEIMA	12950	12222	8615	13294.5	11718	13045	14234	12374	14594.7	6872	8694.33	14470.3	7070.67	10107	16716.5	20019	22354	20015.5	12452	12422.3	23288	13873	16262.3	16136	14078	15856.7	13145.7	15446.7	31241.5	31637	28709.5	27771.5	29982	33263.5	23383.5	27746	22624	22895.3	23795	20475	22851.5	19840.5	18451.5	20991.7	23044	18552.7	21520.5	26793	23513.3
E9AF78_LEIMA	7602.33	9443	11522	34675.5	34576	56208	21330			7423.5	11665	1284	9352	10978	3318	15412.3	2976	4879	3908.5	5431	12432	3845	2246	2171	2324	6213.5			22531.7	21740	24849.5	20885	21754	34759	9289	2216		22302				8213		15991		20965		6725	2651
E9AFJ3_LEIMA	15170	11503	9036	21059	15876	15678	19771	35418	17094.3	15358.5	18082.3	40806	20042	19202.5	21046	18930	21870	23318	21727	23702	24145	38710	42466	41030	16909	36915	37086	33782	18231	12389	13743	17542	13344	13793	6676	15296	12136	13697	6970	7319	7396	19140	15714	9112	26052	10967	23856	9173	12580
Q4QJ39_LEIMA	664830	598662	502073	561995	534547	470720	598823	408385	399408	415448	376005	393489	373378	384981	394738	335261	328780	388136	427385	433645	422902	445392	467860	525517	314945	461457	477328	513208	652310	527758	480222	642140	574542	612593	406834	316211	258964	283908	271331	253158	262917	415781	236094	403845	446556	326854	442921	458071	373446
Q25316_LEIMA	182396	186918	157408	165743	150510	158092	157475	239405	260441	264451	275633	242943	278452	238733	103636	100967	104469	106970	97626.6	96610.9	94471	186433	226015	201857	140879	218530	146063	148373	107449	126323	125664	121879	119614	121578	178923	212891	203648	184820	176476	184532	200542	98340	103175	110548	95151.8	99822.6	95327.9	213360	217998
Q4Q1Y3_LEIMA	357862	351149	327030	397802	387222	351166	493724	310509	311579	345206	304921	357703	354937	353119	234921	214562	232307	249353	304229	246024	269133	291769	254027	351940	266571	339486	284451	328201	360164	350852	323852	384802	454810	399002	271994	296913	231665	242060	210143	220199	196029	304300	214609	245778	275546	284013	273633	287724	293837
Q4Q5R1_LEIMA	8918	6857.33	3909	4022.5	3596.5	6311	4345	2709	2678	3263	2866	2908	2148.67	3493	4669	3780	5398	2503.49	3233.5	2919.51	3385	372.422	2454	4308	6677.33	3027.67	2633.5	2487.8	6592	6816.5	5944	6526	6006.5	6471.67	3937.56	3833.5	3317.5	3088	2794.5			3276			2238	13390	2161	4892	4330.5
Q4QBX9_LEIMA	24083.7	29907	18077	30293	20546	20439	33322	24481	13265.3	29487	30806	14697	14478	16652	24193	26298	20139	21938	26649	13379	29749	18735	23535	29871	12383	19133	23155	21772	42393.5	37981	35099	36201	45025.5	45593	29071	19858	167553	18289	2787	100864		23892	3642	26947	18302	8171	17157	34186	35993
Q4Q8S6_LEIMA	9149	10295.3	11680.5	10195	11952.5	16073.5	10199.7	8825	12067	10952.5	9065.33	12504.5	10210	10052	10138.5	9080	8577	8348.67	10514	7838	9812	11567	11268.3	14664	7128	10844.3	10447.3	11729.7	14633	14174.7	22611.5	16821.7	15363.3	16583.3	21439	19855	17521.5	27987	12510	28679	28603	8070.5	14926.5	4947	29263	10569	7587	12649.3	20329.5
Q4QHU8_LEIMA	77669	107663	101255	127871	130866	149878	131161	77788.3	58157.9	80346	73816	75725	74895	79300	122142	118575	135725	138779	135898	125805	130310	101358	90028.3	105087	122058	89153.7	132481	149138	145321	148058	161525	157105	163079	154532	191480	220594	184646	197558	207509	189797	212279	132432	198980	186038	182285	175040	143478	196497	211124
Q4QAD2_LEIMA	330576	350215	382651	474449	447983	494172	421678	374207	381712	411161	376238	399476	363416	351600	437518	477577	468629	467003	398094	446325	491945	481006	397590	458748	515742	378884	520709	539679	353882	374143	375263	353736	372517	305224	272694	299187	283259	301529	240277	290973	219412	338617	296637	394601	360473	390115	455102	284783	309480
Q4Q3D7_LEIMA	37125	34225	33853	21493	17345.5	11282.5	25337	20526	12968.5	22055		27451	38198	23185	17548.5	18342.5	19320	21529.5	22382	18801	22867		30739	28729	10644	13584	13716.5	18255	32445	25530.5	37449	28901	28954.5	31805	22871.5	34426.5	34365	35112	6547	42191		13594.5	30605	13222	26359	25582	29168.5	35239	21715
Q4QEH9_LEIMA															52491	45027.4	41314.4	50771.7	58785.1	50629.2	57032.6	34472.7	35621.8	32679.6	26591.2	34299.2	32874.7	33400.5	27938	25985.5	8085.23	27012.8	35425.5	25496.2	16503.2	6520.85	11332.2	5381.43	1008.56	13156.1	14526.1	18935.6	2943.36	21201.2	6349.41	15420.8	8575	13208.2	13763
Q4Q4D3_LEIMA	67123.5	70124	89313.9	96262.3	141191	92742.9	109260	55648.4	53556.3	65479.1	62490.8	57290.6	63048	62310.6	23123.3	17225.7	18295.4	17901.5	19300	23961.3	20090.7	56624.3	43132.8	51656.8	58442.3	45998.4	66027.6	67794.6	12934.1	12322	10933.6	11935.6	15401.7	11734.4	32552.2	23563.8	18257.2	20230.1	20328	17952.6	17002	24405.6	15689.1	18484.8	19473.2	19464.6	19394.3	34999.8	50893.3
Q4QDM8_LEIMA	27850.7	26907.3	27982.3	16049.5	35190	13878.5	24482.7	35081.7	38453.3	46909.3	44297.7	33942	48750.3	49663	4236.5	4239.5	1621	2791	6332.5	5969	5051	10705	27251.7	15462.3	5156	14331	6810	19262.3	17329.3	14570.7	27509	15519.3	17715	31051	13647.5	20271	26955	25438	24861.5	24677.5	51062	20902.7	37047	82267	45553.5	44353	78835	14871	17241.5
Q4Q251_LEIMA	40903.3	33089	78118	87396	91562	68721	97669	37339	14789	7166	2560	6566	28989	20165.5		15156.7	15989.5	23597.7	34890	19382.3	24693.4		72891	73534	46753.1	170910	91467	49804	95104	128950	44174.5	100456	80516	129261	39682.3	23108.9	22725	67699	31469	31397.5	26958.7	63300.5	40399.6	23593.6	99600	64786	77060	134664	36498.9
E9ADN0_LEIMA	29138.7	22836.7	18650.3	22614.3	24467.7	17019.3	23474.7	45130.7	44243.3	34669	42387.3	41567.3	39064	32843	35362	32892.7	25513.1	29638.5	33138	26536.7	29909.8	18204.3	24892	25634.3	32862	26024.7	24859.2	17871.5	17822.2	21544.5	21915.8	16055.5	15650.9	10340.8	58956	18139.6	15679.8	16880.1	13434.6	16438.6	11133.7	18082.3	21556.8	26096.3	24053.4	20822.4	25304.5	10841.4	14788.3
Q4QAY7_LEIMA	83231.7	82930	65847	117557	105070	73885.3	131007	131549	117949	119661	132555	152020	131077	128654	105184	90070	115272	111288	102616	101114	113676	166088	131131	140983	103718	141388	141034	154709	72513.3	74345	78690.3	74256	88299.3	86311.7	69882	55935	60821.7	67021	56914.7	59183.3	51524	92828.3	90572.3	122139	134748	90015.3	117065	58836.7	69121
RSSA_LEIMA	476889	518354	456625	655905	610765	619485	733343	429145	424118	412743	426391	418422	482281	444049	507040	446512	600352	568862	624501	544028	614914	478499	436766	411563	446304	470840	521041	431554	751943	817050	704637	846242	696927	812480	495749	566571	532587	576896	422386	463595	442331	481568	436476	492875	634904	516328	540670	392290	533146
Q4Q5E5_LEIMA	53818	55720.7	38328	50897.7	81365	73932.3	97369.3	53920	60292.7	52365	53994	53394	46633	47765	64661	70106.3	77559	73510	80608.3	78479.7	69893	104187	94440.7	110677	80840.3	65876.7	101728	83562	111001	94875.7	91659.7	105539	128326	119562	53798.3	75097.7	80280.7	73727.7	58078.3	55727.7	59107	59684.3	54709.7	59898	60207.3	49212.3	57606	61661.7	62393.7
Q4Q8J8_LEIMA	25779	23442.5	12699	23234	46856	47509	56756	48122.5	39663	36239	43643.5	34661.7	41294.7	39425	35449	46421	43378	46020	50413	46396	47803	57141	34039	33411	41914	32793.5	56999	68821	34568	28099	22552	28265	34862	27850	26037	21083.5	6737	11511	9746	8861	6874	42551	17201	26363	19209	35682	18364	23677	12263
Q4QCA1_LEIMA	4325.5	4741	5668	8787.5	5756	8176	8282								5242	6430	8042	8225	5973	7054	8532	2535		3359	4533		5279	4460	9648.5	11073.5	10779	13641.5	11295	11631	9436	8382	11537	16924	9722.5	10056.5	10885	3529	4199.5	5450	5994	6639	6096	7356.5	11265
Q4QIL3_LEIMA	6139	5182					3376	4863.33	1931	20794	1962	2103	2685	10107.5	2365	4454.33	4169	3015	4604	3180	5218	4527.67	9612	2154	1836	1984	2496	2691.5		1630	1930												2316		2483.5		2163		2537
E9ACT8_LEIMA	7385	7346	7195	13348	10485	11727	12234	6555	7514	6296	6410	9244	6253	6562	14607	14326	15730	14486	12894	13447	15862	11726	9623	11418	13149	9538	12051	15046	20667	23292	23969	20860	16861	25461	8937	17818	18309	18435	13660	11824	14909	7651	13199	6346	12896	9064	13818	12450	22383
Q4QF99_LEIMA																													155281	118181	13023	139486	131928	134480									20226		19479.1				15048
O43943_LEIMA	581127	539860	451795	655264	573965	557162	670772	275211	254598	221264	267557	261105	239651	265747	491075	415383	535550	531654	568123	552054	565293	412367	396091	413540	369815	404175	433019	387526	685644	705950	615783	655013	714778	713645	544041	661211	586324	621390	560914	557877	558969	504486	470290	490710	541539	539675	516048	560721	529432
Q4QF84_LEIMA	102857	107455	136861	147508	216355	142115	167424	96952.3	93307.4	114080	108873	99813.4	109844	108559	205227	152884	162378	158882	171295	212665	178312	214905	163701	196052	221804	174577	250592	257299	279542	266313	236305	257962	332873	253614	249882	180884	143351	156839	158729	145997	134735	247113	158856	187163	197171	197084	196372	166306	241826
Q4QJ76_LEIMA	203819	193454	184044	259585	222919	225267	292711	125257	131942	137655	147946	125672	138550	152567	273746	268823	262085	274684	259730	272098	303758	280999	261451	255480	275785	181734	250483	281603	328715	325872	328469	335516	291968	329226	215191	184330	197070	221663	138120	148208	123019	189306	124343	198536	216474	188416	241871	234224	244024
Q4QF06_LEIMA	104608	108288	104251	151120	140266	155274	163508	47278.3	41892	48130	45839.3	40501	30106.7	28926.3	148261	134327	162493	167693	171431	151141	172045	124642	104041	132121	95810.3	91910.7	130336	137192	221351	278393	222945	218363	195251	240048	195886	207255	178387	176099	183771	138990	146097	110844	80648.3	77380.3	108383	102175	83915.3	195686	189598
Q4Q6Y7_LEIMA					17739	20007	30284								11181	13793			10961	19636	15173	34116	33521		11717		22584	11383	32532	27602	28443	28919	38355	27904	1547	5296			2151			42438	2333	17082	24392	24980	14358		18165
Q4Q361_LEIMA	21405	37117.3	31590.7	77328.7	60064.3	42238	81412	18942	81649.3	38207	45490.7	29561	41540.3	47920	50141.7	39148	58150.7	44833.3	56149.7	46739	45846.7	137596	126410	145325	97210	96009.3	119010	131500	143162	136277	77666	136585	152470	207380	92720.3	109026	107389	115849	102121	99128	120670	101415	107997	161243	172245	153551	141029	44082	34000
E9ADM9_LEIMA	47665.3	37663	57730.3	38806	31824	35522.7	31552.3	12772.7	7591.67	10559.3	8594.67	11596.7	11978.7	8688.67	33761.7	30841.3	24592	30036.3	33133	25975	28839	33913.7	27926	36938.3	23918	32770.3	40324	45813.5	22768	15951.7	13178.3	16009	21137.7	19107	15926.7	7347	13486	6649.67	8248	11316	6545.67	21882	10172	12460	15655	16416	18839	13666.5	9729
Q4Q3Z6_LEIMA	17784	24997.7	18863	39150.7	30699.3	25262	41014	14707	9374.5	15490.5	10403.3	14816	14293.5	10237	28712.7	21555	34759.7	31426.7	28314.7	26968	34066.7	19480	22524	20839	21980.5	14461	20863	20247.3	45025.7	40074.7	44441.3	47120.3	37358.7	46870.7	25217.3	40398	32612	35500	27323.7	21559	29154.7	24897	32565	15564.7	24660.3	21860.3	20980	26097	33726
Q4Q3R0_LEIMA				2580			6295								23865	17008	21271	20631	23058	17302	19276	9757	2870	5043	7178		14017.5	10953	14440	11002		5371	8466	5261	9465			2491	5259	2038	2134	14749	7267.5	14221	7901	25736	6540	7373
Q4QBR1_LEIMA	4513.51	3708.32	8598.78	10708.7	7796.05	10324.7	7393.07	19210.8	17877.6	18320.2	19756.5	21101.8	22981.1	20365.7	5054.86	5295.54	7246.47	5767.73	4599.97	6500.66	6106.14	4131.61	4060.34	2259.67	4967.84	5596.08	5637.79	4219.56	10545.8	13378.5	9393.93	8927.44	8806.5	9964.65	6955.64	9211.88	11390.7	15086.3	15526.5	15819.1	8867.27	4566.54	16620.2	1438.06	6004.47	8367.19	6288.82	7044.53	11372.3
A1Y2C8_LEIMA																													20266.6	10948.2	7914.32	25033.2	25709.9	12126.7
Q4Q660_LEIMA	158011	124509	93902.7	140640	127914	131240	179323	100508	63020.7	66160.7	70532	92553.7	68339	63744.7	256877	205012	228025	252943	250906	243739	253960	119121	127071	120631	122029	145759	181442	143221	194995	188441	170298	140699	189815	143589	181333	171840	136424	126309	107904	109865	103864	175192	114591	90995.3	134547	106958	128849	174590	128505
Q4Q5A5_LEIMA	43759.7	38986	37858.3	74211	68044.7	73810	77474	50013	48815.7	51404.7	53041.3	53001	56822.7	56371	35475	12701	42667.3	33275	44861.3	41423	40141	52674	44758.7	55001.3	49884.3	38488.7	43676.7	53491	64850.7	64689.7	58215.7	61043	69339.3	75244.3	49766.7	61897.3	69023.7	61791	57600.3	54154	82254	58540	56188	30816.3	61845	46499.7	56341.3	46012	47544.3
Q4QEM7_LEIMA	7588.5	8142	7824	13733	3251	10776		6538.5	9065	7506	7009	7655.5	8305.5	7463	7073	6261	7768	6926	7087	7307	7461	8283	8878	9450	7687	6174	9351	6521	11615	12431	8025	11250	9973	11507	6668	8355	8193	7421		6335		6482	9293	6163	9547	5737		7454	7504
Q4QC71_LEIMA	306374	247117	247103	294749	265947	267940	300409	284465	300921	264925	280888	301910	237773	271005	323025	327665	325506	319080	347716	331303	346437	338734	341843	357664	314586	338592	343885	355871	238704	277176	285775	266656	307652	269924	257175	206313	215108	193952	168248	185373	158094	253333	179824	295234	228449	218485	245641	252426	260204
P90628_LEIMA	18150.8	15376.9	15197.4	17622.8	14801.6	12344.8	16325.2	19590.5	15936.7	14986.1	16129.3	18139.6	12926.4	13825.3	12541.9	11730	8660.58	8742.02	13614.3	12328	11227.4	26884.4	27642.6	25752.6	14496.9	30954.7	23375.3	19043.2	6790.54	4838.68	2337.75	5649.55	6876.12	5760.17								4071.59	371.725	1288.73	875.135	1162.49	860.356	9014.69	2614.33
Q4Q3T4_LEIMA	7177	7432.33	11572.7	21221	20273	22760.7	16262	6628.33	9926.67	10579	11211	8503.33	10902.7	11778.3	10471.7	16558	12769.3	9252	8021.67	7545.33	9655.67	8885	8262.33	8007.33	12702.7	4939.33	9990.33	15354.7	22318	22451.3	27238.7	19752.7	16208	26195.3	21248	18837	19081.3	19780	17049	16732.3	16940.7	17018	14984.7	19822	23396	18089.3	27407.7	10735.3	11627.3
Q4Q0E4_LEIMA	13151	17322	22428.5	21126.5	24816.5	25420.5	19296	4132	1830.5	2151	4323	4263	3190.33	3949.5	19459.5	19651	19256	12248.3	13148.5	20419	15808.7	11286.7	6937.33	10087.5	20081	10517	10800.3	16470.3	37367	41476	25667	32260.5	45386.5	30013	30858	26923.3	25672.7	32794.5	23855.3	20474.7	26561.3	8098.33	14196	16012	17936.7	12069.7	12168.3	30777	37283
Q4Q9J0_LEIMA	42445.7	63575.7	73765.7	87461.3	72059.3	74162	74247.7	44775	45118.3	51881.3	53192.3	46159.3	48779.3	48835.7	38145	35876	38389.3	32977.7	42425.3	45469	38894.7	50743.3	49566.7	55928.7	34748.3	44243.3	32572.7	41631	94167.3	77455.3	45062.7	85010.7	78928.7	87433.7	48146.7	40766.3	34042	33913.7	31118.7	25142.7	29776.7	44817	37684.3	32486.3	45189.7	50533.7	35425.3	37264.7	29472.3
Q4FWX5_LEIMA	435124	468378	431674	474264	434399	388872	444824	445194	460691	483559	471164	482208	483410	451250	257032	212543	177495	187855	259617	215752	225434	435104	460068	482783	286338	465896	376411	355060	409147	324392	268311	393495	405548	403452	207149	172575	119647	149056	109407	112261	145401	333536	198257	321661	329888	297056	263631	208932	188240
E9ADG0_LEIMA	111115	106372	103229	113102	92789	83527.3	131631	63430.3	57213.7	67546.7	55491.7	57028.7	65466.7	61214.7	134642	150854	126681	132947	140393	129921	143866	105652	88564	116129	101747	94265	115937	132997	181984	175173	165347	150174	184417	188155	105224	186154	168134	174662	125654	147276	133516	69330.3	119360	167618	159659	143521	159839	105884	173239
Q4Q666_LEIMA	55411.3	49986.3	34481.3	37518	32983.7	22772	25170.3	76638	77874.7	60865.3	78154.3	79967	71052.3	75118	41618.7	22465.7	35301.7	32981.3	41265	35430	48883	49660	53791.7	44132	19030.7	45747.7	37700	31038.7	20114.7	16005.3	14086.3	15174	18374.7	13320.7	13254.3	8977	18260	24208	8308.5	21725	12563	24295	26834.5	63556	26167	31054.3	25308	13908.7	10253.7
Q4Q4Z8_LEIMA	7955.67	8265.67	10714.7	11681.7	15075	12029.7	12871	4315.67	3547.67	5878	4852.5	10783.3	3104.17	9428	22048	23765	21371.7	24463.3	15759.6	18318	21548.3	1843.3	1135.34	6789.33	7273.67	7646	8770	7634	12323.7	10410	14820.7	4974.67	9698.33	12165	11362	12200.7	15675.2	18080.6	11307.3	17676.7	14053.4	2412.51	3317.52	5429	8749.64	2050.47	12705	14153	17314
Q4QIS8_LEIMA	4746	5448	5774	6064	6529	6040	4003					1425	1570		7042	5337	6884	6346	5436	4370.5	5619	6605	5662	6582	5253	4513	5162	6425	8825	9350	7977	8986	8836	7526	6460	6269	5664	5314	5083	4963	4106	2675			3842		3861	6824	8863
Q4Q8H1_LEIMA	281544	341799	321231	414754	375326	311808	461538	243081	228822	239762	236709	240872	243157	219418	233177	214025	224936	282294	302696	291649	287092	346283	342316	381466	295895	301875	313955	348202	426343	421527	319916	384418	412186	480250	309198	277382	264300	273972	415977	256727	269459	269284	249250	211892	319272	318047	288721	279532	222307
E9AD64_LEIMA	129903	146467	137205	159416	139483	158546	156178	152092	146592	130849	136877	145296	148053	141842	193016	169040	187679	200348	175149	171025	200500	187367	168478	186852	169249	170627	215824	192886	146324	149623	154614	141708	134514	114042	96803.7	120647	103063	104230	79187.3	103077	83656.3	115740	93073.3	96433	117460	103416	123714	119064	127069
Q4Q6M4_LEIMA	27174.3	17925	14381.7	20510.3	23798.7	25104	29897.7	26683.7	20295	16480.3	20400	24432.3	19001.3	15322.7	50514	34326	54912.3	49860	47660.7	42530.3	54116.3	39367.7	30268.7	32755.7	32378	35704.7	44773	43970.3	27708	29820.7	33192.7	23904.7	28853	17608.3	22279.3	34133.7	30220	27493.7	19835	24520	19594	23589.7	29334.7	27918.3	31050.7	27924.3	34321.3	28907.3	31568.7
Q4Q4E0_LEIMA	39616.3	47128.7	45855.3	38863.7	37136.3	36976.7	40995	52146	57146.3	50272.3	50623.7	51690	46275.3	46463.7	14067.7	26082.7	22632.3	17626.3	17344.7	22232	14392.3	28371.7	35128	24519.3	28766.7	44746.7	34197.3	23651.7	36455	34223	26554.3	33137	31483.7	39084.3	28001.3	30611.7	29039.7	28050.7	30550.7	70686.7	57017.7	37975.7	70386.3	35535	29958.7	28965	30901	23247.7	30577.7
E9ADI3_LEIMA	208339	180094	159566	213118	155767	142390	201217	170920	181867	143499	158902	168812	145336	140253	255743	278695	192120	214167	244719	219535	258360	221841	208010	257655	143584	249937	234409	233566	178682	144467	142273	144838	179468	153133	152860	90674	91860.3	79604	97668.7	75650.3	76051.7	171755	105012	166108	143640	103446	163781	155335	106936
Q4QD94_LEIMA	7075	5060.5	8578	7718	6477.5	7254	6076	3303	4132.5	3982.5	4479		3988	4447.5					3198	4179	4215		5215		4019	5677		5984	8676	4539	7526	8475.5	8065	8993		4682	5716.5	7289.5	8268	8938	8700		5313	7104	4842	3913	5216	5357.5	4900
Q4Q8L3_LEIMA	9824	5154	4816	1887				16311.3	8888.5	7230.33	9003	14199.7	7219	6090	11607	7844.5	3653	4990	6977.5	6427.5	3842	46010.3	33752.7	40591.3	13470	39611.7	45371.3	33187.7							2186		4045	2546		3226		3130
Q4QBX7_LEIMA	28199.7	24718.7	24242	49882	45140	55835.5	60546.5	48676	40525.5	28601	20938.5	32926.7	21336.5	20901.5	37651	57692	39811.5	45109	30162	32342	38480	127495	112049	109122	122688	87558.3	197669	154002	62969	65282	65881.5	61389	56993	71082	14149	15709	24421	19603.5	9683.5	13381.5	13547.5	17030.5	9933.5	10736	9377	12678	12555	13931.3	26957
E9ADC6_LEIMA	68746	61513.7	50943	43984	30517.7	29766	39490.3	56669.7	63961.7	63985.3	56901.3	64427	60847.7	54810.3	27216.3	14591.3	24961	19822.3	22641.7	16037.9	25202	33686.3	24101	20781.3	21765.7	35677.7	26133.7	22780	40913.7	32548	30621.7	34560.3	35873.7	36161.3	14752.6	24428	24210	22126.3	23943	17588.3	25632.3	22326.3	22005	15265	24174	20431.7	19583.7	22940.3	20448
Q4Q9Y5_LEIMA	83600.3	79860	102300	93374	102945	85705.7	93061.7	37867	37203	60811.3	47423.3	39367.3	44802.7	52893.7	114685	105514	121169	120326	91309.7	124612	112119	105411	105047	117779	77742	79611	90332	116074	173182	176010	133375	153589	184396	150198	98912	122409	150060	134942	101168	93463.3	95612.7	82444	73972.3	95720.7	96653.3	90479.3	87104	93623.3	86713.3
Q4Q6T6_LEIMA	235354	213733	196131	240391	247440	214025	254680	206249	198197	194102	215656	202883	195970	207562	215822	236925	207491	178862	204538	214898	199564	283849	319512	332784	273972	292165	261104	285748	300558	287360	241725	261666	292849	329588	217848	197830	195700	212681	153670	188123	209734	208781	219387	239501	232261	253905	238809	233382	221182
Q4QFM8_LEIMA	23665	19724.7	28562	27313.3	33464.7	32821	39934.7	26709	28843.3	21370	27382.7	27372.3	24114.7	26228	19898.3	18962	16017.3	20918.7	22526.3	21622.7	23916.3	29883.3	30926.3	33504.3	23588.7	28758	31525	34263.3	38266.3	31620.7	33789	25735.7	37940.3	43908.7	23625.5	28744.7	25512.7	24591	18341.7	22686.7	23231	16517.3	14054.3	25752.3	20630	16176	18401.7	25690.7	32761.7
Q4Q6S3_LEIMA	309420	316660	298397	299806	324236	304875	278673	338707	380658	375943	401549	335510	428341	411362	131122	126100	117615	120489	163718	168661	189228	307973	379289	359550	205612	322021	219780	209130	274034	188530	228939	280563	290029	314775	160798	184177	153555	164261	153394	136704	157574	250092	202845	235184	265612	299845	212136	214445	214749
Q4QI51_LEIMA	3967.5	2338	5394	2768	3876	5143	6093								5706	6403	4425	4083	4986	6669	4237	4445	3885	3220	2367	4522	2945	3038	8535.67	9555.33	8254.5	9185	7973.67	12142	3036	6360.5	5129.67	6110	3644.5	4038	4902	2261			3469		3237.5	4278	6218.5
Q4Q8U2_LEIMA	65063	91816.7	89744.3	121605	131809	141288	150938	61657.3	63364.7	84810.3	76484.3	88988	81411	74224.7	150805	152043	145984	133930	147644	156395	142006	100950	78528.7	100288	125154	61933.7	133287	142371	126833	119044	107688	131605	127383	120164	92394.7	118162	117319	134678	129076	148403	132707	82161.7	144724	131093	169987	153202	173162	94725.7	132929
E9AEZ8_LEIMA	59516	69035.7	61406.3	87880.3	82700.3	81838.3	108164	30026.3	17932	19174.7	24283	31020.3	28816.7	18193.7	107473	107061	112397	100970	111304	114585	113300	62878	51946	57535.7	53785.3	57709.3	72317.7	60446.3	142053	134600	117608	148582	158731	147292	84806	90690	84905.3	87837.7	72873.7	86492.3	66941.3	49829.3	45321.7	85232	72699.7	68466.3	70712.3	96889.3	119125
Q4QG66_LEIMA	151351	144381	190122	233560	192170	201197	243249	65181.3	45366.3	69622.3	53912.7	71950	74242.3	71205.3	236718	214818	229664	216445	222627	225240	230361	93160.7	66342.3	90378	87678.7	118254	97656.7	107405	273195	243016	242476	267512	257466	260610	132049	230138	200090	207789	141050	187870	164787	90903.7	132071	155704	171379	182617	165581	160284	217280
Q4Q0E2_LEIMA	17285		7615		8819	4803	4909	8559							30245	21790.5	19523	18642.5	30881.5	29644	22665				34748	7807	9060		19251.5	4316	3900	5977	5086	4332	1809	24449		2453			4849	3544	15310		4778	14363		32378	19272
Q4Q5Y3_LEIMA	8136		10006		7918		9865											6543			6721				5907		4135	8377	29573	22912	19891	14593	11976	11836		13926	11402	9123	9610	6841	11748	1966					3732
E9AEQ0_LEIMA	189015	137753	132378	193381	195171	170313	239669	58836.3	18279.3	29001	23273	49595	43617	33649	293221	301189	323844	338966	356192	333020	357654	165414	154511	149380	126338	188837	174828	146254	275358	250904	272524	222840	255634	205702	138530	245267	222430	241235	172675	205188	143352	111393	150156	156919	229058	210798	187494	160579	221013
Q4QFM3_LEIMA	9124.16	12995.1	12833.4	28142	29504.2	39875.5	26958.4	11965.4	11907.2	14324.2	12298.8	11894.1	13490.6	13606.2	5132.61	2802.56	11334.9	7340.33	6683.82	7237.58	5856.83	24407.4	27184	29439.1	51092.7	20583.5	49963.8	39619.7	50537.7	53507.3	38166.3	107619	105922	111026	24751.3	15479	11614	9220.31	10560.7	9569.74	9240.3	43480.3	14511.1	17969.7	22383	14991.1	28783.1	15298.5	9056.03
Q4QIH0_LEIMA	18081.3	25065.3	23488.7	28667	23205.3	12252	28334	19835.7	29169	23237.7	18337.7	24625	19496.3	17889	45429.7	41420.5	46348	48842.7	52479.7	57778.7	56487.3	21211.3	24771.7	18882.3	7598.2	13692	15918.7	10983.3	28896	22947	40035	25098.7	23590.7	36110.3	34135	36133.7	48052.7	44321.7	30913	31398.7	25349.7	43674.3	40445.7	21023	45186.7	33750.7	36489.3	16324.3	25504.3
Q4QER4_LEIMA																													483.953	923.562	512.515	1219.29	536.66	391.324
Q4Q428_LEIMA	112680	97504	86904	149677	127621	111455	151559	157218	166694	152154	167348	167108	186453	172686	133132	144392	118988	134113	164397	151322	155515	145546	165992	152911	94980.7	151221	127138	120739	109600	65129	45019.7	72345.7	99445	93938.3	55613.7	26797.3	29393.5	32928.5	53479	48699	41650	89295	55645.5	65421.3	80872	95505.7	90899.3	39188	27558.7
E9AD75_LEIMA	26392.7	26748.2	25504.6	44970.6	45159.9	37031.3	62830.2	36781.8	19905.5	22990.2	28129.8	38976.5	31276.7	30258.9	83990.7	73796.9	76548.8	69576.8	79002.7	67646.1	76947.6	40994.5	32247.8	38745.5	56529.2	29781.4	60834.2	55307.4	61315.5	52780.6	36961.7	55304.1	60283.6	50308.5	26008.8	22964.8	15387.7	20583.9	15101.2	14909	12773.9	53718.3	18223.4	27496.6	33267.2	34583.4	28598.4	61586.2	70661.1
E9AFW8_LEIMA	55307.7	45546.3	91026.7	88911	97781	97775.7	71732.7	10944.7	7885	6663	5546	3447.67	7194	5659	52093	64274.3	18370.7	31564.3	17812.7	48434.7	21001	14282	7877.5	11609.3	65280	31599	70450	94349.7	79053	74714.7	80194	97665	76355.3	90555.7	65561.3	56881.7	79866	75337.3	60710	57799	71802	27356.3	47807.7	12488	53363.7	33313	48541.7	78563.3	80238.3
Q4QF15_LEIMA	4468	7170	6138.5	7360	10679.5	8742	10518	7032	6657.5	6566	7117	5856	6567.5	6555	2724		2779	2209	2618	5572	3796	7867.5	8815	8447	7008		6251	6705	8554.5	8502	7509	5656	8972.5	6292.5		5104	5547	4414	5102	3866	5535	2600	3054		3692		3667		2383.5
E9ACV9_LEIMA	83770	73454	87514.7	92251	100459	111780	96342.3	26612.3	22859.3	25860.7	26461.3	26826.3	23703	26592	88657.3	106511	102218	91805.7	103821	90007	100904	39273.3	33545.7	35352.3	40426	35529.3	52173.3	51191.3	125528	117780	108566	119411	131820	126775	90727.3	100063	88541.7	91820.3	71573.3	78148.3	73770.7	55666.3	41338.7	58789	61331.3	67042	51490.7	84029.3	83788
Q4Q1B2_LEIMA	169791	82835.1	90015.5	137035	98776.1	84671.8	132407								75129.9	65431.9	62593.7	59517.2	80038	75577.2	71593.5	77104	76790.3	87939.4	41625.7	56257.1	59607.2	70548.8	149027	103620	85904.6	127909	132571	144831	116611	88067.7	66851	76564.3	46547	56925.3	50272.3	97176.9	48387.7	72052.8	71486.7	56748.2	55159.9	84132.9	51236.6
Q4Q2E5_LEIMA	15901.7	14812.7	15237	28103.9	28956.2	24892.6	29145.4	26968.5	22325.7	26659.2	16264.9	23691.3	13941.3	25404.3	28319.1	25412.9	27297.1	30333.2	21873.9	22474.8	27505.7	36234.3	32724.4	30739.8	32396.9	18170.3	33403.7	32464	17752	18605.5	20551.8	19421.5	18317.4	18085.6	15327.2	15942.7	14617.1	20895.7	16491.4	14064.3	14998.1	20019.2	20196.3	21660.1	18627.1	21251.8	17640.2	12415.5	13339.8
Q4Q579_LEIMA	16976.5	17141	20623.3	21313	21448.3	31055	22572	1926	2301	2064	2098	2525		1894	17902.5		12372.3	18182	13626.3	12863.3	18405	13618	10137	14194	15742	6953	6398.5	15704	30576.5	32661.5	28758.5	23358	30005	33108.7	25953	20966.3	19348.3	27572.5	22845.5	23662	25556.5	8909	8668	4964	20241	18618	22992	18964.5	32802.5
Q4Q5N9_LEIMA	54356.3	56953.3	41547.3	85531.7	66154	75419	82160	77804.7	84917	63816.3	75413	76199	65156	71792.3	100735	116465	110734	89369.3	113198	107315	103152	107389	105547	112731	96257	74637	104800	107310	81053.3	68299	65661.3	76132.3	89903	83892.7	54444	50739.7	37617.7	42077.7	19069.3	28147	18857	72089.3	38790.7	79995.3	67284	57479	62987.3	56401.3	50829
Q4QC33_LEIMA	9043	6901	9922.33	5147.33	5693.67	7439.33	7784.5	6840	5020	4717.5	2937.5		4025.67	2996	14056	11622	12765.7	13248	14878.3	12383	14596.5	4663	4917	2164	1764	6420.5		5362.67	11815	8571.67	8405.67	8120.67	10290.3	8629.67	5132.67	5230.67	6848	6235	7095.67	6563.33	5547.67	3595	6481	4377	3305.33	3616.5	4724.33	6614	7233.67
Q4VT70_LEIMA	373401	411023	373288	495200	466849	476192	524261	471343	503482	500804	497444	509791	475316	478671	502165	564313	558906	534212	519369	486426	555202	616183	629552	611785	592292	627300	702683	669047	459554	447189	484635	441886	452240	453246	446916	415334	356947	359241	312226	329473	313531	481978	441362	604129	560527	489498	594126	371091	407270
Q4QIA5_LEIMA	44074.3	44037	37139	43412	28499.7	54879.7	32529.7	62013.5	40392	49079	33149	52242.7	37393	24928.5	48721.7	75040.5	49845.7	76581	74506	75157	68074.7	57569	42705	61417	26993	52184	50543	34760.5	51694	29750	21091.3	21068.7	32197	26151	22178	21052.3	27883	29298.5	9296.67	23082.5	8388.33	19460	24753.5	16773	23621.5	17175.3	27420	59636.3	45820.3
Q4Q7G8_LEIMA	11910.5	11952	14189	7843			13712.5	10421.3	12678.7	10332.7	10682.3	8899.33	11726.3	12439			3130		10397	6882	6593	17188	16565	18833.7	10662	11402.7	6164	5614.67	16908	13995	19554	14847.5	11673	13013	7563	4745	1988	2572				17023	3032	4067	6131	3707	6719	6002
RS3A_LEIMA	683657	773044	674652	872948	695538	676617	823975	657597	745524	757612	645672	592195	723007	618744	638044	435189	634101	604599	642139	669227	565093	774023	793395	924628	666153	659451	795748	760172	908194	842279	719439	937925	781156	901102	706420	599525	501428	516875	466004	384087	388764	644931	365115	478958	573613	501977	564642	648777	594142
E9AF31_LEIMA	102206	94809.3	98766.7	149225	129404	109083	156782	157134	128165	137289	137729	163385	145458	140207	162160	125586	192679	178032	184628	172259	179945	173204	142364	144000	78105.7	124867	129469	153984	140848	108887	109040	96131.3	111482	97321	88760.7	76825.3	48567	63802.3	30341.7	50278.7	24255.7	139905	50930	105714	160801	101162	138991	94292.3	59384.3
Q4QAH5_LEIMA	303522	264786	217176	327263	292565	312007	324251	302750	315852	258834	267664	400592	269985	262954	353692	283120	324067	334339	352522	344688	320535	342349	356540	390787	372452	310529	394741	417565	274592	263373	222763	242051	288000	232268	285617	135836	71307.3	78884	85045.3	65456.3	49337.3	324282	223085	215553	229901	267573	258565	192554	138193
Q4QDL6_LEIMA	31106.6	23888.8	16088.5	16460.7	17088.3	10315	11939.6	33686	30722.1	26523.5	24194	31166.4	35348.4	36326.7	9212.8	10194	6768.43	8669.73	11661.3	12023.1	7109.89								26183.2	26531	16613.3	33270	34469.2	46430	18818	16618	19705	18543.2	32724	14693	25036.7	22262.5	17597.8	8271.67	15095.8	13099.2	29475.3	32485.1	19814.3
Q4QCN7_LEIMA	380662	440567	417651	443545	427143	416121	410223	450795	460221	458419	439917	455989	431216	407885	258489	201315	227564	226418	299903	284842	247654	481738	526099	523811	393772	459877	405888	336169	382322	351569	316600	363781	466558	399012	340831	252993	184660	209402	213772	180359	177407	384719	243392	243261	303901	273944	282054	350622	227470
Q4Q5L3_LEIMA	13058	12118	12352.3	8534.33	6645.67	5307.33	8151	17587	19293.3	18025	15183	17377.7	16283	15867	8510	10795	9065	6795	11956.3	12303.7	10013	7534	12537.7	9509	5113	13212.3	8114	12153	4250.5	3660		3998.5	6282	4570								2820						6470
E9AD37_LEIMA	3394.33	20099	3268.5	13784	29273.7	32994.2	44639.6	18049	4578.33	13536.3	21266.5	17986	13862.7	15141	37770.9	32709.9	50215.2	30683.3	64599.8	53404.6	39847.6	22887.3	9625	9188.33	18957.7	37912	64895.9	25396.5	13434.7	7833.5	16322.6	23512	11925.3	13713.7	25702.8	9741.5	8373.19	4900	6493	15363	5973.5	32133.2	15490.5	23679.4	18757.4	24581.2	12026	46851	5080
Q4QGB3_LEIMA	4174	5757	2179	5599	2395	5009	6206	6124	6820	4656	6649	6510	6324	4701	2772	2439	3212	2840	2302	3422	2807	7892	8049	9081	7625	5451	2700.08	4372.88	6489	6371	5456	7653	3415.11	7535	5295	6125	5223	5554	1537.75	2365	4104	7361		835.406	3563.04	4104	6378	4012	3635
Q4Q0P9_LEIMA	188772	196182	148925	212725	197593	186571	238322	245156	213772	235439	199819	236949	218325	239759	224968	208593	214070	203622	201430	203692	247885	189094	192132	239706	213162	171757	268501	248795	178501	155187	151005	149674	190623	163264	158817	139599	109104	102406	86323	91646.3	74222	225593	137522	147939	190716	171109	215973	160610	130244
Q4QA26_LEIMA	7917.82	6671.02	5808.87	365316	384445	353711	262526	63566	11800.8	67824.4	46659.8	63301.7	13395.8	10584.8	338425	216456	384666	362870	370315	333817	263698	240764		169275			489082	171951	235014					170289		199654		124544		78324	90266	243126	214949	230840		337274	316923	249374	214948
Q4Q500_LEIMA	7658.67	6828	3832.67	3802	4219.6	5609.67	4905	12719.7	13921	9780.67	9818	13764.3	8615	8449.33	9302.33	8081.67	8214.67	6398	8582	9831.33	6441.67	6562.63	9207.67	11097.3	7774.27	10440	9108.33	5512.54	5026	5878.33	5435.33	4556.33	4433.67	4272.67	21531.7	5494	5917.33	8036.67	5214.33	4860	5382.67	6532	3908.33	3021.95	8130	4337.33	8708	5208	7671.67
E9AF51_LEIMA	17415.3	14826.3	16411.7	33025.3	38991.7	32696.7	40546.7	27183.7	22586.3	20937	24501	24563.3	23189	26342.3	36073.7	35332.3	41593.7	46456	36677	34703	39095.3	31791.3	26603.7	26330.3	25819.3	27737.7	41981.7	58350.3	53901.3	55281.7	62557	47700	47823.3	62742.7	76304	61979	55652	57220	64625.3	46686	56396.7	46935.7	43724.3	47510.3	57337	61603.3	52894.7	48745.3	46484
Q4Q1W2_LEIMA	206517	178800	120191	217512	217009	246753	149797	127947	98028	127865	105229	101411	127208	129776	312073	292058	286677	271898	283413	258329	303719	166719	102853	104460	196746	97765	213507	182307	229950	234024	221515	218470	165588	148738	199009	187432	153602	155854	118729	135922	92020.7	190210	151702	206536	203794	206267	209368	189480	187951
Q4QB62_LEIMA	45973	50258	67268	70045.7	26471	23343.3	71769	39523.7	35660.7	42469.7	35299	38859	40959	32451.7	19370	24916.3	18203.7	21290.3	20890	20314	21909.3	56025.7	59872.7	60912.3	18065.7	66909.3	14455.3	15330.3	27045	26880.3	25745.3	25515	29588.3	25311.3	15390.3	14628.7	15344	20007.7	14242.7	11954	10915	6678.33	7097.33	11855	10463.7	7076	8053	24340.7	25595
Q4QCC5_LEIMA	49654.3	48298.7	47852.7	49323.3	54301	62544.3	65013	29032.7	40956.5	36395	2891	26440.7	27747.7	43519.5	45805.7	33163.7	54812	50093.3	53079.3	49997	51734	12643.7	37838	31221.7	19738.7	31232.3	28563	20611.3	68019.3	79252	64837	70970	73456.3	94383.3	50030	58036.3	47679.7	48623	42881.7	34017	38506	36409	27395.7	20260.3	23898.7	28613	26453.7	40995.7	28774
Q4Q402_LEIMA	67934	78105.7	51318	106922	87564.7	97851	108653	84831	80958.7	83933	87732.3	97207.3	85291.7	79696	73239.7	67396.7	60671	81965.7	77531	67758.7	64729.7	92944.7	78284.7	95726.7	95001.3	50030.3	84280	104768	90324.3	109974	84169	95029.3	93360	108708	49769.3	95526.7	81584.7	72183	39677.7	63748.7	78634.7	48601.7	93197.7	70615.5	98253	95143.3	90931.7	41382.3	76066.3
Q4QDJ6_LEIMA	29635.9	24658.2	35275.5	73568.9	78005.3	86249	67754.2	11090.9	15083.8	18415.9	14841.2	16499.1	12214.5	14579.6	47952.1	64539.9	62696.5	58264.3	53481.4	52432.2	58316.3	28737.8	27510.5	28935.3	36633.2	21057.7	41800.3	35610.7	96907.6	80646	65843.5	95157.4	77340.7	95023.3	50198.3	47398.9	48507.3	47269.6	50956.9	45229.8	50596.6	33135.4	38760.8	43611	42913.4	57505.6	41537.7	73588.2	61705.4
Q4QDA7_LEIMA	11636.7	18236.8	14652.9	59372	81433.3	85641.3	54980	21789.7	17911.3	24957.3	17183.7	20468.3	14014.7	13301.7	71762	40176.7	93325	89412.3	61035.7	58240.7	91372	70600.7	33710.3	52150.7	99385.3	18050	110427	113050	130039	132654	103131	126923	112616	129103	154778	92868.7	74301.7	88194	70583	69874.3	71393.3	121406	115475	135503	93537.3	110615	111169	82109.3	68053.7
Q4Q765_LEIMA	55447.5	32734.5	40475.8	44975.9	45246	32115.3	41258.8	19068.3	19263.8	58315.8	13919.8	19244	11198.1	12432.7	35500.4	35988.8	26689.4	23415.5	32638	38776.5	24082	28963.1	39704.6	34405.8	20275.2	7363.94	19861.1	19950.2	19357.9	13170	7136.57	16964.8	18337.4	12908.1	3090.03	1030.27	548.307	679.287	2039.09	588.599	540.466	17101	4944.31	6081.07	8737.36	10662.8	7500.85	2743.13	947.21
Q4QFE1_LEIMA	16807	20983	19679	26832	21508	26101	26802	22756	19006	23798	21687	28457	27867	15493.5	22972	22988	25447	23537	23765	23651	25239	27085	28295	26353	35033	15031	34286	31979	17221	20127	21028	21020	21596	18991	15469	17648	14370	13553	7662	10573	8593	21510	13585	13755	23966	11404	25504	13625	14191
Q4Q2N6_LEIMA	19374	14971.3	13196	55767.7	16118	23594.7	10520.3	14981.7	13696	12087.7	12860.7	13567	14204.7	14095	8479.67	12004.3	12044.7	10880	10589	14355.3	9503.5	7692	9050.67	7391	8696.33	11995.3	9537	7195.67	23396.7	19845.7	18377	17720.3	13573.3	20391	13439	15099.3	16228.3	15612.3	14410	12532.7	15009	5800	12346.7	6626	9030.33	7545.33	8819	15366.3	18529
E9ACC0_LEIMA	162996	174458	154278	175150	178142	126304	152310	227602	212981	244989	240678	236463	237758	213276	142403	116994	127861	145066	161320	148508	156263	157813	174552	181367	183155	213748	186132	195661	112143	88393.7	88390	112010	100372	68534	85596.7	77287	64170.3	63970	66635	55537.7	45984.3	114372	111045	129932	133700	137516	147244	102723	73472.7
Q4Q1S3_LEIMA	3191.05	2993.81	1874.94	2897	294.547	1127.82	306.41	5880.13	6988.38	5735.57	6483.1	5454.12	5638.89	5994.94	2158.81	1885.58	2135.38	1811.35	2438.26	3020.21	1904.24	1805.21	1243.81	3131	200.548	2552.82	2622.49	1369.79	1232.86	283.232	128.923	815.591	1251.32	1225.51	1335.26	372.2	518.301	434.201	532.341	325.494	744.496	226.569	594.573	309.627	161.763	289.35	1146.72
Q4Q708_LEIMA	110583	75602	52964	38196.5	34048	14206.5	16634	127027	146850	105281	108679	132479	146367	103936	11854	11585.5	11440	9344	13473.7	11911.3	10958.7	41650	85147	60661.5	11946	60177.7	9175	6546	4237	3962	7128	6401.5	10142.3	5919	12484	2460		2344	8179.5			20441.5		7368	3856	5848	4806	15207
Q4Q7E6_LEIMA	10868.5	9906	7575.33	6165	8424.67	12243	11945.7	15666.7	12989.3	13099.7	12691.7	14835	12255.7	10160	21130.7	17519	22734.7	18338	19684.7	15627.7	17984.3	16932.3	12591.7	14634	19602	13532.7	13663	13469.3	11431	14774	12361.5	14786	9508.33	10205.3	5699.67	8386	8723.5	8808	6367.67	7662.5	7249	10888.7	9701.33	5858.5	12729	9210	9873	11917	22385.5
Q4Q6V8_LEIMA	114580	119892	113041	138087	135820	129722	139623	182147	201094	171804	186778	170335	177988	187730	186164	142651	141477	130394	195232	193146	156899	226057	211701	241513	156567	213085	177853	151637	110979	112682	93058.3	84371.3	104357	98856.3	75384.7	77998	60714	70252.3	63699	61439	53233.7	144292	97975.3	112585	99693.3	121146	93441.7	100095	69846
E9AE82_LEIMA	112754	115317	104968	137264	139395	135103	173852	226530	227655	198224	222256	215815	201652	208862	205795	192129	188379	185143	212726	213927	216795	208351	194719	210552	128536	186912	176509	184083	148085	119736	127390	124369	188917	151772	101878	114403	101605	95869	94181.7	92230.3	74848	151852	101778	193972	137680	124428	179241	167658	117220
Q4Q8Q4_LEIMA				2613		2871	3187									2271			2044			1995	1974	2453	3832		2195	3655	2625.5	3520	3069	4375	2748	3055.5	4191	6569	10418	4872.5	7661.5	6229.5	7224	4249	4336		4242.5		6146	3211	5144
Q4Q2V8_LEIMA	81900.3	89407.7	80950	92926.7	77438.7	78928.3	80250.3	34034.7	56656.3	46200.7	43231	59773.7	46692	51857	45920.7	81881	54921.3	51793.7	57937	74542	54182.5	60774.7	51290.3	50681.7	75118	50195.3	56569.7	80441.3	25936.5	24240.4	26819.5	24007	39701.3	34447.8	71917.7	27646.2	24153	37751.5	39246.5	39896.5	26499.1	69225.8	33940.5	37765.5	61517	44537	40087.8	27399.5	35882.5
Q4Q4U1_LEIMA	288510	269263	255349	353985	314717	320262	385482	272170	255310	260209	263242	258914	250770	252917	391908	379702	376640	371258	343464	354917	407826	270117	255056	263448	273518	297981	333334	334622	339708	324870	324046	330086	311317	315285	305483	315314	268384	265370	234605	250053	236676	362811	283489	312712	348247	286921	365805	278184	288466
Q4QHP1_LEIMA	421229	323489	240768	222902	231400	102981	118147	329529	300535	259463	236675	304882	345792	355361	118692	95266.1	63253.3	81021.6	143492	111087	66444.3	165259	244633	193003	43597.7	505140	76787.3	106184	26183.2	26531	16613.3	33270	34469.2	46430	18818	16618	19705	18543.2	32724	14693	25036.7	22262.5	17597.8	8271.67	15095.8	13099.2	29475.3	32485.1	19814.3
Q4Q4F6_LEIMA	7925	7447	8741.5	15255	8227.5	12319	7591	20720	21899	50075	38298	24678.5	43961	50298	6921				8794	7981	7723	16710.5	11716	12844.5	10938	18647.5	7266.5	15693	18894	15005	14628	12405	12549	15030	9976	19368	17177	19075	15696	20777	19598	5553	19273	28869	26153	20228	25972	13708	12637
E9AFJ6_LEIMA	323780	350223	320971	388942	361201	417613	413507	338790	301874	335437	336399	314318	321967	304305	324170	300861	335302	299407	304668	311183	362480	378900	342676	370104	451456	313718	418969	450747	359456	390781	375815	389648	362882	374977	296354	347857	300850	291845	208944	286996	248880	318914	212195	254538	302436	233230	307541	292104	342183
E9ADW9_LEIMA	22065.7	38192.7	39191.7	90583	157592	116617	110794	17493.7	16507.3	19964.3	15926	21130	18272.3	19758.7	16957	88310.5	95205.3	88724.7	18071	14553	85073	23970.7	21522.3	27902.7	75762.3	22048	77185	104397	169392	171801	223720	128095	134829	164230	194660	170316	15406	20270.5	18522	22621	22365	94119.3	131207	192310	137523	173552	142768	217250	136192
Q4QBM6_LEIMA	43629.5	49706.9	38354.7	38085.8	43110.2	47729.9	37191.8	56102.8	48770.4	53139.3	56623.3	49824	52303.7	52371.9	19901.8	30749.2	26045	28562.3	17978.2	18322.8	21563.1	30313.1	36952.8	29456.2	39855.6	52691.2	31278.9	43631.4	41213.7	48655.3	68658.8	43849.9	37471.8	45469.5	56603.4	52450.1	53417.4	52935.4	52822.2	47480.1	62045.3	41822	57579.5	52789.8	51554.5	50921.5	53341.7	55955.5	43733.5
Q4QHD9_LEIMA	35999.3	28885.7	23835.3	15637	15150	9938.33	8964.67	23757	19783	24035.3	21596.3	25545.7	16750.3	19375.7	7212.33	8878	6626	7850	8655.67	10232.3	6235	16819.5	16001.3	38624.3	3885.5	24288.3	16758	4933.67	5455	4835		2556			41275	3645	3417.5	3336	5522	3797.5		90807	8376	4230	5416		5007.5	22031.5	3373
Q4QGM9_LEIMA	3260	12420	9130.5	10661	15270	10338	10976		6181			8915		8153.5	5232	6295	5384	2060	4966		5497	15409	13953	15285	12470	12008	12868	11427.5	15945	14189	10231	9199.5	10040	9750	6884.5	8956	8163	5195	5977.5	7554	5233	10964	5394	16649	11485	13169	14127	4853	7519
Q4Q1J8_LEIMA	9803	9812.5	5770.5	9590	7098	7125	12140.5	8815.5	8388	6916.5	9156	11069	9131	7956.5	13027	12931.5	11969	11933	13892	12987.5	12767	9167	10271	10217	5377	10961	10705	10106	11015	7204	8075	10010	10983.5	9188	12045	10046	7652	10064	7061		7820	14055	9303	6210	6680		6578.5	10902	2953
E9AEI0_LEIMA	371731	340217	288636	445646	382074	369637	429357	298266	208355	229779	234068	288043	266497	234700	542570	436101	555672	571193	591099	547073	601967	331280	281177	276620	271207	317450	363917	335159	459594	410544	414661	419711	429235	431982	406695	410359	359987	384891	271819	321354	278889	322232	245910	239957	356477	334104	326464	350322	385373
Q4Q0U5_LEIMA	3493	2747	4712	2450	2106	2173	2767	1676	1906			1736	1505	1764	2790	2593		1754	3397	2933	4029	3952	5559	6084	2740	4170	5712	4328	6093	4921	5640	4607	6337	5999															4063
Q4QIS6_LEIMA	73868	44660	93089	78001	61872	60872	50188	59619	65744	111267	89154	97925	99876	84409	39447	13367	37389	28835	61312	47933	43588	70462	78569	63122	46162	90435	48176	28455			6657		13315	8836		11856	15999	15835	10750	12114	11721		35859	22223	11746	39287	8499	3182	8492
Q4QD31_LEIMA	13412.5	17601.7	20822.7	15763	12745.3	8148.5	15341	18574.7	21357.7	23610	21810	18058.3	22280.7	22722.3	5800.5		4839	5529	6038	6418.5	7030	13030.5	14097.7	17868	8135.5	11161.3	11964	11512.7	15140.5	8654.33	10712.5	14474	17605.5	18837	6107	7626.5	3932	6467	1948			7423	7482	9435	6556.33	5214	6605	4523	6858
Q4Q8Z6_LEIMA	525909	475092	457531	610737	543695	573795	707830	584959	566907	543415	583007	602120	552048	586665	698996	641379	746979	706367	729517	707010	779821	660263	620132	693541	648660	624421	761515	763750	626381	594085	615945	561585	645667	601330	472369	501430	465446	464397	391529	401354	389758	572207	433396	457616	588147	444344	601173	498011	502477
Q4QHC3_LEIMA	288674	250188	213703	321746	279116	300677	315977	223757	236408	245663	248888	226064	223227	247874	297881	336373	335642	298299	327188	277965	310760	258565	243834	255396	228610	215696	271220	272947	278753	257321	224286	262090	252026	249398	215613	130367	90339.3	99886	77661.7	57731.7	54606	241532	108585	192799	175202	159396	181590	223446	158022
Q4Q4I0_LEIMA	606030	659154	678354	758679	724347	715120	781869	659995	611203	705068	649276	637906	622783	625499	753702	715377	788957	772704	795241	797023	804700	624355	582327	620504	626885	572491	700647	680124	857945	872079	813407	873741	897040	922450	829067	892537	817369	850980	800515	673291	762375	738965	696248	679403	816272	762478	798776	829419	870213
Q4QBY8_LEIMA	16520	16974.5	19808	42037	42295	42585	36660	15764	19893	19284	19548	17464.5	15495	17103	32844	29533	38254	23916	12787	28261	22996	29239	9559.5	14869	13581	10309	15571	26619	47862	43428	41259	42578	49794	46441	23589	45024	41094	35206	26222	27532	30288	12179.5	25845	41294	32184	31226	26718	24613	26562
Q4Q5W4_LEIMA	18989.3	26182	14352.7	30126.7	43938.3	45792.7	50415.7	44011.3	65846.7	39945.7	29816.3	44599	21577.7	24202.7	14840	13201.3	27096.7	32994.3	17430	14893.5	26487.7	32309.3	30993.7	36905.5	56855.3	22178.3	71286.5	59281	39571.3	51355	59315.7	51726.7	30472.3	46593.7	69719.5	46263.3	39485.7	45560.3	42929.3	45551.5	50081	48102.7	34745.3	38231.3	61115.7	56235	55829.7	45281.3	54263.3
E9ACM0_LEIMA	12603	13054.7	14032	21737	19703.5	24520	24936.5	9277	8849	9829	9055	9529	10333.5	9360.5	19444	25916.5	27621	24719.5	20661	25337.5	23500	21776	16886	19922	26730	14469.3	22523	30192	33135	35407	33166.5	40206.5	27394.5	34289	18316	24901.5	21897	26760.5	19780.5	18262	21004	9577	13518	17663.5	17885	18423	14285	25885.5	33877.5
GMPR_LEIMA	175275	212954	176555	197917	184999	194317	219897	210119	248362	226490	250013	231756	257147	257098	188820	194685	223660	185907	196516	189981	236974	177666	182991	187092	181675	143974	173557	175179	165567	137652	142528	132931	164267	165361	139403	199883	185401	203026	154172	183375	148244	191511	218281	260196	254954	228251	250612	109568	117828
E9AEM1_LEIMA	12638.2	8170	17981	2892.81	15244.5	3894.98	3464.2	7039.5	7482.89	6490.54	8699.5	8321.5	6885.88	7827.66	2742.3	3474.55		3774.17	3439.45	2879.38	2383.83	4955.08	5229.28			6465.15	4072.93	3694.9							3164.98	4999.01	7348.52	5185.53	14297	6911.9		3288.51	1339.05	4537.19	2203.28	3161.79	2308.28	1387.18
Q4QH16_LEIMA	26751.7	27954.3	26318.7	39875.7	34059	37365.3	38799.3	22505.7	27409.8	22776.8	22829.9	25669.3	21114.2	22166.6	19282.3	26933	32170	25505.7	29392.7	19409.7	23922.3	42703	48497.5	56791	41818.3	31648.5	34363.7	40761.3	40716.7	45802	34744.3	54627.7	35682	43656	38449	40580.7	38071	42056.3	37308.3	44017.7	46531.3	9755	31240.7	33847	42422.7	40825.7	36342.7	14508.5	42670.7
Q4QEB1_LEIMA	34062	33457.3	41285.5	33705.3	43950.7	35058.7	38526	21306.8	23683	21312	21591	23251.5	20057.8	21219	20702	25542.3	34694.7	36491.7	30835.7	20659.7	37353.3	37320	33334.7	36396.9	52377	30550.1	37957	43302	65410.7	50021	67023.3	42373	44815	56658	68527.7	133451	72483	79125.3	100174	91495	92144	36524.3	107507	60546.3	87656.7	79867	86470.3	92232.7	139886
Q4Q8K8_LEIMA	9946.67	16765.3	12963.7	18540.3	16207	12546.7	15189.3	16823	23650	23938.3	23918.3	26421.3	21346.7	14978	17834.3	9568.33	15063.3	13398.7	17475.7	20123.7	14192	14454.7	15146	14910.7	6381	18973	23106.7	19235	9752.33	7238.67	8457.67	6676	6375.02	8055	6337.33	9053.33	10572	10522.7	20468	15865	16031.7	19972.7	14285	12794.3	14097.3	13442.3	22081	29869	15786.3
Q4QJC3_LEIMA	10666.1	10301.5	7695.35	15371	13067	14858	13267	29315	22075.6	15679	20000.3	22647.2	18017.4	19744	26790	7611	21444	24253	23846	27311	18796	16114	16408.5	30180	33582	18602	42568	21732	8089	8724	5783		8495	4648	20635	7741	7435	8791	6398		6977	30856	21174		23908	15409	13598	16681	8185
Q4QCS0_LEIMA	5173	4403.5	4941.5	8187	20341.9	19687.7	28234.1	6973	6291	6227		7202			30996.7	22929.5	23211.2	17225.7	37495.7	26066.3	25298.7				14185	3561	33975.1	15472	10087	8927	17938	11732	7788.5	9952	42006.7	17949	17355.7	20283	2984	16505		70623.2	37482.1	46620.2	52862.8	53808.3		42833	9715
E9AFR0_LEIMA	10333	9225.33	14318.5	12871.5	9265.33	14054	13937	8363	9816.33	7292.67	9370.67	7960.33	9675.67	8479.67	9438.5	12777.5	11300	10338	8883.33	8086	10456.3	9788.5	9991.5	15162	10204	13535	11737	16904	17286	16205.7	18238.3	14834	12035	14449	10451	21256	29757	34170.5	33881.5	31833.5	34392.5	7982.5	39835	27892.5	30258.5	33419.5	29976	12223	24599
Q4Q380_LEIMA	48154.3	31637	27319.7	31904.3	41790.3	37355	29645.3	20353.3	26200.7	19411.3	20505.3	24471.7	19066	20058.3	24056.3	22979.3	33701.7	42655	23065	26053	33471.3	37474	24475.7	34843.3	32740	24622.7	41133.7	51511.7	56486	54753	68366.7	48363.7	38127.3	61063.3	75978.3	25701.3	28515.7	57514	85761.3	28817	64269.3	62342	64033.3	68622.3	47221	47352.7	51045.3	57783	110704
E9AF90_LEIMA	5226	4956	6849	5282	5853		3887		4130	3689	2877	3273	3753.5	2931	3750		3414			3319		4772	3210.5	6782.5		6400.5		6745	6038	4866	6076	8243	8588	4862						4746		3459		5262				2938
Q4Q8G4_LEIMA	328489	350400	305239	409310	386344	398039	416873	227511	212951	209686	216709	229354	210223	234897	239715	215964	251645	266870	286843	310713	238536	240894	240528	262355	204081	254381	226576	208931	420956	378951	283805	481509	412362	421640	309144	189357	217939	218996	310135	236943	236457	309065	218863	194634	268768	319055	225648	383876	234283
Q4QAV6_LEIMA	9874.67	12128	12756	11348.3	10205.5	9364	9753.67	11616.3	12627.5	14712	14723.3	10807.5	13855.7	13358	3297	1938	1980		2796	3295		10625.7	12691.3	10900.3	4536	10031	4613.5	5116	6892	6397	3171	8844	8636.33	6565	7545	2000			4318			15103.5	3676			3398		5249
E9ADQ1_LEIMA	20063	9103	13859	21953.9	41433.1	22070.9	21014.1	9522.7	14600	13399.7	18334.5	12984	18436	16143	23957.2	32377.2	25543.4	27172.4	38699	22175.3	24741	43455.4	40333.4	49828.2	57198.7	16034.1	33158.9	67336.6	14245.5	14010.5	13613.4	13916	13437.1	20180.3	11301.8	11214.5	8942.65	10369.9	9657.11	7909.65	7404.58	11901.5	9123	12083	11971.2	7366	13655.4	18003.8	12534.9
Q4QDX0_LEIMA													1109																	3047	2369	3062	2303	1942					2946		2843
Q4QDL9_LEIMA	71195.7	89172.3	116071	100164	104845	115042	72612			7388	5837		10417	6097	58225.7	56365.5	44422	44555	41477.7	75456.5	42608	26762.7	26587.5	27370.5	19378	13197.7	57400	119187	146969	127426	59965.5	105304	128152	150538	93904.3	52013	38742	42436	8473		52105	83985.7		35564	38138	23643	30682	99037	27122
Q4Q7X6_LEIMA	116633	104690	99928	90399.3	69788.3	53105.7	84552.7	46762.3	28799.3	23351.7	24454.7	44356.7	22778	21830.3	124025	159773	125067	105923	127468	123267	134796	58597.3	66789.7	79472	38903.3	75684.3	50494.7	45004.7	103436	87279.3	80123	80816	100623	91142.3	40945.3	71889.3	52131.3	62191	50755	49241	43432.7	50808.7	55534.7	74599.3	66803	58641.7	50644	45510.3	51778.3
Q4Q733_LEIMA	9025.09	8375.35	21058.3	11214.9	12224	8077.46	10016.8	8101.67	5722.33	9106	3066	5892	3589.16	3289.57	14827.3	12631.6	14017.1	13516.8	18426.3	15627.3	16159	14617.7	21343.7	19901	13326.9	19137	20339.7	11227.4	11208	9630.68	4688.34	9477	10801.8	9083.7	8335.66	4656.41	3845.66	4951.48	4925.94	3835.88	4372.21	7662.71	3282.38	2815.71		3105.13	4683.53	6376.85	3345.98
Q4QAP8_LEIMA	306248	285422	225671	332139	279157	295494	344306	278017	253932	253617	223926	265371	242861	241323	432501	400653	390423	401931	525825	445600	411632	272424	275837	281688	266368	294404	302784	266160	351123	303013	252212	306620	347894	317554	268351	154096	110567	122865	109294	91528	80236.7	351716	217576	252514	274610	308191	273843	296275	179144
E9AF47_LEIMA	44291.7	19620	17297.5	18003	33432	20022	22320	17847	21710	17073.3	21160	18379.5	16585.3	20981.5	15073	16161	19871	17700	15563	9409.5	15281	20741	9731.5	17327	12233	11411	10759	14562	23887	23042	24204	20048	22391	27275	25636	24757	20047	18601	17005	18309	17813	21464	25796	26253	25161	25998	28069	15087	18035
Q4QI58_LEIMA	185397	183231	196851	220430	225226	236990	249856	136200	136576	147103	142445	127788	102302	92252	241193	241910	254305	240247	241100	247199	266804	145475	109562	118662	169249	113977	183996	177896	328717	283598	273449	281870	317487	281241	242398	245946	228897	242841	208633	208471	212672	197598	169338	214624	203202	190582	182517	237698	247863
Q4QDJ7_LEIMA	15037.3	24036.3	27462.7	28625.7	33765.7	16913	24836.7	9719	10356.3	12421.3	11291	9072	14870.3	12263	11489.5	12312.5	8654.33	6874	8960.67	5208.67	8400	12538	10555.3	13272.7	6663.5	8110	8203.67	6644.67	28396	17768.3	15809.3	19608.7	30979	35794	4817.67	15332.7	13961.3	15938	14879.3	16114.3	20017.3	6492.33	10124	24932	10588.7	10740	5501	4798	7744.33
E9AC95_LEIMA	6007.11	7373.83	7739.42	9400.64	8241.82	12004	11631	5287.6	6909.26	6163.46	5613.13	5801.25	5950.11	7935.34	5293		6268	6008	5084	3592	5710	8506.67	9035.7	8704.57	9044	7229.74	6034	8476	12904	9174	8365	8486	10594	10940	7177	6072	3898	5058	4597	3917	5279	3467	3468		4521	4650	3229	6592	5854
E9AES2_LEIMA	308851	186300	173147	167208	151063	128545	158302	183414	141078	138779	146078	157136	155732	159019	203083	303956	268837	115650	352162	230617	186819	78272.5	87159	109279	37582	147877	90645.8	93516	81618.8	58591.4	52583.5	64224.2	110435	69258.3	96810	42429	38221.3	38508	37490.1	41916.2	31912.2	176267	165920	191284	93721.3	173933	184380	101305	63024.4
Q4Q5J3_LEIMA	13928.2	6196.24	6480.44	8765.32	12036.1	10494.5	16186.6	24157.3	24440.7	19066.7	22955	25887.3	23145.7	21611	23863.4	29424.5	23556	21620.5	33557.1	29267.8	29726	22246	20297.2	14589.6	5510.51	19895.1	13048.4	14713.7	21964.6	15173.1	18242.2	16152.2	13378.4	10711.2	6658.34	7592.84	10130.7	7129.46	6940.38	12923.7	5895.61	9250.9	11000.5	13163.4	19089.1	13771.9	18702.5	7220.11	11605
Q4QDY4_LEIMA	33751	46202	37606.3	41397.3	35443	36778.3	39168	35941	39155	39920	35979	24474	38456.7	37508	40308	34922.7	33655.3	31064.7	44194.3	39202.3	39862	28477.5	32096	18742	19055.3	18956.3	18949.3	18562	26373.7	22937.3	11386.7	28986.7	25956.3	21780	19004	14010	8593	8870.33	7817.67	10226.5	8732	24486.7	8551.67	16330.5	16468.7	18489	12630	18615	9498.33
Q4QGL4_LEIMA																617.222							1322.22			274.111			1145.66	3420.14	2128.2	1763.87	2076.92	4733.75	3530.25	4382.5	3019.17	4129.75	1529.5	1316.25	3412.5	3192.97		2342.91	2539.18		2971.71	1586.48	2782.98
P84150_LEIMA		6356	5693	9937	12622	11099	16213	13194	9100	10707	10963	8083	14350	9527	28739	35214	40336	38772	24131	28375	44205	16743	14890	13413	8855	16984	23023	22162	18882	17073	25060	12545	15968	11040		21538	20153	21474	11842	20102	8471	8068	25127	13853	18693	17765	22061	9499	22114
Q4QBT2_LEIMA	33162.7	44586	43121	62366	60117.7	57993.7	57621.7	29468.7	31747	39141.7	35701.7	31560.7	39067.7	43517.3	42760.7	47008	54161	46718.7	47854.7	43207.3	49221	36786.7	28123.3	28459.7	41035.3	31218.7	42175	42568.3	57118.7	56333.3	57733.3	52172.7	55275	56471	53715	67322	63556.3	65685	73360.7	68329.3	70142	39335	89892	54769	84240.3	84096.7	71417.3	46764	57182.3
Q4QDR8_LEIMA	4915	8034	6469	11282	9081	8682	12216	7047	8639	5943	7659	7076	6746	7537	5762	9752	8495	5759	5626	6984	7472	7856	7563	9819	7127	7133	8833	5493.5	11478	14390.7	10477.5	10071.5	16655	14776.5	11025.5	8829	14239.5	11437	19964	10345.5	20003	9426	6014	7308	9134	6755.5	7298.5		9599
Q4QDB6_LEIMA	82409.3	81721.8	90863.6	87402.4	79237.6	85723.4	83654.8	29513.6	27453.4	34217.7	34995.6	26821.3	33153.4	27666.8	119678	102863	114269	110918	112625	105428	114114	122109	116052	113641	123249	104308	121426	118966	80880.3	89233.9	93877.2	85289.8	97200.3	59886.7	59653.6	66928.6	71038.3	61732.6	51232.6	41724.8	37150.9	72484.2	115495	131569	109960	130492	134041	42804.9	61281.7
Q4QHP3_LEIMA	150584	136076	116060	147077	122025	117100	143254	193980	169288	162899	176783	248307	178566	161171	191401	138931	150886	151205	182931	177332	186408	223377	201739	248591	157649	199505	264677	195354	115813	119424	142244	107573	125078	96182.3	104000	104519	84119.7	81540.7	51969.7	72154	46249.7	136629	72567.7	124591	109420	83799	128710	80767.3	89556
Q4Q1Q7_LEIMA	3869	3139.5	5975	5573	5338	5816	2941	2856	5286.5	3183	3398	3200.5	3445	4234			1920			4199		3176	2797	2675.5				3419	5131	5481	2583	4791	6182	4788	4945	2825			2226		1865	6194	3348					1813
Q4QET6_LEIMA	14040	15357.5	18830	19819	16546	17341.5	18876	8643	9802	12790	9062	11625	12267	11673.5	8360	7408	9078	7354	9489	10046	10874	10822	10800	12767	8054	9509	11050	13696	22466	21464	13899	16583	11809	15869	10281.5	11488	8268	7329	8777	7381	7686	12609	7478	4625	8738	5732	8763	10872	8524.5
Q4Q6E8_LEIMA	2566.27	2131.74	5333	1694.92	2412.76	875.59	1130.39					1038	4164.5		1550.32	1842	545.87	1740.74	642.57	621.082	958.426	711.886	4733	353.082			1883.65									1728.39				2529
Q4QJG3_LEIMA	12754.7	14514	18564	30185	30288.5	27242.5	25376.5	16437.7	17208.3	22016	18512.3	16810	17990.3	21440.7	13657.3	19036.5	20627	17948.3	16719	19495.5	15219	28216	33643.5	27494	38575.3	22871	28706	40096.5	31699.5	32285	23040.5	26262	21379.7	32676.5	11401.3	20128.5	23151.7	24745.3	20577.7	21265	19035.3	17858	18512.3	26669.5	32770	31792.5	24977.5	19020.7	23410.7
Q4Q0L5_LEIMA	66393.7	76142.3	65476.3	70948.3	68033.7	59201	78785	83017.7	75711.3	76256	73702.3	83653	75044.3	67445	105528	95773	112624	112133	88697	85032	110782	86940.3	76285.3	90813.7	64514.3	75399.3	99804.3	96879	83090	72525	82089.7	76135.7	69160.3	61644	45062.7	46351.3	48553	56658	50887	46327	46267.3	86579.3	93457.7	87861.3	95393.7	86689.3	98542.7	58629	54147.3
Q4Q5Q4_LEIMA	61818.7	53801.3	47168.3	71698.3	80354.7	63404	73785.7	32102.3	32213.7	34865.3	32648.3	38812.7	30437.7	30451.7	50932.3	49471.3	58284	56799.7	59106	55616.3	65003.3	48479.3	51141	50465	49231.7	48859.7	54198.3	54185	76969.7	78696	64725.7	75555	66749.7	88256.7	73871	69366.7	24503.7	62979.7	23661	50449	53297.3	75492.7	50366	41871.7	31323	54537.7	60709	84183	69094.3
Q4Q2K6_LEIMA	76186.7	81689	68950.7	81320.3	63847	67938.3	60485.3	71639.7	61057	70324.7	69580.3	71648	66344	69876.7	107264	72177	103102	79697.3	106204	112783	94362.7	75555.3	64332	74743.3	48443.3	69282	58341.7	59270.7	70356.7	61395	53387.7	58568.7	75365	54146	89030	52746.7	48657	44897.7	52694	42694	22605.7	87054.3	31544.7	52473.3	64470.3	55514	67435	70857	40042.3
Q4Q2T8_LEIMA	98511	63397.3	57812	68698.3	52736.7	48674	64322	81922	70169	73437.3	65313	66825.7	56546.7	58445.7	83246.3	62960.3	74886.3	91597.3	71223.3	70104.3	73699.7	74026	66324.7	72290.7	45306	58304.7	59539.7	67275.3	60079.3	57446.7	57438.7	56472.7	52259	50214.3	63571	55620	99481	93861	46248	160022	52727	58343.7	53205.7	70178	80258.3	55829.3	75524	53901.3	49738.3
Q4QDK7_LEIMA	59056	63761	60871.3	117093	158579	133769	139884	64727.7	81771.3	73168.3	73343	84171.3	72183.7	60459.7	115584	49173	69051	130615	109979	122143	81148.3	145673	117919	128678	146396	64233	151897	156368	163779	155180	153742	156369	151812	169731	78033.3	114533	105664	113197	99052.3	111194	119237	117705	122813	113208	113082	135489	100786	108827	107001
Q4Q7I8_LEIMA	9200	7582.33	9708	8064	9281	8366	10566	6535.33	7963.33	5584.33	4412	6218.67	6216.5	5928	3381	4272	5813	4923		5544	5913	4286	4657	5005	7560	5975	6114	6857	9075	7689	8675	11779	8712	12923	3343	5387	6089	7591		4084		2595			5708		4967	2202	7023
E9AET5_LEIMA	52486.7	62396.3	44389	85867	49576	42003	53484.7	45244.7	66857	55101.3	60992	67779	54077.3	53324.7	38199.3	35463	49407.3	31069.3	32834	31458.3	35933.3	70928.3	62648	74289.7	55663	40878.7	41385	44468	79151.7	59525	53877.3	85389	55292	53951	51505.7	54344.7	48383.3	45300.3	41855	34815.3	49883.7	69535.7	43228	69858	61814.7	46334.7	49847.7	44064.7	32294.7
Q4Q7B0_LEIMA				76337	76906	69586	86845						23985				57645	66552		40270	63283	27376			79462		81803	100045	113961	104170	75430	100200	96857	102957	48907				23968			93159			80070	82564		68142	32792
Q4Q5Y6_LEIMA	13685.7	15093	12007.5	21248.3	19673.7	15314.5	21354.3	27131.7	25708.3	27778.3	26388.7	27271.7	28951	24352	17818.3	17374.7	17556	20615.5	18205.7	17870.3	19958	30114.7	27310.7	29546	27598.5	24357.7	24666.7	21612	16867	14414.3	16529.5	14039.5	13561.3	13730.3	3329	12790.5	11968.5	10987	1751	3361		10047.5	10649.5	13246	22659	12625	18176.5	4131	10414.5
Q4Q1R5_LEIMA	172749	154744	119175	170542	154146	180902	217206	125085	93421.3	75924	85418.7	108004	73200.7	81814.7	304230	243310	296134	264910	286684	271068	301187	144764	150237	168153	155909	174231	204051	188580	237813	226200	190357	222574	248686	222557	132896	179922	147249	147517	126548	122858	113225	150756	121354	128150	168196	178084	174299	163484	166085
Q4Q4V4_LEIMA	4030	5930	5347	2199	3258	4258	3567	3797.33	5639.33	5441.67	5231	4342.67	5868.33	6040.5	2494		3676	4930		2043.5			5631	3881	3650.67	6356.33	3001	3854	5979	10180	12697	7948	4534	11356	18614	10404	12062.5	14193	10829.3	10028	11003	6606	6082		4638		6206	16115	13962
E9AF62_LEIMA	5683.33	4509	4989	6840.5	5802	8165.5	7617.67	13488	12008.5	9548.5	11273.5	9283.5	9377	8453.5	9805	10849.5	11521.3	11823	12042.5	11375	10099.7	14933.5	12678	11212	10944.5	13032.5	12463	11823.5	9116.67	9379.67	8342.33	9283	8054	6360.67	7849.67	5972.33	6737.33	6386.33	6886	6715.5	5201	7833	12100.5	5239	6737	7548.67	6486.67	8107.33	9937.5
Q4Q6R3_LEIMA	269497	231810	190985	219827	161810	154456	209816	107964	70557.3	66142.7	63904	110229	73027.3	56445.3	323065	305007	266449	259944	293274	314947	287585	105874	150366	120378	86290.3	152287	150903	105135	255814	192874	180495	209033	261174	193207	231431	163636	158487	141378	126762	127650	105908	183895	118013	100156	145323	140239	124614	222055	154929
E9AC48_LEIMA	76069.3	76055	74116	96315.3	89234.7	75231	79102	133122	136793	129376	138794	123571	118221	131331	91754.3	78019	63194.7	71530.3	80412.3	84995.7	70087.3	108851	109911	103737	78496.3	80845	73252.7	79686.7	57337.7	51851	56499.7	63789.3	52564.7	57791.7	82267	50080.3	46735.3	46356	45505.3	47102	44311.7	96466	74023.3	72420.7	78754.3	78368.3	84858.3	74569	53950
Q4QDP7_LEIMA	29218	32145.7	27063	36425.3	30686	32065.3	38956.3	28895.3	31845.7	32846.3	30366.3	27026.3	28062	32969.7	23241.3	12580.3	24283.3	22546.7	29447.3	31743.3	24860.7	57500	45398.3	56492.3	42873.7	38082.7	43903.3	49496	48801	41130.3	29162	40945	53723.3	49886	32699	17000.7	15767.7	16371.3	10965.7	13320	11175.7	34035.7	12813.3	20591.7	21346	18050.3	20425	26621.7	17104
Q4Q7N4_LEIMA	313250	333196	321700	441324	384659	383630	415333	290044	319909	330198	333491	288326	341418	340944	381096	317745	420090	378652	358351	381490	414421	318284	231410	258205	219173	209032	267579	249954	456020	453286	430047	480238	437345	471626	261282	399826	387800	385288	230467	304046	245136	303331	311876	418944	433993	397982	444025	249786	379103
Q4Q2J8_LEIMA	4219	3457		3777	3565		2296	4210.5	9525	4986	7243	4856	6263	7184	4698	3687	2437	3854	4683	3582	3651	3514	3241.5	3506	2700	4018.5	3509	2284	3108				2176.5		3674							4245		11244		7027	2156	2201
Q4QAW6_LEIMA	57452.7	49549.7	31302.7	28200.3	24812.3	22234.7	26956.3	67461.7	89290.3	82401.3	70631.3	63488	74793	70436.7	33059.7	25021.7	22776	20586.3	37896.7	31568.3	22100.7	39586.7	46072.7	36694.7	19318.3	46032.3	27621.7	24457.3	17222	12185.7	10403	12090.7	17206	12822	8013.5	3239	4737.5	6587		9631	7243	20394.7	9060.5	20303	16308.3	16678	17766.3	14541	9971.67
B5TZ85_LEIMA	2439.33	2282.62	552.532	313.072		317.948	398.38															16637.5	27374.9	19384.9	3561.69	4905.2	5787.31	27989.4	333.997	421.84	1557.33	1045.19	990.192	604.971
Q4Q6W9_LEIMA				29953	23775	23314	29445			8472		8352			45876	39977	34690	32291	55130	48240	38103	46037	22043	31130	39234		49816	51932	24389	21975	13908	23678	31871	23126	17157	2685		2273	2970			29302	5406		7304			7163	3097
Q4QC92_LEIMA	32099.7	36817.7	32650.3	26354.7	28023.3	31938.7	25105.7	51915	49810.7	49922.3	58039.3	53874	49909.3	22456.7	16276	13642	20393	21714	13667.7	16061	16121.7	32642.3	41058.3	35929.7	22443.3	35033.3	21317.3	33740.3	23619.3	24507.7	23443	25393.3	22413.7	31038.3	27984	56873.7	63460.7	58827	58165.7	69068.3	65196	26716.7	53999.3	25349.3	66212	54036.7	66771.3	24815.3	64248
Q4QFA9_LEIMA	5065.33	4077.33	4744.67	25360.4	39523.9	49671.9	43078.3	7227.33	6098.67	6298.67	7543	7095	6799	13428	24033.8	40455.8	44639.7	45790	41127.5	40979.4	32415.7	25627.4	6431.5	23643.5	20308.9	8994.75	28801.2	39350.5	53779.7	72475.7	88299	61943.3	54627.5	65180.3	87920.7	109168	97020.6	108334	76576	92849.7	87715.9	51640.9	54131	54595.4	45677.7	50870.3	53820	66443.7	76110
Q4Q3U2_LEIMA	3870.67	5010.67	6556	3804.66	14599.4	14703	15492.7	7211.67	8603.33	5254.33	6142.33	6604	6700	8288.33	10135.3	13531.6	21363.1	19894.9	10593.7	13168.7	21707.6	11956.6	2873.56	7111	14886.1	5038	20173.3	17974.1	42432.2	28723.7	26005.7	31708.7	31960.4	50858	30113.9	33126.7	12429.8	9136.92	26047.6	5910.16	16223	17798.3	19989.8	18864	22145.8	25943.5	24953.1	21706.9	27888
Q4Q0D8_LEIMA	48699.7	66070	57707	107750	29799	37813	30448	93052.9	87873.8	83603.2	88272.8	75308.1	127685	140654	22115	52435	56477	43512	64486	64044	50937	66663	67513	59154.5	2889	38742.5	14973.5	29017	25828				27167	23538								58420		16678
Q4Q1X6_LEIMA	23484.4	21929.6	18894.8	67966.3	90082	96606	90458.7	33352.3	35512	27321.7	35049.3	25468.3	28830	23192.7	59138.7	69839.7	89832.7	85003	59012.7	59336.7	89255	81541.7	45420.7	65085.3	86611.3	30939.7	91567.7	101123	102099	118264	126006	110659	90851.3	106096	95962	145671	128390	133125	111676	133382	124651	101862	144678	132819	131668	115792	133741	106167	125138
Q4QJ18_LEIMA	4883.5	4893	9150	9938.67	20682	14518.7	13435	4985	2532	5872	4067	5043	3713.5	2879	18856	22887	15643.3	17066.7	19637	19173	17634	13632.3	9461	7348.33	9149.33	9536.67	13081.7	14143	14632.7	12735	13855	10488.3	14675.3	14004	9238.67	9078	6489.33	8557.5	20144.7	11513.3	8813	9365.33	16937	48665	10760	16186	14728.3	9694.67	7694.33
O96526_LEIMA	10382	12576	11329	9909.5	16099.7	15784	21225.5	14004	14973	17801.7	20872.7	13952.5	13110	13162.5	8816.5	7637.5	7765	9651	8740.67		6087	28810.5	21405.3	18800.7	12485.3	19424	30283.3	21327.3	20970.5	16459.5	21692	8871	22473.3	17385	10577	21141	17719	21349	17603	22711.5	16518	18287	25833	19262.7	20069.7	17773.3	21033.5	13485	10874.7
Q4QAF2_LEIMA	47695.7	43078.7	54510.3	61260.5	47962.5	52018	42539.7	24845	15307	19528.5	17901.5	22248	19093	19173	50999	33405.5	52172	35233	45251	34708.3	60222	48007	34238	41249	43302	30695	49928	47360	132219	77337	74440.5	78746.5	82502.5	84338	33473.5	68242.5	55374.5	49352.5	81858	84362	86550	20310	49106	51599	25062.7	48770	46231	34372.5	57687.5
Q4Q5K9_LEIMA	14820	19915	15168	87248	83663.5	85524	98831	10801	13760	10679	10556	14417	15714	11454	35195.4	37183.8	44241.3	39812.1	18098.9	37128.6	42431	71504	50190.5	74500	82558.5	29199	70123	88195.5	109834	113493	62912.3	75766.3	56279.2	73960	84277	88760	71204	73459	75484.5	68413.5	57649	81137	65559.5	42908.4	88653.5	73207.5	78711	73813.5	53047.9
Q4Q822_LEIMA	428955	405625	406050	566742	539030	566360	554771	458199	468198	479790	477541	516114	485366	486699	544027	521311	585212	544490	548953	566137	559290	487914	435707	474034	436783	364662	430359	471745	478885	489536	463765	530219	486893	516659	486455	417238	410596	379982	369656	380502	367900	497350	412060	432404	476115	455416	518755	434273	439113
E9AE78_LEIMA	242863	219125	167627	249979	238634	279865	290071	187988	151008	181475	203523	204024	197748	201075	354334	360107	410474	391578	347981	364721	391148	146595	114572	126138	139099	119253	150450	153376	315528	341435	314286	313787	335100	326958	311521	308215	275805	270196	248412	265934	264013	215765	169721	233889	239865	261250	252136	345181	304980
Q4Q136_LEIMA	8709	17478	18319	21204.2	22625.7	24898	20018.9	8432.13	4976.46	11410.9	10470.3	11774.7	4272	3784.03	19980.1	33123.4	19790.6	23877.5	22689	23312.9	20278	18350.7	17356.4	13699.1	22459.5	6129.76	21062.3	15891.6	13187.2	12748.5	12906.2	18108.5	10297.7	11719	18641.8	13259.1	17215.7	15051.5	17570.4	17675	17986	11880.1	11495.2	17182.7	12752.6	11449.6	13382.7	23470	19767.5
Q4QJ65_LEIMA	148215	120813	116923	150964	161806	169648	180549	84823	83220.3	83419.3	83648	113586	72209	81168	172804	188118	191154	172948	188372	181053	205832	172737	151894	145484	262150	199570	190702	179476	152391	163156	114869	156092	155358	147441	96477	70893.3	51758	71989.7	67572.3	85041.3	59007.7	100337	137376	129477	165642	174418	141916	113140	94005
Q4QIE9_LEIMA	6535	5460	4108	5107	6397	8117	7144	11240.5	7847	8003	8172	7035	9413	5616	23985	14543	12152	14380	13412	10339	23648	9133	6308	7987	5599	12110.5	10177	9529	4317	4444	5410	3999	5915	7429.5	8472	8647.5	6191	4026	4624	3860	3821	6753	2484	17019	4616	8712.5	9685	5638	5009
Q4Q8T6_LEIMA	40791	38411	42410	47796	46585	54599	56125	7138	1529	3080		4989	3581	1860	62668	59035	59025.5	56604.5	63826	61566.5	68879.5	22681	25156	24106	26910	35793	28171	18947	54777.5	44725	36279.5	49120	52924.5	48394.5	27613.5	15716	10409	14275	12824	6063	6823	21999.5	9074	15768	14003	19032	10609	40276.5	19617
Q4QGN0_LEIMA	130325	137975	102132	144000	115995	106770	165310	117044	136014	120640	129334	131691	137834	149790	122655	75338.7	128808	118526	116916	120495	118950	136958	122243	131988	93216.7	119217	119351	117336	163855	156273	143628	136802	174265	163673	149106	170760	139539	126129	122103	118103	111041	147901	143403	147418	122968	133746	118470	122108	112267
Q4QBY3_LEIMA	69829.3	42003.3	38700	42256.7	74666	55500.3	66814.3	50145.7	37388	40987.7	56912.7	50378	45261.3	51776.7	73946.3	94178	77418.7	72328.4	80265	79010	74831.3	60801.3	42187.7	46486.6	52528.8	43301	57278.5	61434.4	65099.7	50824.5	57226.3	64638.9	65802	64179	50052.6	64872.3	66337.3	71726.7	72758.5	66361.3	59093.6	61400.3	73941	75397	86257.9	86279.3	85753	58232	57763.2
Q4Q8M1_LEIMA	26261.3	23345.3	35514	37928.7	45187.3	44629.7	44619.7	47681.7	31927.3	30092.7	32453.3	34865	30142.7	31837.3	40826.3	47306.7	40992	46636.7	39920	47607.5	50708.7	47457	34902.3	40546.3	58073	38550	52893	66592.7	35859	38550.7	36296.7	28775.7	31810.7	24807.3	30298.3	26680.3	27753.7	35981	17124	26805.3	17972	46295.7	23471.7	52157.7	32905	43829.3	54472	47564.7	36782
Q4QCH8_LEIMA				13028	1094.92	3727.86	6777.93			5358.5		1497	1848	4566	449.98	1713.03	534.782	1867	1072.73	1371.29	2342	14447	1133.01	5016	553.651			2254							12382.7	3168.27	1636	4771.52	3929.55	5967.84	5439.58	16178.1	4210	6764.92	4693	5133	5671	11658.9	2107.84
Q4QAR8_LEIMA					20562	24566									30921		14294												50811	55382	12913	45988	39047	62093	69066	13584.5	7936	6781.5	18172	8543	12969		23365					31176
Q4QGJ2_LEIMA	21271.8	17729.5	17289.6	16184.5	18483.5	19921.6	18394.2	42997.6	33843.4	34039.9	36435.2	38966.6	34643.8	30710.7	13650.9	9042.1	11387.2	14836.4	12137.3	10696.7	15110.7	19352.1	21532.7	16457	18557.4	24152.4	16720.8	6009.55	8141.16	9149.16	7643.16	8254.86	7447.16	6382.28														4485.73	3875.85
Q4Q998_LEIMA	4061.41	9056.53	10076	21458.3	30311	26989.7	27159.3	14365.7	16502.7	8257.25	9447.67	8193	8938.33	16297.3	33507	33733	40775.3	36862.7	30858.3	30409.7	37769.3	7673.67	7758.33	8574	42909.5	15947	30301	33731.3	43273	40841	64443	59376	51036.5	59877.5	26313.3	52743	45697	50553.5	36099	28616	36156	28771.3	43960.7	51825	62422.5	102749	39346.5	25336.7	45931
Q4QEI3_LEIMA	27641.3	29641.6	28334.2	27128.7	36998.2	26597.2	35020.4	39628	38990.9	29355.5	31319.3	33599.8	29477.6	28495.9	49033.3	38357.9	37849.1	39973	45202.6	41058.2	38330.7	30936.8	32343.9	30328.4	16861.7	40457.3	22505.8	22701.3	32609.4	16081.9	20441.1	27135.8	35315.2	27234.3	32440.5	13919.7	39922.7	9745.59		20649.6	51439.8	40961.2	11401.1	18978.8	20716.6	24457.7	16913.6	30280.8	14424.7
Q4Q9X2_LEIMA	17832	22751	30038	28598.3	28074.7	21356.3	25258.3	16042.3	16135	19786	20488.3	14950.3	19541	20035.7	13275.7	18163.7	12779.7	13280.7	16623.7	15620	13853.3	8203.67	8025.33	10640.7	5206.67	7238.67	7069	7904	28491.3	21437	16948	21003.3	23427.3	26333.3	9526.67	10631.3	13421	9319.33	9493.5	18857	19416	7808.67	9196	6134.5	6511	6273.33	5822.67	12782.7	10774
Q4QJD3_LEIMA	11462.3	11287.3	12515.5	46744.7	50246.2	45380.2	50966.1	12107	15146	11968	11050.7	19362.7	13704	14585.5	37734.7	44460.7	39168.3	41548.7	42533.2	44551.9	33237.7	36676.3	37547.8	49398.3	43817.9	5315	37825.4	34013.2	47707.7	52728.6	56993	47478.4	50115.8	48238	36373.3	59272.3	57538.7	57960.7	63823	82815.7	57848.3	41952.3	75617.3	61975.3	30296.7	62927.3	46218	49597.7	51837
Q4QB38_LEIMA	22116	27341.5	28518	18706	37495.5	19893	45560.5	7258.5	5192.5	5356	5089	7183.5	5293.5	4770.5	25907.5	19731.3	39420	42159.3	24464	30715.5	37799	17626	12974	15386	11625.5	17798.5	37459	37232.5	41257.3	75959	85830.3	72638.5	56729	53789.3	83251.5	111169	122637	126932	123998	123085	132536	33152.5	78251.3	52951.7	87584.3	53722	64016.3	115954	112434
E9ADX3_LEIMA	120902	125345	128487	144835	130955	116001	157930	42915.7	30561.7	51370	36718	45655.3	39782.3	44183.7	186898	146507	181490	187652	186556	129937	190446	94169	83275.7	103551	63338	78780.3	113135	104018	117304	126205	132233	103119	138793	105979	163715	121079	94836	91887.7	64136.7	64691.3	58794.3	117927	62093	125586	116197	109033	105274	104944	86856.7
E9AD67_LEIMA	27125	23813	16001.5	21240.5	21496	13703.5	22491.5	41757.5	41123	31595	31391	44214.5	37694	37036	23863.5	17381	13778	13738	26468.5	21212.5	16920.5	36750.5	38764.5	37451	12083	37002	26950.5	17329.5	9333.33	7775	8897	8260	12793	7826	24045	7877	9005	7120.5	9038	8830	9395	21592.5	16427	12640.5	12459	15025.5	10978.5	15285.5	6565.5
Q4QAJ9_LEIMA	5212		3268	6232	5700	6342.5	7743	8374.5	8960	7424.33	7776	8436.5	7275	6744.5	7611	9080.5	8888.33	7906	8161	7550.5	8341	5969	6690	5744.5	5787	5240.5	6410	5754.33	6852	7260.5	4937.67	5637	7066.33	5797.67	6896	6886	3911	4135.5	5504	2964.5	5523	5769.5	6572.5	11233	6115	9648.33	5317.33	6750	3653.5
Q4Q375_LEIMA			177.815			2026																							5641		12433	8362	10838	12138	3503	4371	5524											3360	6070
Q4QGJ0_LEIMA	5244.02	5792.44	6059.38	4718.82	4684.16	4933.82	4883.88	11716.7	11625.5	9460.67	9952.97	10785.6	9606.58	8752.29	11661.8	10294.8	9741.37	12931.2	11958.7	11948.5	12731.9	3310.78	4473.35	2787.11	3201.61	3866.63	2932.79	1043.76	8260.29	8989.1	8719.44	5105.69	8912.14	4366.67	58927.2	38522.5	26348	26910.2	21631.9	25255.9	20076.6	138972	49905.8	43571.9	54333.2	38050	38193.5	50454.5	47990.7
Q6IMM3_LEIMA	73305.7	64573.3	44319.3	66034	49374.3	65306.7	68894.3	114581	102347	103065	113665	87955.3	97362	104374	79115	67489.7	74533.7	78708.3	81015	72967.3	95754	77016.3	88065	79329.7	66808.3	99677	53705.7	53501	58321.3	53682.3	59552	69612.3	51362.3	43146	58987.3	86078	52790.7	56982.7	50421	60700.3	49725	73444.3	69635	70811.3	69503.7	86126.3	77964.3	55218.3	81800.5
Q4QGH5_LEIMA	47538.3	39588.3	33791.7	18393.7	14068	12295.3	11595	47284	56167.3	48784.3	57826.3	53569.7	47819.3	50028.7	12396.3	13580	11414.3	10770.7	12171	13875.5	10892.7	6925.33	40973.3	25015.7	8240	47478	7918.5	5947	17414	14251.7	14663.7	15668	14360.7	15023.3	15280	19976	23100.5	22593.5	16981	11385	13121.5	10784.7	15124	17432	15372	10184.3	14596.5	11415	17792.5
Q4Q3W0_LEIMA	41242.7	42716	38189.3	47346.3	42717.3	32944	47089.7	32487.7	45867.7	32707	33386.3	48041	43543.7	44513.3	22532.7	5608	23127.3	4138	40075.7	23528.7	23546	28098.3	30448	32296.7	20112.3	30482	40629	18074	55857.3	43902.3	30225	59677.3	62471.7	55109.7	19237.7	8651.67	8928	6018.5	4821	7589.67	4224	36008.7	9346.33	26089.7	23291.3	20367	42543.3	23939	13166
Q4QAE4_LEIMA	13146	11558.3	13281.7	13595.7	13613	14297.7	10329.3	11630.7	12029.7	11717.7	10555.7	11854	11208.7	10332.3	14022	17764.5	19020.5	15773	14871.3	14894.3	11999.3	13615.3	12556.7	15193.7	16875.5	15968	10982	12756.7	9049	11694.5	11323.5	11415.5	9744.33	6581	6589.5	10857	12022	12219	9702	10385	8360	5091.67	7884	9485	10869	7924	11148	8957	10683.5
Q4Q6V7_LEIMA	11085			9805.32	4422.33	4147.38	6389.43	9456.59	7710.85	7141.41	7728.59	8810.43	10478	10308	565.446	893.543	241.05	277.593	744.912	754.639	212.696	7760.45	8935.32	10382.4		8480.21	1108.85	446.464
E9ADH8_LEIMA	17541	22581.7	20815.3	31738	25257	19415	30477	19551	16857	31591	28186.3	19875.3	31789.7	24075	20336		19962	11944	19582.5	18110	18474	40115.7	46810	31359.3	27490.5	17411.3	27746.5	31612.5	35065	33186.5	22755	34318	28982	35692	14386	27599	23491	18021	15122	14846	22110	16231.5	24909	9471	28829	19621		13186	14198
Q4Q0E1_LEIMA	32755.7	32625.7	25760.3	27083.3	21746.7	15351.3	21616.7	31850.3	30737	29399	33881.3	28782.3	39995.7	27287.7	13961.7	11924	15645	14275	17051	17167.3	16825	22932	28589	20855	7606	28561	11120	7835	10042.3	10020	9246	12129	12935	7562.5	4199	6912	3773	6023	4843	3351	4263	7365.67	13064	18092	13649	19812	15638	5942	7772
Q4Q737_LEIMA	136638	73567.3	158849	214379	204067	198390	209584	181430	185368	195114	202794	189488	179536	193683	231998	231623	260024	283443	251399	220452	288198	226080	196407	194215	226500	185320	242142	259159	201090	203690	214139	206493	189869	185720	113831	167374	123151	150061	104087	101962	87445.7	148358	142665	177143	181399	177339	194271	164004	202044
Q4QJB7_LEIMA	7881.33	10346	12223	9027.5	19130	7851.5	8455.5	4846	2733	6156	4544	5267	3860.5	3104.5	5323	5329.5	5008.5	6332	7230.5	5951.5	4962	7529	7124	11297	5287	4734	4710	4713.5	4593	3051.5	3687.5	4012	4337.5	4000		2520		1739				5688			5477		3541	3285
Q4Q502_LEIMA	10973.7	11266.3	8792.33	12098	10832.7	9060.67	15487	13261	12959	10084	10727.7	10312.3	11355	10981	12899	10908.3	11002	10655.7	11843	12583	12099	9905.33	10841.7	14150	9416	8830.5	7920	9600	18848	15518.7	12461	19613.7	15252	19231.3	12135.3	9754	11587	10757.3	6928.67	9633.67	7618	11761.7	7037.33	8349.67	11991.7	10343.7	10484	10867	16560
Q4Q7U6_LEIMA	30590.3	50841	84645.7	79870	133377	97779.7	78151	10356.7	10718	17107.3	12434.7	13612	14082.3	11197.7	113279	134659	128969	137391	112437	110240	127219	71533.3	54254.3	53304	76485	66328.7	111168	66243	81737.3	93646.7	86365.7	118966	75592.7	85222.3	65603.3	63391	61234.7	65847.7	61249.7	76684.5	70552.7	47220.3	57976.7	68798	59817	49643	53414	79674	83730
Q4QJG4_LEIMA	385009	421492	514251	495376	554932	516608	497189	460401	410570	481288	405702	392010	421571	422137	461535	409555	372381	246118	442478	511728	501210	523015	457977	476294	409314	550766	492588	474204	203032	167326	223441	241602	319702	235432	192989	320240	349839	365279	312693	365709	328517	298610	495550	402740	403508	333011	353186	203940	138490
Q4Q8Z2_LEIMA	147119	158054	149687	226117	184332	157770	217914	245042	252685	245630	269098	235676	244522	271190	223364	205660	288390	272639	226221	200257	227562	245515	247077	260511	264838	224975	251160	230383	168871	170816	158928	179095	185662	165706	147623	150050	141045	146734	150062	143254	141482	208340	170205	209276	206441	186717	212878	170636	156348
Q4QEG0_LEIMA	53376	41722	26160.5	44255	13296	19273	33357	39275.5	28342.5	22996.5	26586	31831.5	25208.5	20871	92911	84857	47416	41657	97526	77241	55327	60560	34444	48249	18356	33108	36016	31708	35853	17454		26618	35228	26048	21905							28779						23011	3715
Q9BHE5_LEIMA	77513.9	75170.4	29887.2	54601.4	60254	64638.9	85115.7	86234.4	106078	58863	75720.3	87402.1	70682.6	84707.2	89837.9	66927.7	72822.1	70511.1	82331.7	76217.8	80537.8	100571	76715.5	86171.8	51265.1	69283.1	72296.3	67023.6	57075.2	45317.8	49630.2	42988.6	67803.4	64494.7	59422.8	56423	45218.3	46111.5	40554.7	41877.6	40668.1	63653.1	33946.6	46561.6	34056.6	33006.9	54520.6	60042.4	56106.9
Q4Q4A9_LEIMA	67737	52671.3	47706.3	65090.7	53592.7	64254	82061.7	53123.3	51711	49852.3	53209	58607.3	49309	55573.3	88760.3	132098	112717	99248.7	102131	111061	137705	47740	48093.7	52322	64947	52389.7	65850.7	75422	64191.7	82733	87551.7	72728.7	76998.7	76260.3	60267.3	58688.7	53740.7	51209.3	51127	42946	35731.3	67039	53598	75091.3	72336	61847.7	106484	78409.7	71057.7
Q4Q5P0_LEIMA	452062	453285	417980	437503	427681	416947	477123	272920	280279	268718	263392	283255	276698	267403	315274	184774	281840	278516	339175	351319	321681	560070	591270	580122	372741	547011	454303	482136	533649	428256	392368	359883	522685	513352	195475	225718	150133	226220	187329	129059	129524							238839	207457
Q4QIR7_LEIMA	108023	106189	80278	125782	115911	106257	130254	137081	134769	114469	119760	143340	124597	126517	139939	126861	132529	121245	119501	127041	126628	102845	90470	100016	88411.3	88671.7	99367.3	93254	103186	95228.3	73106.3	112415	114800	97792.7	94897.7	44670.7	47451	48643	36731.7	36982.3	33008	146663	82745.7	104764	88894.3	99915.7	99952.7	95348.3	62218.7
Q4Q8E6_LEIMA	415468	361441	435334	539873	486263	516471	547275	363634	314608	361499	330734	324351	339620	313074	591104	580075	619952	528009	649199	588989	673897	538543	527305	553621	563071	455152	635270	598394	513882	468291	451123	471717	549845	518947	383373	379585	376588	375703	289276	322971	282874	468955	413113	479577	527890	451731	524774	435095	383718
Q4Q5D9_LEIMA	10474.7	10296.3	11188.3	14356.7	18051	11749	9297	28860	28866	31649.7	22409	26790	11343.7	21710.7	6635	6482	7148.33	7286	6952	9435	4358		12319.7	17687	33282.5	11598.7	10253.7	12476	11709	14804.7	8501	12992.3	14701.5	9652.33	16286	21157		18699	17078	18698	21364	52869	18498	3782	30206	25592		8160.67	10498.7
Q4QIZ5_LEIMA	2236	2053.5	4215.5	3525	4762.5	5265.5	4076			2888		2654	1489	1971	2054	3876	3593	3524.5	3423	3594	3937.5	4902.5	3686.5	3291	5062	4044	5112	6122.5	4965.5	4916.5	5873	3974.5	4873.5	5368	1811	2731.5	3286.5	3576.5	3520.5	2133	2280		2493		3228		3063.5	3482	4751
Q4QJE4_LEIMA	29966.7	44066.7	42636.3	56404.3	49810.3	45394.7	45872.7	34267.3	30089.3	35082.7	34635	29265.3	35191	38029.7	32887.7	35815	35072	31265.7	30961	15820.7	33214.3	37775	32330.3	25128.7	55819	24744.3	22112	39031.3	16372	19711.3	17487	20536	16237	16991	39367	34743.7	29269	30276	28546.5	32603.5	30641	26973.7	27607	36309	27428.3	30494.7	31198.3	16959.3	26245.5
Q4Q871_LEIMA	23837	19057	16391.3	30127	45874.3	40272.3	45132.7	14976	12967.3	12685.7	12995.7	14478.3	10995.7	13002.7	28347	37987	33097.3	49463	35137.3	29580.3	37501.3	23268	16631.7	19664.7	27123.3	17775.3	31584.7	51922.3	56176	56267.3	79361.3	59794.3	44995.3	80926.3	67231	92855.7	95812	99336.7	95714.7	98822	101050	40667	73991	54926.3	101030	84500.7	88703.7	82443.3	102141
Q4QDW0_LEIMA	64342.3	79256	79397.3	149198	153806	183017	156585	81031.3	76806.7	65986.3	72600.7	74765.7	65494.7	73272.7	147884	174487	178025	184301	138372	146028	201821	101405	106660	104100	98104.3	65869	113395	120128	209393	214345	216172	250998	201966	219230	156179	110097	113010	125129	122297	106452	108865	141512	128335	117201	128686	127355	116441	173288	173187
Q4QDS7_LEIMA	17453.5	18174.3	21192.3	16128	11476.3	23079	11364	10961.5	15778	10036	8300.5	4241	10093	12293.5	25745	37520.3	20271	15189	27504	25807	28514	8784.5	12934.5	5691	3253	13997	7113	3022	14283	13054	4330	11111	13867	13123.5	5665						75149	2364					2048	15892	5014
Q4QGU1_LEIMA	99237	89512	104585	111887	120114	110839	133201	55484	34181.7	37241.3	35458.3	55284	34816.7	28974.7	160175	152223	154034	169811	154540	169651	183069	96871.7	77521.3	83919.3	82883.3	97721.7	124832	115990	136314	141344	139434	122933	151697	129907	106216	121542	98040	102648	95066.7	91386.3	85143	88097	79111	132530	123339	88378.7	128634	115191	119533
Q4QA39_LEIMA	29904.5	27135.3	28807.5	47581	37274.5	27427.7	26166	27249.5	27535.5	33543.5	32616.5	33032	44708.5	37278	11377.5	11122	20414.7	24469.3	10252	12852	11494.3	46270	30020	53030	46533	14310	41408.5	56741.5	25543.7	30350.7	38593.7	35435	19102	30661	41799	42652.7	44792.3	45653.3	45072.3	40354.3	47680.7	20727.7	41208	27278.3	49447.7	24006	56847	41970.3	53400.3
Q4QIE0_LEIMA	217938	201674	176548	300552	261497	276630	333509	150041	146829	171198	159157	141746	168239	175669	380437	404268	423308	370425	433252	374157	386377	221090	187440	193974	205539	193597	286240	286482	339150	321321	322128	365332	352414	352823	294817	269227	242806	249564	201677	192870	194136	268151	216468	266266	281148	235050	275322	309920	255829
E9ACT7_LEIMA	71141.7	63061.3	66594	101897	100155	75328.7	137177	76572.7	82794.7	64318.3	71777	72735.7	75807.3	53897.3	129948	174950	207592	200136	162593	179016	160857	114223	119884	112443	123494	98678	124168	136175	128914	123045	128530	126284	123649	126054	16401.3	71196	63805.3	62979.3	40911	40694	40465.3	37063.3	43694	78355.3	97110.7	104981	111491	31299.3	91986
Q4Q5X1_LEIMA	17211.3	12918.7	11940.3	16190.7	17127.7	20164.3	16634.7	10313.7	10330	7869	6945.95	8801.67	7899.33	7545.62	24499	20432	21593.7	30837.3	33221.7	26722	25843.3	22335.7	17517	21319.7	18364	18529.7	17386	23090.7	18436	16430	15715.3	16912.7	19463.3	17799	11489.3	12923.3	14014.3	17902.7	19927	20543.7	16396	12327.7	14053.3	13549	18645.7	24382	15787	20625.3	18629.7
E9AFC9_LEIMA	4452	5244	8187	5207	2708		4942	2361	1432		1518	2822	2596	1762	3075			2918		2414	3799.5		2098	3660			1626	2824	10056	7504	4792.5	8850	3657	5937.5	4643	3655.5	3180	3974.5				2522			2059			2268	2321
Q9NF96_LEIMA	47600.2	37427.3	49647.7	69863.7	67246.3	57893.7	84585.7	26411	28389.7	19066.7	30673.7	15510.7	27097	25404.3	67348.3	85458.7	92820	81692	73002	71128	89409.7	33891.3	24987.7	29838	18541	34612	42406.3	45882.7	100078	101052	103675	104025	90252.7	98641.3	25341.3	80443	95660.7	97512	83652	82204.7	89609.7	19652	60366	71674.7	79666	74725.7	71550.3	64662.3	117702
E9AC79_LEIMA	17491.3	30289.3	20413	141785	158876	131726	188622	16341.3	15950	19599.7	18382	19607.3	18572.3	19660	156350	151854	192733	184403	124827	161695	199191	113584	62053.7	94527	133502	26442.3	159069	148512	233887	221804	191454	236874	219740	226020	195639	112554	87535	94893.3	84642	59557.3	52518.7	157741	131628	221303	162019	188038	146589	150751	120889
Q4Q3X9_LEIMA	123645	87925		52974.3	100774	59698.3	54203	86589	80921	59801.7	92656.5	47944.3	162856	57376.3	12391	29839	51889.3	38652.3	36986.3	39944.3	18796.5	108685	99317.7	74053.3	114166	65992	59223	82454.5	56087.7	59321.7	63890.5	60121.3	54326	52915	30376.7	31412	19111	23078	2428	2630	1834	52740.7	35701.5	62198.5	55827.5	68095.5	65177	35510	34293.5
Q4Q694_LEIMA	96919.7	106715	115819	99118.7	81845	72194.3	100957	147184	124953	157712	150686	147927	155474	143429	135832	102352	122164	129800	91795.7	111988	138494	137127	93252.3	129890	114929	133332	141988	128316	84291	88135.3	85347.3	85961	87678	55858.7	61503.7	65031.7	48153.3	54050.3	14528.7	43394.7	17046	83103.3	42600	90856.5	97752.3	58101.3	105596	45870.7	67352.7
Q4QG45_LEIMA	113909	111430	98408	129973	132428	113088	154123	140840	130856	121974	130124	148411	131019	117993	181733	205206	176086	185185	199228	191022	220999	184796	177818	194073	157383	155649	209177	211315	171009	154069	149410	160147	173717	165444	107429	97568.7	83866.7	87866.3	77274.7	84041	87074.3	131049	85793.3	106814	133524	88526.7	136774	131927	132289
Q4Q3T1_LEIMA	7460.69	20503.6	23424	35625.3	9883.44	33617.7	32223.3	13101.5	19483.6	18154.5	14765	10583.4	9618.2	8722.34	7957.67	12694.7	8102.33	11141.7	8924.67	11041.3	6030.67	19997.7	18438	18373.7	15928.3	9153.34	19468.3	20159	34641.3	33761.3	32860.7	13434.3	14037.7	27865.7	16040.7	8103.46	9976.67	10543.7	8694.67	8015.67	9668.67	14607.7	11114	6462.3	15492.3	14887.3	16982	14798.3	13358
Q4Q9B7_LEIMA			20642	13888	12783	13071	12280		11697.5	9478	11819	12553	12188.3	9095	16035	9330	14484	14624	9075	13268	15063	8939	7704	7166	9881	8261.33	9161	9615	6744	7464	9106		6654	5742	6679	9102	10255	11457	10718	8174	6730		6248		8348	3081	10574	11482	12941
E9AF19_LEIMA	13106	15550.5	15149.5	12115	10387	11465	12311	10203	11137	13793	12610	10995	12328	11888.5	20444	20201	18611	18261	23382	21353	22245	15003	16662	20395.5	17139	16867	22486	22904	17273	17753	12096	13283	17359	15403	11998	6058		4062				11356			6493			11179	10554
E9AFM5_LEIMA	34726.7	37400.3	33146.3	54204.7	59291.7	23261.3	68407	34938.7	45017.7	30160.3	33151.7	45737.7	32656	33389.3	29880.7	21876	27576	68469.7	35401.7	28127	73282.3	27999.3	30916.7	33743.3	62757	45614.3	65529.7	70656.3	86814	73817.7	78235	80624.7	77674.3	77201	23942	73065.3	16012.3	70609	68912.3	16002.3	16242.7	22299.3	60243.3	40151.7	64867.7	51115.7	60920	77667	72058.3
Q4QJE6_LEIMA	22912.3	23852	21280.3	26518.3	21502.7	19198	11222.5	16905.7	9583.5	10002.3	6775	17245.3	8470	8739	16865.7	26097.7	11429	10351	27021	23944.3	13151.5	25078.7	30419.7	32743	25094	13633	22788.7		7874				4838	9750.67	14296			14752		12015		15479.5		7797				16390
Q4QFG7_LEIMA	61369.7	57136	62285.3	91736.7	88610.7	107148	93790.7	21226.3	20017.7	29746.5	25156	26664	21019.7	23305.3	64050	82273.7	94297.3	88837.3	83523.3	81565.7	90900	46501.3	37883.7	42080.3	79202.3	40808	70651.7	75992	118344	115997	91113.3	135326	103386	129648	55396.3	57813.3	38080.7	47027	34647	32768.3	29869.3	63831	49796	67003	72387.7	91719.3	73334	67696.3	63297.3
Q4QCQ5_LEIMA	3102	3618	2872	4991	23200	3791	3154	4385	3988	3993	3218	4041	3288	3081	3484	4512	4445	4074	5224	3691	4949	6778	5108	6384	4902	4985	5211	5622	3123	2823		2065	2583	2504												32787			68590
Q4Q453_LEIMA	4929.5	4709	6175.5	5976.5	4418	2724	3805	8652	9106	7937	11939	2244	7923.5	7376					2160			2242	4741	3418		4638		3983	7028	5553	6996		5795	3853		6266		5140		2990		3920.5					4015	1797	4582
Q4Q6J7_LEIMA	1135.68	2605.33	805.34	1329.55	1855.91	1459.23	1910.68	1895.77	3084.93	1485.14	1695.92	2072.84	2517.1	1546.3	1432.14	2675.16	1280.49	1284.28	1901.01	1757.27	1395.34	1236.28	976.965	2854.09	1361.66	781.513	994.953	1563.02	7792.59	3181.71	6772.87	4592.2	3892.62	3322.31	2867.09	2265.17	4692.82	4921.18	1978.67	1294.11	4068.38	8101.65	10016.4	10030	11865.7	11421.2	10380.2	4160.05	6836.06
Q4Q9K0_LEIMA	20720	22435	25589.3	26282.7	19289	18264.3	12453.7	28953	36844	37099.7	40037.7	29963	41971.7	41331.3	9610.5		10307.7	10058	10672	13380.3	6521	13761.3	14750.7	13844.7	7973.5	18385.3	7247	5844	21600	21501.3	24268.5	16353.3	11439	24312	21798.3	16338	21352.5	44978	22148.5	20238	22115.7	11210	12437.5	15464	7692	13353	13316	20811.5	13082.7
Q4QBU0_LEIMA	81824.3	107069	84731.7	77930.7	118750	133784	144930	114141	113135	110544	120225	111507	97655.7	106843	173370	168566	185931	155740	167488	163280	192753	167590	152913	171646	152082	136975	163737	189741	152703	146988	132982	150681	151478	144704	102577	142722	115522	106183	83419.7	117608	87586	108888	86190.7	122319	142883	119970	141692	121994	123813
Q4QG20_LEIMA		24771	24933	31192	29369	34062	36139	40064	38334	47449	40874	33817.5	13723.5	32340.5					31604			20823	16359	16298	24731	12655	26555	45283	34582	34362	17665.5	32763	24022.5	26877.5		32014	23597	25396		28224	40661			17270			54744	31709	32737
Q4QFV4_LEIMA	136859	87805.7	85055.3	90790.7	100507	79522	101464	65350.7	45039.7	47542.7	40308	56759	43088.7	38090	147473	135573	123603	123535	125492	134480	137772	102638	81852.7	83810	48734	97008.7	97536.7	59732.7	112608	99585	95631.3	100826	127590	111052	63133	71081.3	54677	45553.7	43704.3	63829.5	46464	65027.7	40505.3	81681.3	83651.7	67805.3	81640	61275.3	76204.3
Q4Q289_LEIMA	136055	105823	89507.3	97371.7	72484	54286	77124.3	114248	91425.7	60896.3	69690.7	97817	135109	70411	140561	105300	92842	97825.3	142324	131088	119679	106733	105644	119297	37391.7	164742	90931	52362.3	85326	70786.3	94915.7	61498.3	83471	65003	48785.7	100912	76687	91620.3	73704.3	89348	65386	82542	91349	85097.7	78824	82041	89802	62105.7	81931.3
Q4QI28_LEIMA	15052	12748.7	13057	10901	8433.33	10623	11505	12838	14347.7	10838.3	10443.3	14349.3	11519	12476	9967.67	12678.7	9791.67	8230	11116	10654.3	10251	11259	12224.7	12371.3	14895.7	5852.29	12753	13042	17198.3	15369	12221.3	22108.3	14400	16302	10666.3	18755.3	22892.7	23080	4432.42	26022	17919	14134	8828.89	9015	11054.3	6882.41	5328.33	12417.3	26336
Q4Q858_LEIMA	10890.7	17830	17745.3	19675	23505.3	25105.7	16437.3	13043.7	13645.3	21225.3	18913.3	28852	18223	25343.7	8579	9783	10456.3	15077	9174.67	6700.67	13633	10411.7	11407	9423.33	15475	12027	7617.33	14020	18021.7	19302.7	20203.7	19020	13530.7	28186	16809.3	21911.5	17387	16360	12292	31521	15286.8	22140	29311.7	34877.7	32525.7	36836.7	40704.7	15881.7	22408
Q4QEQ6_LEIMA	2995	3465.5	3426	4247	5324	4403	5410	3761	4875	4679	5169	4148	5923	7140	2538							2062	3671	3871	3699	3000	2485	2875	5620	4022		5481	6263	4904
Q4QD68_LEIMA	61158.4	28389.1	30175.2	29264.7	13060.3	73754.5	27468.8	51056.5	32473.7	42473.3	64756	79192	41644.1	58455.3	40284	105263	102243	107919	143163	51137.2	107781	42050.3	98118.9	89461	49899.3	101330	76198.8	86619.1	21155.9	19369.8	25534	38094.8	13470	48092.8	1921.83	668.261	311.885	338.865	236.396	285.294	252.084	36229	5026.8	32002.5	3923.67	5586.55	5271.73	7299.31	20692.9
Q4Q1C5_LEIMA	67402.3	35055	44674.7	97071	100114	100119	113146	49750.3	49926.7	55130	58972.7	50646.7	39004.7	46986	97140	74585.7	70799.7	74626.3	62035.7	65490	51775.3	101516	111143	109350	116858	104591	89962	97548.7	119345	102052	80033.7	114368	102381	104891	88893.3	93219	110942	98826	111694	115379	106125	57800	162908	162074	159241	120146	173205	126799	114176
Q4Q507_LEIMA	13360	12132	9298	11237.5	19078	22175	20520	11199.7	11856	9638.67	10310.7	10735.3	9132	9920.67	21446	19420	22158	20996	20599	18517	20881	20529.5	16937	18035.5	47072	11752	21967.5	41328	17710	16060	18603	15445	12494	10411	15870	16657	12211	17772	15428	19159	16372	14424	14973	18734	20923	21758	23664	16237	15286
Q4Q2D5_LEIMA	45206.3	38868.3	40556.3	45069	55287.3	45043.3	46115.3	71268.3	70071.3	72373.3	71367	67187	56943	72105	61056.3	46552.3	65671	66971.7	56399.7	54088.3	63199.3	65338.7	62825	71151	74894.3	105349	113555	57340.7	39716	30252	58739.7	27172.3	32168.7	31767.7	91368	161602	81922.3	103653	69606	86089	70216.7	84999.3	101394	129932	74355.7	59092	53606.7	57757.7	43971.7
Q4QAQ6_LEIMA	182922	184907	152670	228759	208983	182991	201841	195705	202974	246775	210525	191898	190461	201012	181833	166043	183649	149575	163626	187819	148385	175419	138104	162287	133368	124942	118170	163814	207664	207774	181114	197383	221224	217329	204858	153975	99607	136876	88499.3	109423	98111.7	251774	153480	194047	225999	194619	196552	153200	149768
A1Y2D9_LEIMA	33530.2	31964.6	23385.3	30630.9	28758	26849.2	35091.1								38476.1	33421.1	31081.5	31797.5	32140.7	34786.2	37981.7	34054.3	30625.6	33394.1	14628.3	34426.6	30858.8	28198.6	46581	36849.7	39953.4	44104.9	49434.9	42139.7	171730	123337	104562	108591	92130.5	91297.9	95348.7	69527.8	31448.2	56714.6	49436.1	43217.2	44737.2	183308	116164
Q4QBK1_LEIMA	300779	332960	323509	460626	398932	425147	499983	355496	278464	359053	346734	337949	362475	327780	452215	404204	491706	486101	472228	447269	516979	396396	369854	395007	436238	428084	474482	444031	395336	427316	409474	368945	382656	347536	226635	332383	324333	341982	242226	303884	239790	239435	295157	276278	332818	318819	334683	274922	335691
E9ACD8_LEIMA	17493.3	14648.8	16513	7151.67	22054.5	10729.3	5750	19880	18727.7	19712.3	19171.3	21385	32053.6	24189.9	17265.5	25499.9	20844.5	25553.2	16136	17062.2	19051	17793.3	24059.3	18127.3	8463.67	29194.7	11825.4	11378.7	6450.33	9248.33	16859.3	13948.2	10812.5	6714	7828	17845.3	21726.3	23839.3	28163.7	25443	29222.7	4741.33	29865.7	18200.3	30322.3	22388.7	32981.7	19421.7	21934
Q9U1D8_LEIMA	36015.3	36137	27093.3	36656	29250	20450	38694.3	31227.3	30220.3	27466	36666.3	28103.3	28777.7	29748.3	22235	23651	13646.3	14674.7	25530.7	23227	19648.7	40570	43910	45771.3	16076.7	35273	28617.7	25642.3	43463.7	26788	25913.7	37713.3	49671.3	45508.3	22633.7	21747	19729.3	20391.7	17883.3	19720.3	19905	27629	17403.3	27343.7	22871	19958	24449.3	20432.7	17723.3
Q4QGN3_LEIMA	17877.5	19674	17693.5	28896	23893	20051	24900	35158	30129.5	33713.5	41086.5	34674.5	32222	34271	25037	22469.5	23770.5	22571.5	28502	22773.5	21944	38306.3	40401	35955.5	25278	30041	29695.5	28638.5	19988	17408	10819	17411.3	20034.5	17376	14713	12200.3	4803	5134	7958	4121	5557	30565	10235	20620.5	16452.3	16895.5	15489	14032.5	8133.67
E9AFR1_LEIMA	11787.3	10293.3	9661.67	18474	20276	14043.5	22420.5	19744.7	10082.5	17507.7	18879.3	18711	23686	12577.5	43872	40056	59806.5	52754	53988.5	39691	62896.5	80265	59863	58354	46318.5	46666.5	63727.5	67007.5	37886.5	31945	36067	32441.5	31065	31218.5	12458.5	38116.5	37422	43068	29135	25902	26695.5	23116	54077	58426	71124.5	58294	73276	17558.5	30467
E9AE21_LEIMA	42746	54126.3	45293	61695	49602.3	36502	66731.3	61530	62817.3	55812.3	62427.3	58693	57517.7	52217.7	67034	56680.3	54663.3	51705.7	78709.3	74669.7	60832.7	81947.7	79528	76351.3	44415.7	75843	75484	76243.7	43589	31279.3	29724.5	33901.7	56169.7	42226.3	18922	20530.3	12318	14761	9452.5	8782	9168.5	49487.7	12987	48364.7	30545	33684.3	36591.7	24716.3	12046.7
Q4Q9T9_LEIMA	1656	4423	3285			5059	2679								3290		3060	4249	2611	3506	3690			2178	2454	2127	2753	2382	5676	5671	6567	11659	9049	13451	3752	5488	3633	4321	2008		1942							3589	5628
Q4QDU1_LEIMA	8058	7166.33	6449.67	12278.7	9708	12309.3	12781	5811	6671.67	5483.33	8002.5	7621	8690	5701	8627	6499	11778.3	13166.3	8983	8306.33	11944	6582	6510	7807.33	8558.33	6851.67	8469.67	7616	19053.7	19396.7	18966.7	17551.7	10693	14837.3	17201.7	48751	57837	35508	29446.5	52630	32194	13502.7	18026	12953.5	23733	16040.3	12472.7	18268.3	24061
Q4QG81_LEIMA	21514.3	22430.7	30771.7	29181.7	24472.7	18256	20465.7	10664.3	9042.67	8366.33	10326	9706.33	8702.33	10078.3	37961	39153.3	33785.3	35726.7	35765.7	37322	41283	17537	14788.3	17723.7	15199.7	19214	17076.7	15479.7	29282.3	30473.3	28050.3	30261.3	34317.7	34711.7	27555.7	32485.7	32044.7	30690.3	27489	31020.7	26412.7	18487	18405.3	19635.7	23934.7	31813.5	21320.7	29802.3	26624.3
E9AF52_LEIMA	11027.7	15785.7	15922.3	19153.5	10331.3	15024	13846	16088.7	17886	20071	18313	11849.3	21607.7	21328	9002	11792	11693.5	10835	11319	13134	12307	19694	13450.3	19374	11734	12792	12736	12949	16690.5	13208	13441.5	15705	14220	17932	8549	12582	13349	16003.5	5906.5	16030	9586.5	16558	11405.5	4460	20019.5	8631	17848.5	7448	9898
Q4Q972_LEIMA	20244.3	25391	22860.3	20920.7	21603	17204.3	17737.7	12415.3	23169.5	17420.5	17199	17999	16654	17532	26051.3	18595.3	22778	18525	21754	30881	22402.3	20533	22070.5	20927	16908	19545.7	19171	17524.5	35383.7	33313.3	27700	33885.7	44815	32859.3	23144.7	21364	17674.5	16070	10686.7	20287.7	10794	26353.5	9924.5	15479.3	16398	10243.5	15236	21537	22568
Q4Q0W9_LEIMA	67098.7	104078	84367.7	125517	103475	101942	114803	116873	142541	137559	151354	110553	144624	165754	67099	58743.7	59260	58578.7	71590	51106.3	75302.7	101054	92208.3	98071	89897.7	97572	92887	102587	85224	74560	72660.7	81663	91665	94099	85687.3	83546	43158.3	70354	76577.3	60105.7	76149.3	90761.3	117167	120436	142595	76134	137900	78856	73256.3
Q4Q1R0_LEIMA	26615	38493.7	40022	33104	55490.3	42131	45571.3	31320.3	33776.7	48988.7	48370	30247.3	44102.7	44285.7	20069.3	24371.3	22345.7	20363	15860	27871	21415.3	28140.7	25739	25881	5371	28156.3	30037.7	22174	35469.7	33826.7	24733.3	28906.7	33047	41616	43504.3	34472	31739.3	38754	36496.7	36215.7	42498.3	44271	40688	30818.7	39537.3	44038	33090.7	51078.7	40288.3
Q4Q6T3_LEIMA	21417.5	16046.7	18686.5	19741.5	40526	33107	38668	21948.3	19688	27875.3	27473.7	19671.3	27831	25589.3	32306.5	52389	57438	58355	58676	56441	72299	42597	42139	45117	55293	17761.3	54881	62999	34307	35179	34386	26659	37992	35076	21674	38926	29546	28130	22981	24848	23341	19620	43917	54105	46278	44238	59039	32261	46810
Q4QDD6_LEIMA	42660.7	21695.3	17391	28298.7	42992	30314.3	39353	102127	7529	31355.3	20169	63528.3	12390	7883.33	50339.1	26608.7	86142.5	75044	65779.6	62933.3	63510.6	7108.61		12916.4	8558.79	7215.46	9646.73	10143	27903	23067	21993	32092.7	34012.5	28072	23683.3	19665.5	24701.7	19763.7	18042	16690.3	16069	13929.7	9153.17	13437.7	8471.42	6210.37	9623.48	23744.7	24415.7
Q4Q6X7_LEIMA	163028	174089	132863	197890	192466	196723	223253	90393	75190	81502.3	94396.7	102174	110221	76350.7	277813	247436	258463	248049	274676	246861	280628	132334	115237	138953	119352	143394	152385	123165	223892	224206	214769	229551	237875	247958	188103	189422	176965	181734	113930	142743	123452	158491	103572	133041	162314	147680	161199	186701	200136
E9AEE2_LEIMA	33701	19578	16985.7	53228.5	34810.3	44261	59298	45734.3	52127	39774.3	60165.5	68085	46830	39716.3	55927	57145	56817	60815	61815.7	45348.3	62010.3	61973	45529	40844.3	32457.7	47933	37816.5	28829.7	39298.3	37073	43333.5	51020.7	50010	41702	27871.5	20655	2695	34278		20887		47749	13440	35696	28748.3	35752	37832	18627	24946.5
Q4QCM8_LEIMA	11151	14275	10909	10483		6727	6670	11463	12334	15797	11067	11043	12283	14755						4963	4045		8599.5		5927	12446		5577	6538	6048	2996	7002	6194	5527													3766
Q4Q6U7_LEIMA	20177	14189.7	12265	14472.7	10820	10965.7	18161	18819	22529.7	15451.3	15392	19747.3	15368	16767.3	29194	30113.3	22378.3	25234.7	34466.3	37128.3	30404.3	19271.3	25688	31127.3	14681.7	22958	31150	29874.7	22617.3	11300.3	19475.7	13572	24400.7	16680.7	15051.7	13990	14200.3	20857	27269	16879.3	52295	9957	24707	18427.7	17906	9675.33	11047.5	28901	20251.3
Q4QHB9_LEIMA	19688.3	17127.7	15412.7	114077	123517	106818	125789	41372	40715.3	31049.3	36065	43934	31445.3	36791	81600.7	28250.3	72464.7	78912.7	96038.3	92658	68816.7	122856	92441	119384	95543	26401.7	123366	127823	127216	105867	100340	123358	117863	125059	92525.7	115339	132131	149324	140420	133440	97340.7	120739	97587	118312	128422	124705	122350	83057.7	74152.3
Q4QAN1_LEIMA				12033	12936			2409	5335	6243	5301	4679	6242	7327	12282	14175		6046	13148	12052	7567	13226	8122	13233				18828			2495				5881		10867		13503		13394	4348	15198	8835	11922	3866	10757	7397	10756
Q9XYH4_LEIMA	5758.42	5884.66	4934.8	7232.53	6524.88	6968.22	9075.77	7026.27	4976.8	5874.23	6126.11	6548.57	5144.14	4820.54	31799.2	31161.9	32855	32522.5	34451.4	32254.1	35771								28584.1	28698	31575	23524.9	28658.3	25975.7	39590.2	40101	32296.3	35238.4	18856.3	31950.7	18863.9							39271.7	41900.4
Q4Q2J7_LEIMA	83792	72054.3	46582.7	62919.7	75591.7	66802	70567.7	102834	108197	80480.7	95027.7	100899	88217.3	93620	102318	114137	92479.7	86258.7	119173	97939	104807	91448	87046	94404.7	55559.7	103530	67357.3	72545.7	85726.3	64637	33470.7	71249.3	74443	76542.7	46302	11954.3	10321.3	13145.3	10186	8411.33	9793	98950	20546.3	46714	39004	46618.3	31870.7	59304.7	19434
E9AFF2_LEIMA	87366	96067.3	105333	122209	127382	83379.3	126311	60654.3	49173.7	53534	47675.7	57321	52001	44395.7	58145.7	38944.7	45811.3	51107.7	86087.3	69654	65705.3	112013	103735	116195	54875.3	91914.3	74151.7	82768.3	112246	78053	91699.7	81879	126006	109272	44887.7	92344.3	82410.3	99189	103815	95258	106563	42151.3	80984.3	66683	83696.7	78918.3	83649	56754.3	72405.3
Q9N857_LEIMA	8262.5	6511.5	6582	11667.7	16024	14653	12972	7619	8804	8428	9317.33	9334	10287	8747.33	8241	8159	8385.67	6549.67	8928.5	8334	10468	14072.5	10712.7	10660.3	12078.5	6168	8414	10132.5	16905.5	15950.5	8286.5	11913.5	14762	16196	7554	13033			4783			11689	15707.5	5328	12428	7586	14393.5	10682	12095
Q4Q4W0_LEIMA	10342.3	6403.28	5994.51	6437.11	6397.4	7803.6	6457.19	2644.54	3692	2628.1	1923.95	1106.35	1719	2707	3530.22	1261.16	3229.25	3250.99	3992	2978.56	3061.63	3796.64	4293.87	3257.4		2371.32	3943.51	2855.54	4977.49	5377.06	3909.89	5538.16	4280.73	4810.74	4006.98	3197.96	5363	4489	3380	3850	5803	3528.93	596.036		1744.6	1803.9	2621	4702.88	4276.72
Q4QED4_LEIMA	27871.5	31422.7	20699	55237.3	50719.3	43598.7	58091.3	23632.5	26422	26500.3	27652	22884.7	26458	27137	73582	59761	68744.7	70752.3	71046.7	69078.7	69999.3	52317.7	33264.3	36210	30581	19108	36639.3	33056.7	66535	46734	45745	54128	59858.3	54046	33421.3	26055.3	24866	26550.7	22276	24280.7	22111	40828.3	25235.7	33066	26033.3	32525.3	32987	36702	31928
Q4Q0H3_LEIMA	105008	82539	85882	115601	102902	127043	125823	99937	89817.7	87168.3	88696	101125	86613.3	84062.7	136780	149411	142472	129491	96109.7	120043	137409	152576	120893	134436	178324	118421	178815	180398	92115.3	102524	111535	92863	95251.7	85344	95541.7	75559.3	71508.3	68870.3	61824	68892.3	53509.3	89441	72457.7	80709.7	70739.3	94640	103485	94215.7	83056.7
Q4Q479_LEIMA	9256	10830	10948	12013	16215	12165	12832	5417	6656	5786	4908	5596	4136	6013	9841	8532.5	6298	4257	7420	7962	8621	11037	10537	8864	8611	8536	7355	6893.5	15324	14666	7515.09	14100	14736	12307.5	6194	6421.99	7324	9476	7795	11897	6945.33	4377	8391.5	5994	8125	8605	5296.23	5809.5	12157.5
Q4Q5J8_LEIMA	314956	313504	272023	383354	327029	381038	452946	237868	163296	219736	230007	233153	223424	236797	446300	439931	461614	452994	480262	421262	479079	230937	205890	222332	205065	217356	224613	232541	497922	485777	478926	515162	493935	505730	296160	320585	289809	309454	276910	253991	296299	267253	207079	206571	338970	202827	298898	303731	277995
Q4Q847_LEIMA	19363	27523	28749.7	23831	30479.3	19234	23438.7	22787	26325.7	31133.7	30214	25769	34421.3	32424.7	14343	12524	15163.3	14194	13988	16268.5	15814.7	26351.5	24212.5	22699	15683.3	27315.7	17783.5	13623	19959	18902.7	14351.7	21806	19515.5	19811.7	14168.3	12774	9826.5	16966.5	12934	16996.5	16609.5	21137.7	18184.3	18158	14420.3	15239	13753.3	10877.5	10582.7
Q4QFM2_LEIMA	50970.1	92956	93250.7	104409	140437	122532	122979	98358	57715.3	127864	101343	99310.3	128626	162460	30547.5	53117.1	65193.1	87295.6	33048.4	39367.4	89433.9	120964	105107	111971	122868	126492	128558	128294	102431	144040	96059.7	99392	90603.3	125335	100894	100752	125605	121379	168447	126608	190273	76322	168659	73602.7	139333	130510	126544	128093	141328
Q4Q401_LEIMA	32101	33775.3	44651.7	31683.7	38196	34097	29300.3	32981	37097	40881.3	39128.7	34560.3	41806	39861.7	20959.3	19329.3	23543.7	21806	21081.7	23519	23409.7	39894.3	38339.3	48763.7	38457	28319.3	27081	27621	39265.7	35972.3	24019	26240	30474.3	31639.3	14768.7	24779	22745	25571	21816.3	21647.7	27319	25857	30806	37054	27839.7	35167	24425	24580.7	22034.7
Q4Q0Q7_LEIMA				32544	24237	18162	30439	26189	22770	20916	22192	21655	19514	17881	37793	27800	34901	30666	36600	32826	34962	38519	26474	24661	37617	23253	44712	37731	27691	22991	14004	23835		12783	23376					4767		34966	17792	26805	14696	21893	27126	13482	9410
Q4Q1J4_LEIMA	35621.3	44331	45429.7	53862.7	50055	54811	55741.7	38451.7	36404.3	36514	34894	35197.3	34635.3	35891.7	66504.7	79499.7	63308.3	63827.7	66160	68113	63446	34495	27273.3	29189.3	43672	23730	35222.3	41511	57863	54687.7	52024.3	49331	63133	52864.3	33715.3	24053.5	34332	33100	44257.3	38704	20799	42979	46471.3	39088	23405	56101.3	18830.5	49406	45686.3
Q4QBC0_LEIMA	5476.06	5116.96	4619.88	5589.52	5849.94	6776.6	6070.35	15213.6	14062.8	13468.6	14078.5	13517.7	12092.7	13023.5	7107.77	6416.06	7760.71	8068.78	7267.56	7961.41	7842.28	10809.3	9559.69	10433.2	10586.2	10209.9	11983.6	13815.7	7140.28	6134.48	6459.86	5605.8	5740.55	5761.25								12766.8	13086.8	14533.6	15141.2	14536.1	15146.1
Q4QBA5_LEIMA				28337	12269	18864	18337			5435			5244		34952	38802.5	41261.5	31302.5	20019	19938.5	34888.5	4805			12370		12488	15265	9644	14594	7568	8386.5	19691	23558	19984	11669	7921	6209.5	26652	23579.7	44912.5	18829	22147	36459	28149	17746.3	39091	15948	24437
Q4QH45_LEIMA	308307	280621	219624	359099	326434	360434	399720	200688	137218	176656	180805	194076	204599	162390	474184	428527	478803	488670	444520	391817	483258	282519	224020	220400	228732	262949	289786	237385	381501	356285	388564	421539	392324	334083	307144	397634	361219	378326	286262	310553	294607	263152	264884	270994	392337	258431	316115	253180	398790
Q4Q8V4_LEIMA	20477.3	8291	6094	64610.7	79518	84054.3	70837.3	14404.7	14722	14992.3	19065.3	15438	15945.7	13705.3	43129	44382.3	67721.7	79580	23369.3	19664.7	60541.7	19358.7	17601.3	17640	56243.7	18043	57644.3	65957.3	71893.7	113834	141042	91649.7	83564.3	112363	166014	213236	215727	222036	210554	210423	233712	77806	168334	141400	135472	46176.3	127983	141888	165037
Q4Q088_LEIMA	10046	10207	8671	9762.67	14080.5	10663	11271.7	10536	9284	11062	10325	5579	12402	11860	19979	16610	26676.5	35993	29301.5	24255	29827.7	15648.5	12798	11770.7	17915	16211.5	16014.7	16887	11807.3	10167	16258	7475	12829.5	20048	5617	12809	13677	22430.5	24080.3	16835.5	12649.5	9607	30173	44765	15431.5	29425	15416	9968	18064.5
Q4Q0G4_LEIMA	3217.5		2651	11712.5	17818	20475.5	20633	2116	1507	1867	2245	2646.5		2523	7299.67	7761	14524.3	13521	8103	7858.67	10677.3	7248.33	4618	4149.33	18308.7	3143.5	10803.3	16642	16234.5	33388.5	28607	44586	15042	42201	28628	48960	52010.5	51374.5	42257	47914	98379	6276.67	44836	49405	30776.7	24730.3	34038.5	25363	43935
Q4Q6B5_LEIMA	4692.5	8721	2484	22981.7	23222	29251.7	28968	4780	6497	16466.5	13510.5	5971.5	7014	4611	39176	26692.2	21695.4	22234	21838.5	18809.7	25562.7	22614.5	10865.5	18780	26110.3	19202	38310.5	47733	46192.3	42053	41196	90318	55571.5	59157	43666.3	41820	11933	27987	27850	17807	9375.5	32876.3	42431	61133	76520	45274.5	38617.5	35444.5	27862
Q4Q8H6_LEIMA	3673		3854	3131		34663.5	57759.5	50265		3451	63655	1648.5		28050.5	34583.3	22342.7	36312.5	23431.5	31702.3	36742.7	21045	18734.5	44900	35045	16554	43119	36067	23197	53153.5	78885	42270	39238.5	58687	78550	76568.5	25134	9850	12874.5	15022	7876.5	14506	2334	35537	47042	20229	50957	27557	46155.3	15023
Q4Q1W4_LEIMA	18479	15636	15634.7	10416.3	14193.7	6407.33	16532.7	40634	28269.3	26475.7	28451.3	35849.7	26327.7	28650	23821.3	21823.3	15035.7	15327.3	15449.7	13788	18148.7	38589	43041.3	33475.7	25427	59162	43272	27522.3	10902.7	11746.7	10120.3	11516	12207	7796.67	2171		2266		9791			10904	14711	17067.7	16109	13233	17156.3	5413.33	6348
Q4QCB9_LEIMA	4799.5	5696.33	8400.67	4952.5	4874.84	3708.49	4594.21	13185.7	10401.7	4726.33	3310.16	11130.7	6404.46	3140	4674.32	6347.98	5527.3	5592.23	5145.82	4439.3	6326.41	2744.55	13687.7	4129.33	13098.2	6325	4915.38	1585	3709.48	3610.91	3848.35	2302.76	4887.81	2206.67	9676.12	6023.3	4896.13	7042.99	5950.5	8937	10057.7	2200	6830	3490.13	5942	3320.83		136504	6647.67
E9ACH6_LEIMA	4976.5	13291.5	5209.5	460731	495712	299864	227556	13859.3	14955.5	22347	17026.5	17279.7	11802	14289.5	134630	192007	243974	250580	141081	136502	231728	205046	127524	126952	330468	16286.3	263666	329210	268938	335004	339047	318822	233458	300804	319144	309783	443356	317736	437144	322901	415120	226622	280966	256988	337236	285552	320740	336938	308278
Q4Q6U3_LEIMA		4558	6428	4789		8169	7278.33	7633	7051.33	7277	7609	11816	6426.5	14224	7107		10305	9807	7274	5950	7638	11108	7725	7275	13838	5144.5	9606	12693.5	11718	14007	16633	12271	11566	13696.5	15186	21702	12726	9654	11029.5	10643	11003.5	11300	21051	18508	10933.5	16897	25782	7209	13537
Q4QDJ3_LEIMA	9785.67	8864.33	6401	6366.67	6517.33	4272.67	5281.67	11648	15321	10120.7	12629.3	11440.7	12809	10657.3	9333.67	9408.5	8005	9296.33	11021.3	9420	8637.67	13477	13451.7	12261.7	11862	16139.3	12111.3	9580	8567.33	7280.33	6467	5277.5	7156	7357	6529	5718.5	3803.5	4149.5	5010.5	2633.5	4102.5	4923	3798.5	5373	4128.33	5787	5719	7176	4604.33
Q4QC89_LEIMA	301882	297187	283937	326238	310350	307844	323078	296827	318114	303352	320376	298559	301809	301964	197131	115369	174667	187458	225838	219180	192051	326063	353155	356636	320096	300377	303151	308680	313380	269870	207683	266588	299880	266201	182128	152097	91328.3	109640	128276	94995	97725.7	233991	168302	176267	223213	268075	186489	213839	161821
Q4QJ89_LEIMA	19434.5	28514.5	30131.5	8289.33	7621	5634.67	8483	26050.5	25446	17444	18994.5	12503	21418	14029.3	9489.5	5584	12295	9372.5	10495	7555	7922.5	10675.3	9516	12637	11421.5	21263	10647	14599	13647	12395.5	13820	13202	11514	12563	7480	14451	15701	15134	13469	11286	12691	5655	11314	12155	10010.5	9114	14257	7468.5	12386
O97215_LEIMA	2001	3101	1754	3195	4040	4407	4174	3303	2657	2080	2407	4586	3164	2201	4445	4096	4735	4903	4007	4643	5614	5576	4268	4802	5279	4109	4593	4852	5368	5638	8512	6185	6908	7234	3462	2497	3466	3076	2816	3177	3129	2438			2626		1916	3563	4429
Q4QJF0_LEIMA	34375.3	31145.7	87624.7	32333.3	24258.3	36814.7	29558	84276.3	140007	131904	122973	110880	84584.3	124158	65027	32487.3	52212.7	92339.3	56496.3	52795.3	58612.7	55643	72488	54705.7	58357	110113	87302.7	46786.3	37221.7	33382.7	27134.3	18001	17415	21324.5	29635.3	24777	26239.7	27011	8374	18786	15580	64605	26314.3	29304	40299	10851.7	36633.3	36984	28529
Q4Q1A1_LEIMA	16266.3	9058.67	5517	1644.12	4929.53	69.8316	6861.35	29631.3	32437	17241	25640	23217.7	19674.7	19155.3	33265.7	18195.7	31079	10356.5	32566.7	28006.3	29430.7	1320.23	7693.67	5414.74	13035.9	8435.33	50.7261	70.5448	4171.09	163.066	24770.5	164.588	3535.16	192.01	16605.3	17484.3	13368.6	13624.1	14048.3	11793.3	8942.81	23044.7	15904.3	25594	11056.4	22005.7	14705.5	11397.7	22522
Q4QC45_LEIMA	23552	38178.3	21791.7	49427	26998.3	26730	40669.3	38654	41685.3	36838	40459	38712.7	38371.7	38778.3	28815.7	17899.3	18037.3	19509.3	31551	20931	14512.7	40312	41626	44906.3	28135.3	31134.3	24941.7	18797.3	37108.7	42297	41775.7	33081.7	28992.7	29353	23500.3	41778.3	17410.7	17348	18187.3	23187	27149	53127	26847.7	23866.3	25320.7	34054.3	19437.3	57444.3	15468
Q4Q159_LEIMA	200302	158535	115436	124294	89829.3	87501.7	130383	82070.7	49635.7	55213.7	52806	75042.3	56877.7	48971.7	165165	201457	194119	194579	175174	159595	205280	88285.3	100694	98975.3	144128	153161	184731	181776	149298	146976	175023	135105	138767	132813	159475	149041	127535	120354	133248	113496	104447	157724	163771	195658	156528	167851	185371	135728	178086
Q4Q5S2_LEIMA	24601.3	12030.7	8771	8083.33	6772	5921.67	6706.67	14547.7	13599.3	13427.3	14484.7	22552.3	12041	13518.3	5356	5866.67	5920.67	4000	6983.33	7069	7356	11675.3	7685	14412	8080.67	11472	4456.33	13711	12891.3	5452.67	12281	13576	18225	13812.1	9281.33	3750.5	6703	7153.67	5841.33	9879	7500	4291.15	8391.33	24211.3	8164	12000	11622.7	6381	6943.67
Q4Q951_LEIMA	4924.33	5426.6	7439.9	89675.8	98972.1	145679	154229	14760	18868.9	27128.6	37517.9	18111.9	55181	32394.7	106477	120903	132633	147728	85817.1	78430	149892	117180	82734.1	75651.4	185204	17022.8	179429	195993	165235	171515	174986	168275	152448	166993	159013	164293	101670	118639	88964	84602.7	71782.3	176626	183957	189819	199015	186625	201013	148039	117389
SEY1_LEIMA	54265	59985	46482.3	107610	94217.3	74484	109096	75040.3	75524	66392	74886	84423.3	71504.7	83856.7	96581	97604.7	108111	105349	107031	105781	128246	80529	72308.7	86845.3	82640.3	62461.7	94029.7	104487	90635	87678.3	75980.7	96921	84929.3	80484.7	88666	53851.7	55416.7	61156	44453.7	50341.3	40380.3	87570.3	51933	94430.7	77677	76410.7	95173.7	88012	72441.7
Q4QEH4_LEIMA	31147	30726.3	24390.3	51451	48152.7	57042.3	58174	31929.3	28298.7	25875	25631.3	41292	31864.7	27613.3	63805.3	60438.7	69870.3	61059	64939.7	52551	77727	44974	30321.7	38633.7	47886.3	29438.7	59300.3	59894.3	53069	50126.3	47588.7	50947.3	52744.7	49909	26288.3	42067.3	37728.3	41962	34420.7	38163	28246.3	35946	56764.3	90367.7	68392.7	64099.3	88098.7	42730	47409
Q4QF42_LEIMA	218426	256161	240139	313314	299697	291921	357472	113917	80519.9	126398	110495	116798	115778	103314	248008	251554	284120	254880	311104	270735	293061	209601	194790	201172	170810	164790	167175	211703	335399	334823	288053	334226	324340	377793	267147	282807	278927	304826	253179	262364	268391	221940	215345	182492	259061	220157	221461	267569	271127
Q4Q565_LEIMA				23834	26682	13941	21025					2120			20799	13501.5	13906.5	17042	25587	26542	21396	9630		7953	10193		10217	12390	12782.5	8799.5	6656	10171	13453.5	9740.5			5927	4084			4149		7587	7173	9520	16244			4640
Q4QDK6_LEIMA	136273	114333	80444.3	130855	114065	108117	128846	122111	113042	108301	121587	163162	127325	111097	187236	122761	173901	143086	199077	167745	166622	194993	180159	187546	100172	149752	163655	142878	133979	114378	111719	101220	136784	100471	111011	118614	95738.7	94681.3	90215.3	76038.7	84628.7	135692	69749.3	66262.7	88656	85269	80698.3	134531	91887.7
Q4QCE1_LEIMA	120663	113908	127587	117659	109284	92475.5	116463	67760.4	70702	75419.3	72263.9	72148.3	80903.2	66656.6	128884	106533	89796	100861	147010	155896	127964	161427	159813	158955	95784	158498	137803	122561	251143	180248	125488	202115	245883	246358	91181.3	101566	96731	106562	65097.2	96218.4	99101.9	118949	88426.2	90649.7	119716	132747	97443	129016	94586
Q4Q4Z0_LEIMA	7696	9216.67	11766.3	16019	10931.5	16291	17493	9871	7900.5	7482.5	9433	9028.5	5837	9824	11466.5	11452	11098	10830	8951.5	14095	12528	9257.5	7520	10241	6377	12502.7	9255	9941.5	17136	13451.5	25895	16065.5	21331	18113	5740	16549	20345	20481	13819	19567	16242	6191		4624	7611	11503	9486	5968.5	19745
Q4QFP4_LEIMA	32586	36423.3	30727.3	58781.3	73565	66096.7	67641	20896.7	16185.3	20930.3	33192.3	30012	13220.3	14382.7	70708	142347	141038	125424	145299	131736	138617	45248.3	33798	21796	80052.7	36993.3	23684.3	75271.3	74993.7	83604.7	78427.7	85443.3	72148.3	97938	52442	52576.7	43624	44860.3	44568.3	45091.3	41333.3	47237	49516.7	71397	65248.7	105610	51778.3	62481	64599.3
Q4Q8D9_LEIMA	4891	4436	3887	6086	5782	6843	7265	2324	2231	1999		3038	2336	1768	6078	5301	7329.5	7488	6159	6433	7836	4945.5	3057	4989	6784.5	2895	6580.5	8386	8081	8478	9173	7679	8336	8410	5390	5579.5	5905.5	6420.5	6063.5	6541.5	7770.5	4559.5	10803	13764	6310.5	7829.5	8873	4696	7008
Q4QDG6_LEIMA	23544.3	26929.3	21932.3	20885.7	14696	12409	17510.3	33947	36790	33894	38194	33903	38280	34089	20910.7	17283.7	19329.7	16379.7	20778	25202.7	22225.3	24272.3	26094.3	26035.3	25505.7	24955.7	17226.7	25074.7	14305.7	10690.3	13578	12282.7	18935.3	9718.33	8062	12786	3426.33	4280	13008.7	12054.7	14130	10271.3	5242	12276.3	11718.3	15715.3	12714.3	3690.33	9400
E9AFF5_LEIMA	134602	137385	170289	183728	164292	167233	160546	111217	101448	125829	105109	110448	120266	116419	214009	181330	261901	237973	234774	235421	213869	123074	97277	114180	103317	106470	111384	133839	172803	172653	170719	202988	185608	164933	121451	141614	164849	171017	130859	143858	127264	108741	138287	140503	155437	134340	139206	143350	166289
Q4QHJ7_LEIMA	181571	194950	218029	282851	265358	315910	271596	169902	162511	189267	194405	161661	189285	203720	193843	213661	258308	202483	214056	210677	206836	244288	207994	238570	223189	162315	216593	226003	300561	300349	225591	248891	270080	279524	218575	221554	197981	199867	134835	152976	170441	201544	186540	213662	240385	209949	230142	224894	199158
Q4Q8X0_LEIMA	233693	214287	217730	129591	166032	99250.7	112898	159187	167038	186793	201238	192601	215847	200981	52409	38245.3	40272	36568.7	56423.7	52277.3	44449.3	75804.3	130920	88493.7	39328	173258	57858	57010.5	91721.7	68505.3	45842.3	72411	87267.7	76758	32583	59711	27675	40890	21986.3	22497	16901	60990.3	42809	52592	33156.3	67502	32164	53717.7	33319.7
Q4Q481_LEIMA			4995.5	4808		5054	4588								3945	3776		3949	5270	4888	5543	3147		5595	3402		4601	4720	6795	6644	7519	6848	7879	6860		17203.5	29466	19004.5	13635	22078	21848		29670	29422	18674	19265	21037	2818	11595.5
Q4QHF3_LEIMA	18265	21030.5	16507.5	29657	24852	17295	26861.5	33622.5	31757.5	28080	34336	33726	30965	29996.5	28469.5	21178.5	38507	26430	27007	28473.5	32639	44847	41109.5	35535	55375	29856	34816	36626.5	19114.5	16312	21612	3859	19273.5	5401	13968.5	17903	9985	14032				29013	19724	72144	38282	44472	33517	5170
Q95Z90_LEIMA	117262	114713	133292	124832	125302	129626	113256	69775.3	44254.7	54810	61213.3	61016.3	46154.7	48324	103067	157761	91001	89586.7	101361	117270	100854	136855	123455	145702	132245	118991	168204	149058	67774.3	70739.3	57482.7	65856.3	80593.7	65888.3	61821.7	48940	47495	49428.3	44239	55668.3	34502.7	52405.7	41927	35339.3	55236.3	52809	46783.7	83353.3	58797.3
Q4Q3N1_LEIMA	7435	11661	13989	4442			4367	22726	11821	19179.5	16674	19809	14971.5	7295	2891											37008		12622.4	8276	6537	5255	8687		11980	2157				5984
Q4QC96_LEIMA	15282.7	52960.3	18821.3	41387.3	24244.7	48911.7	49972.7	83976.7	45308.3	38426	50313.3	30087.3	40189.3	40834.3	76960	96062.7	62595.3	58821.3	30771.3	71960	64900.3	105640	94058.3	40650.7	90685.7	127696	86649.7	86565.3	33570.3	36327.7	29681.3	24943.7	35725	34415.3	55548	29747.7	25531	27707.7	35430	25704.3	37342	51090.3	42724	46591.3	43170.3	46355	40471	63571	33944.3
Q4QJE8_LEIMA	6710	8767	8543.67	10089.5	9484	9780	7304	3722	17996	13388	2770	10941	19615	16911	4665	4972	5770	5602	6246	6283	5600	581770		3272	5276	4156	3687		7499	8692	5549	10365	8250	9382	3760	2669	2710	4004	5226		4765	4906	3862		2655		2235	4755	3442
Q4QEP6_LEIMA	11212	5423	9960	9256	5482	5683	6740.5	10877	8649	7143	9547	8818	5425	8838	7232		6222	13220	7173.5	6445	15280	9695		8377	12875	10706	7937	20640	23054	12747	37329	21739	17146	30364	46248	55335	66315	58426	67043	77572	85147	17795	23800	21813	40718	28613	29728	66995	78093
Q4QF93_LEIMA	15437.6	12660.8	17335.7	24728.5	40788.8	24718.1	26558.7	26878.3	24750.2	55546.7	22148.1	26809.8	25690.8	22713	16953.3	14515.4	17793.3	16880.8	19478.2	27472.3	8945	27947.6	6209.33	18750.5	10870	8664.69	81646.5	6705.4	6091.34	8114.67	4432.33	8257.67	11321.5	7339.95	23933.5	8829.67	5972.67	11716.7	28255.7	9833.67	11701	52371.7	16996.7	14567.7	19652	13011.7	11566	39530.3	8296.33
Q4QH92_LEIMA	1740.33	3110.51	2214.32	5138.58	1643.13	4028.49	1402.35	2250.88	4638.05	4369.14	5992.16	962.251	4105.41	3602.62	5062.77	2209.3	2585.92	1592.51	1189.26	4350.76	2210.13	3131	2948.92	7196.78	2312.39	3076.93	8031.03	2036.14	88.6189	277.095	207.707	882.405	335.883	268.923	1970.72	265.901	137.743	227.963	279.229	131.623	116.095	5912.72	288.213	354.474	953.003	564.228	1741.52	1711.95	271.484
Q4QEF5_LEIMA	35947.7	38712.7	88767	31425	22033.7	12692.3	21158	46370.3	47262	39597.3	42834.3	30690.3	34295	24907	11889.3	6584	5082.33	17360.7	13439.7	12919.7	10698	8207.33	44578.3	47474.3	4596	44326.3	21473.7	29233.3	27602.3	29504.7	9515.33	35408.7	38622.7	26728	7091.67	6881.67	7431.67	8109.33	14916	8961.33	9668.33	23648.7	9650.33	10339	10861	15169	12235.7	11088	7462
Q4QGC7_LEIMA	22058	3372		224562	255243	197634	208542	8845.33	8512	21376.7	15155.7	7727	7452.67	6977	75588	156240	190463	204897	50583.3	133114	122493	150473	73471	96848.7	229956	8974	169126	217861	210438	280458	255704	291537	195641	225815	263509	218166	266577	266778	239013	274779	226076	170154	230364	185335	237469	242705	225379	256592	265064
Q4Q1T9_LEIMA	337798	295328	343851	357194	364923	362941	382898	272233	242833	258108	255059	295915	260063	254130	450504	491218	479352	481848	487782	438013	546922	220675	215414	222888	246302	254791	282212	267872	443897	418312	426616	428170	396764	398810	332487	312743	304004	314148	274727	274024	254804	278197	229225	313122	342070	319351	324043	328945	389218
B6SBL6_LEIMA	57853.7	62606.7	55831	122456	76727.7	144278	82408.3	50505	52112	59057	64575.7	51467.3	62576	63799.3	59440.7	45474	109160	126087	63625.7	56998	62713.7	56340.3	48920	46732	131958	50312.7	54731.7	62504.3	147376	177634	169837	187616	76862	155686	120700	153422	41419.7	45856	106417	32459.7	124238	70291.3	45991	60919.3	63019	55496.7	62590.7	49295.7	159198
Q4QCD6_LEIMA	11111	9473	13163	10123	8188	8889	8271	11318	8814	9599	11050	10331	8984	9396	6442	8272	2733	5621.5	6020.5	7544.5		11444	10463	11594	13277		10314	6871	11866	11807	6987.5	11008	14564	11228	5161	5103	2752					5986			6444	13249		5172	3684
E9AEZ4_LEIMA	33614.7	30809.7	26245	26528.3	37317	47694	30833	36316.7	34952.3	37229.7	46662	46440.3	48512	45101.7	39896	47197.7	48437	40259.3	56140.3	49868.7	45289.3	53666	57436.3	49901.7	48321.7	50296.7	30397.3	32116.3	27157	36123	29642.3	36972	24106.3	42584.7	22006	24651.3	24913	27409	31514.7	36008.7	24938.3	31235.7	53493.7	51289.7	55964	67816.3	54996.7	34282.5	29889.3
Q4Q2S9_LEIMA	5490	7227	2496	28070	50556	60001	55465	8151.5	10452.5	2418.5	5982	6760	2325	5485	39339.5	75476	82083	94307	74527	73271	85717	42332	29028	35319	78585		67956	82139	25163	48332	57632	39917	45699	32832	29510.5	43946	45662	45578	49179	46227	38115	33656	55837	55302	62797	49634	69901	74522	58501
Q4Q800_LEIMA	53967.7	53877.3	38487.3	196464	190876	294251	222824	58185.7	56565.3	47268	54010	56710	48255.3	50513	152516	181544	250933	242582	173029	132760	182912	149167	69753.7	86198.3	190200	67436	159467	202360	275704	324459	350247	291832	208292	288716	327068	399786	393174	402167	379630	368479	343897	177211	369637	277409	325734	350667	348389	277853	344794
Q95Z92_LEIMA	11229.3	10602.3	14677	17678	16823.5	15525	25435	12103.7	10333	10923	11126.7	10218.7	11928.7	11817.3	21854	21196	18292	16507.5	25871	20834.5	20323	20808.5	14978.5	18449.5	11514	14134.3	16435.5	24570	14784.5	11679.5	18918	10541	15692.5	12965	7300	18573	13266	15105	7239	12081	7646	9468	15011	15889	15049	12659	16891	8898	9854
Q4Q6Y4_LEIMA	10539	10981.7	7521.67	19080.3	31461.7	29244.7	25214.7	19283.4	21582.3	19797.6	19832.4	14630.7	20632.6	21483.8	12802.3	22622	19831	21587	21843.7	18110.7	20210.7	21741.7	17652.7	19073.7	16981.7	12016.7	18141.3	18745	25707.7	32879.7	28268	45052	26068.3	31628.3	30955	22066	32454.7	27397.7	24289	26051.3	23112.7	27504.3	35205.3	43295	34856.7	39959	24054.3	27869	24303.3
E9ACC9_LEIMA	238595	211182	218771	294606	253102	293259	268818	166976	142136	128797	139102	178956	146007	115807	317920	323621	334288	348149	285331	336220	322989	269421	196825	222019	327980	230963	349472	313026	304331	267217	299436	283643	269779	247842	281480	232732	238618	238851	219548	210396	324271	218509	192001	138539	233140	185093	227026	340770	307431
Q4Q396_LEIMA	16993	16289.7	14854.3	24272.7	20036.7	17980.7	26045	29707.7	23235.3	25320.7	25714.7	24778.3	25589	26473.7	32920.7	39228.3	40363	43903.7	21532	27793	44710.3	32252	29318.3	29510.3	30097.7	23927.7	34291.7	42416.7	21458.3	20884.3	26381	19382.3	17685	19855.7	24122.3	29309.3	29016.3	29420.3	32660.7	29775.3	30643.7	33942.7	46916.3	53140.3	56861.7	44461	61958.7	31676	22787
E9AET9_LEIMA	48185.3	53946.4	51940	59536.8	72579.2	41121.2	49096	65415.4	62497.5	72394.1	74991.8	75937.2	76984.4	82856	45403.5	66338.3	53196.6	68066.1	49779.8	64868.6	67992.8	66592.5	75524.9	59540.4	51130.3	50161.8	51684.5	60360	46198.8	44032.1	47165	42425.4	36212.6	39180.4	38924	48432.3	51897.3	53451.7	42028	50262.7	53081.3	38943.9	30616.6	34119.1	47747.6	42314	38594.5	44148	53060.7
Q4QGQ1_LEIMA	18521	20239.5	16591	19330	25147	21376.7	22003.3	11177	2854	4279.5	4550	9068	3995		26706.7	33072	26143.3	26011.3	28979.7	25029	29287	15874.7	12209	14552	18581	10337.3	14942.7	14724.7	18389.3	24806	19387	21946	23439	23849	30963	25893.5	24303	43660	35570	19526.5	46525	24030.5	36763	46768	24630.5	39459	24349	23917.3	22855.7
Q4Q9N0_LEIMA	267097	396339	401334	323359	396588	230874	446530	346103	363543	355016	352895	360931	334765	383899	383226	231816	278738	310438	279566	391860	343152	419956	462316	465302	312546	277305	324688	356852	219682	234552	113743	189433	226003	217608	112070	168279	51592.5	114047	31232	69013	27444.5	213407	115224	208862	155186	227350	164038	122688	98890.5
Q4QCM4_LEIMA	17807.5	16287.9	14355.5	18793	23798	29072.1	27601.3	30570.3	23447.8	24229.5	24435.2	29366	27382.5	25184	56567.2	67653.4	57106.6	64226.5	57101.6	51885.4	66906.1	27021.1	20391	25040.5	39467.8	21674.7	38362.8	44785.4	44265.4	55499.5	46512.8	51590.7	47959.3	41794.9	74034.5	66657.6	62260.4	66755.1	57760.4	59341.6	56529.3	41890.3	46729.5	48583.7	55294.2	51832	58285.7	55586.3	55914.3
E9AE16_LEIMA	41644.7	33994.3	24984	37209.3	30458.7	39832	42354.3	49519.7	68673	43420.3	49052.3	48403.3	43144.7	38656.7	64019.3	64971.7	59286	52699	41436.7	51609.3	54224	27150.7	30670	34203.3	29355	38099.3	40954.7	36560.3	47217.7	45395	40213.7	34884.3	37812	35611	36001	20717.3	20509.7	24473.7	21567.7	19178.3	17420.7	52070	25257.3	48456.7	39254	43087.7	46836.3	33750	27139.3
Q4QFV9_LEIMA	21563.7	25391.7	23866.3	98208	119042	144830	90372	27606.7	34104	35768	32315.3	32760	32613.7	29572	55648	79021	78792.7	77879	58961.7	55297	106018	60273	49652	37149.7	98924	23555.7	79196	56429	96227.3	219966	211189	217536	108742	131797	234960	150661	246263	166713	237756	227016	162342	71906.7	155762	172572	104141	112556	103621	76829	163981
Q4QFL6_LEIMA	21457.3	18154.7	19918.7	26058.7	25322.3	31290.7	29837.7	15525	10251	12783	12813	15453	11780.7	10757	22558	24003	21622	23560.3	17518	20024.3	25872.3	13207.7	8901.67	13742.3	13750.7	12032.7	15875.3	16505.7	35046	35706	34133	30861.3	23474.7	26145.7	21882.7	17422.3	24990	17431.7	20300.7	17518.3	17791.3	16576.7	12235.7	12262.5	11649.7	8314.67	11491	26938.3	27510.3
Q2PD24_LEIMA	67682.6	49897.4	43598.3	74355	69853.9	50156	61965	20114.7	14152.2	12623.3	13973.5	18931.7	14558.7	13393.2	210891	244788	217700	242208	254877	233948	262414	47105.2	40977.8	40987.6	53253.6	49195.3	71887.7	74736.6	206967	200078	187971	132537	207281	137938	127522	167282	144076	150680	86407.7	125290	83145.5	95764	81398.3	107301	147666	129774	138380	113634	136931
Q4Q2T9_LEIMA	57307.3	91109.7	118320	49536	41495	35870.7	43138.7	76931.7	77082	88410.7	85427.7	80217.7	75047	107112			19716	383.565	2083	494.066	462.848	63485	63901.3	72352.5	37180.5	92094	34179.7	17751.3	31397.7	20721.3	3906	22491.3	35154	38850.7	13849	2246.25	2109.9					23130.9				19734	11211.5	11628	2629.3
Q4Q3E6_LEIMA	14219	21207	20491	19828	20471.3	20811.3	21502.3	20310	17096	21520.7	34218	31666	9112.67	26555	39279.3	48490.5	37026.3	24841.7	38018	37547	37757.7	59172.5	39267.7	38181	38241.3	39484.7	46005.7	43918.3	27782.7	25540	23441.3	28238	27719	22426.7	11765	23201.7	17257.3	18766.3	18269	27072.5	16864.5	19120.7	33410	36618.7	31731.3	25825.5	43803	17458.3	23077
Q4QC51_LEIMA	20757	16354.7	15674.3	8216.33	7020.5	2215	8070	24365.3	28458.7	24759	32008.7	26284.7	26526	24644.7	8819	8292	8490	10292	5387	9951	9672	10889	13490.3	14572.7	12956	18833.3	13125	10795	4754	6751	6338	6073	5709	5473		4729	5331	4453								6685			5574
Q4Q597_LEIMA	51477.4	37041.3	31348.4	29662	26640	21972.3	26155.3	49497.1	45698.9	41434.5	39273.8	45101.8	36704	45649.9	53847.9	27697.6	16936.9	15732.5	53646.3	34578.3	45377	12257.4	15351.2	12346.3	14677.7	18543.2	11929.5	6876.74	10162.4	10816.9	3544.44	9484.65	11786.2	8289.42	7078.8	3553.99	4415.2	5950.33	3914.08	4083.29	3710.33	16676.6	11297	6160.67	7010.2	10208.9	5456.46	10866.6	5822.23
Q4Q6Z6_LEIMA	17462	19621.5	7474	8218	11265	3579	11920	32921.5	25538	30224.5	28057.5	30322.5	26116.5	22707.5	20846	12937	11363	16316	12191	10981	19120	41320.5	37331	42642	10609	40358	32574	24149	9557	8158	9106	3823	8687	6963	2346	5405		6240		6317		11033.5	2361	5518	11902	7217	13179	5463	8592
Q4Q9U5_LEIMA	17497.3	41607.3	61904.3	24257.3	24941.3	22827	25678.3	45366.7	41192	36682.7	32262	30429	40354.3	39049	24703.7	28221.3	22698.7	26951	20377.7	23247	26007.7	55310	49583.7	44833.3	35038	41045	48783.7	51447	23020	18982.3	18976.7	18403.3	18490.3	14770	16088.3	13240.3	10916.7	13745	12701.3	11984	11436.3	13165	19601.7	25677	22386.7	21940	25826	7149	17513.7
Q4Q9L9_LEIMA		4308		3094					3585						4242		4667	3180				5291		4965	4833		5810	6378	4429	5285	4259.5	6464	8412	8265	4095	2801	5229.5	7503	4136	5488	6312				7030	3523	5020	4850.5	7355.5
Q4Q162_LEIMA	36250.2	29534.6	30155.8	20106.3	30539.4	19102.9	19350.8	55431	58301.7	29757.4	35026.1	39461.1	30076	31981	37756.2	16412.3	34620.2	31417.3	26739.9	19593.2	25052	18187.8	11365.3	12482.9		14299	28013.4	20148	10446.9	12177.1	12419	10774.6	21355	13980.5	7842.06	13002	15342	16485	17424		16402	8113.7	15704.4	7437.12	12662.1			7806.97	12786
Q4QHE0_LEIMA	42191.3	33316.3	47298.7	29555.7	29671	28388.3	28687.3	15852.3	12940.7	15442.3	12217	15429	11495	7445.33	10816.7	16367	9798.33	5027.5	10604.7	10860.7	10292.7	20874.3	24391.7	24959.7	20105.7	26879.3	24956	18195.7	33998.3	34245.7	3757.33	41226	37654.7	38660.3	22928.5	2157	2204	2711	3436		1867	12393		11163	7516.33		2105	23356	7442
Q4QE28_LEIMA	8295	9885	8992	12113.5	11419	12658	12947	17804	20993	16431	15816	15920	17491	14080.5	11855	9122	14391	12261	15173	14799	12075	16360	8117.67	10163.5	15228	8130	13941	13842	10745	8402	8484	9162	9333	8825	5243.5	4979	3742	4073	2565	3215	2999	9493	9632	14123	14953	11848.5	17458	6495	6627
Q4QCF4_LEIMA	17874	28079.7	28276	31665	25721.7	32841	31166.5	23577.3	27719.7	32821.7	28946.7	24986.3	21329.3	32334	13441	11778.5	27366	14885.5	14973	17424	16325	28685	22591.7	26199	23984	16104.7	23279	52820	24121	25209.7	27913	21400	30830	26856	15704.3	51552	41192	48966	36090	33233	42362	31237	21142.5	49989	32618	38026.3	26270.5	14590.7	37304
Q4QC67_LEIMA	106320	87710	93898.7	143129	123319	138395	139177	66615.7	50353	58638.7	67596.3	66088	64874	62028.7	173622	165545	218647	198223	177487	209244	194245	105145	80380	95724.3	121328	92422.3	120093	145314	153867	165008	169803	136948	158024	147525	152989	139608	147212	152210	124219	133966	111371	81976	91969.7	114796	133358	125271	141852	159839	171687
Q4Q1F5_LEIMA	327430	414366	396688	493795	482992	431618	454342	380348	411912	410874	423123	390471	370803	369622	500236	407764	392093	433655	478566	465883	459087	413225	407293	458391	295153	412663	376025	406032	432435	276391	306749	393718	323663	268059	163791	266573	289350	261074	222533	268525	240373	410493	329020	346821	391043	408650	417968	244842	293715
Q4Q0D1_LEIMA	197833	199500	203412	182008	142596	105098	160715	276334	241844	255655	272631	290566	252669	270256	129383	104961	90059.7	124422	169339	145559	106100	343084	419737	390535	149931	393979	274739	245392	84844.8	53285.2	91858.7	57706.9	92231.2	62784.7	66150.9	39511.2	44671.3	46303.5	25562.7	39535.8	30801.1	124954	51449.1	77341.8	90321.6	79542.5	101405	86165.3	52315.6
Q4Q6L9_LEIMA	555839	553403	497933	538860	480570	445624	576033	605722	578209	560001	567001	583194	584989	575654	520516	578197	508708	555635	534597	512087	602424	562036	586710	630974	415278	617676	559318	603661	502612	453631	450548	466895	509254	480277	430100	354310	331690	303583	340625	275016	294398	456358	335882	400042	422764	299170	433305	480708	356753
Q4Q4I8_LEIMA	49583	38751.7	45025.7	58536.3	51785.7	66904	64086	45785.3	44150.7	41218	50558.3	44188	43689.7	45144.7	59860.7	52188	84935.7	62219	59167.3	62008.7	67927.7	56528.3	41411.7	52323.7	83677.3	38922	53235.3	67831.7	83294.7	90312	81582.3	72742	85694.3	81951.3	66160.7	70613.3	53711	50090	7538.67	11070.3	5732.67	60522.7	25712.7	69523	63677	78912	73188.3	64109.3	28659.7
E9ACA3_LEIMA	53744.3	50731	68662	76521.7	91285	75371.3	57053.3	25118.7	23091.7	26941.7	23072.3	30578.3	26684.7	29894.7	73133	75911.3	85648.3	99042.3	89535.3	80163.7	86360.3	38200.3	39137.3	37524.3	42370.7	48575	47060.3	59342.7	111399	103153	113148	98975	94295.3	94850	57800.3	64929	81225	86241	69603.3	69257.3	58771.7	39959.7	39456.3	32045	54041.7	47601.3	44769.3	83601	91843.3
E9AF97_LEIMA	104717	79240.3	63487.7	114047	108261	83245.7	128472	137599	131866	123281	132452	151202	142434	135509	159203	136478	150112	169642	138096	163106	174796	181507	149401	152463	131877	183927	178687	212443	109699	91328.7	127680	117655	115953	30090.3	77896.7	75897.3	71086.3	95323	29774.7	54034.3	22578.7	123749	57412.7	126050	126792	86007.7	138336	70888	66626
Q4QA50_LEIMA	8454.5	9857	5927	9211.5	7469	6452	2594	16760	15529.5	12366.5	14069.5	16447.5	12502.5	12736	7940		5495	6286	8627		7402	12111.5	7213	13166.5	14386		12079	8696.5	12171	10007	8785	11106	13998	13882	7164	3356	2990	5670		2384		6087.5	2942	8522	5934		8768	7914	3328
Q4QJC0_LEIMA	8845.91	10159.1	9421.87	12294.7	10314.3	14268.5	10495.7	14689	27062.7	16346.5	26601.6	15215.6	16403.2	22476.4	8146.33	9068.35	10081.3	9772.39	11911.3	5583.72	9792.06	6905	7402.88	5866	17247	8459.67	2668.07	3126	14728.3	11822.5	13470.4	11431	11930.9	15285	11373.5	3044.36	4090.47	17244.6	2567.21	4749.72	2503.73	8854.33	3050	18987.5	13134	8243.51	13658	12646	20407
E9AET6_LEIMA	40392	42751.3	35741.1	43239.8	50480.5	31102.3	40161	60404.6	59738	63500.2	65627.9	66102.8	70305.7	74784.5	34667.9	39439	36692.9	33158.6	32227.3	36213.9	33278.6	57084	74436.3	56870.4	43008.5	42639.4	49615.2	51317.3	34194.7	27354.5	25736	30075.2	29536.5	28961.4	21327.7	26524.5	15964	17114.3	23360.6	16632.8	14800	27021.5	17819.8	22030.7	12094.7	24645.4	26212.1	28418.7	24352.7
Q4Q548_LEIMA	10876.7	10833.7	7559.84	10847.7	9945.02	11886.6	12148.7	9509.17	10913.5	9641.74	8141.68	9420.95	11983.8	8977	13880.8	9234.97	10626.4	8597.35	12636.9	12074.5	11784.6	11132.2	11029.9	7143.1	9763.76	8012.19	11673.3	8553.03	19581	15866.2	11995.8	16204.8	16624.3	15189.5	14481	12554.2	12731.3	13144.8	10817	14136.7	12186.5	6979.12	6400.78	9366.89	6178.78	8247.52	8661.36	11071	9366.7
E9AFR9_LEIMA	55075.1	55681	49343.5	66803.6	64077	59118.2	62310.7	72364.3	70069.9	77811.6	70004.5	70587.5	74735.8	80164.6	52795	50363.1	47734.3	49582	60043	55448.9	55814.8	101360	95999.1	104785	54627.4	97322.3	70143.4	70884.8	46763.9	40068.2	45580	31201	45856.4	43674.1	103890	94737.6	79151.1	87097.3	90723.1	69988.8	68660.7	193487	151392	149587	151381	157017	133064	83361.7	47043.9
Q4QJ34_LEIMA	31172.3	30970	32295.7	44615.7	40476	40474	22802.7	33081.3	41831.7	48907.3	40559.3	32998.3	52738.3	60573.7	30152	20739.7	17744.3	25725	26590	31260.3	16854.7	28939.3	23415.3	32706.7	35616	24051.7	27613.3	26074	38508.7	34698.7	31814.7	38775	53044.3	34173	17029	23773.3	9319.5	9479.33	11547.7	8723.67	6424	17653.7	6942	44362	16615.7	14056.3	3860.33	9700	17866.3
E9AFL7_LEIMA	9107	10725	14041	8880	13670.5		3454	11808	11203	13916	15446	16305	12524	15766	7850	9663	14484	15321	14205	8813	25331	11076	17708	6761		9607	2534	5178				3796	10111	1654		6699						4557						8745
Q4QBC6_LEIMA	29187	13645.7	12951.3	18691.7	14607.3	18346	12906	10073	9029.33	10060	8299.67	22669.7	11162	14466.7	15728.3	8369.67	8068.67	46380.7	16755	61232.7	12856.7	16000.3	11236.3	48640	10341.3	7506	17438.3	7634.47	53626.7	60277	67193	50979.7	66431.7	54680.3	6358	33911.3	27180	30189.3	19253.7	24790.7	24011.7	13081	14090.7	27444.7	20643.7	24470.3	23297.3	11544.7	35483
Q4QDZ3_LEIMA	9650.5	7768	5463	9596.5	7017		9507	13387	16139	9219.5	9638	13709	7849.33	9972.5	13337.5	9394.5	8962.5	9695	11556	12579	11451.5	7491.5	10842.5	11472	4860	9632.67	11204	11077	8972.5	7647	6633.5	6990.5	8933	8572.5	7144	3145						15035		14615	9336	4137	10325	9785	3131.5
Q4Q7R0_LEIMA	22036.7	39243.7	24591	44189.7	37541.7	46205.3	57154.3	22559	25487.7	27295	25511.7	24264.7	25626	25480	40935.3	36938.5	38942	31602	38240	43528	31267.3	31676	26547.3	37370	39115.7	21381.3	33229.3	42883.7	59026.3	49740.3	36786.3	73698.7	58627.3	66521	30321	28696.7	30026.7	33185.7	26127.7	26979.3	26802	46721	20175	12370.7	31820.3	23589.7	21217.7	41959.3	37663.3
Q4QJB3_LEIMA	33470.1	28986.3	29644.7	34362.9	30725.3	27098.9	40200.3	34874.7	28759.5	28340.8	31813.8	30076.7	28169.2	28144.3	33414.2	36852.9	36891.2	36987.2	45247	47024.5	35634.2	35707.9	28672.8	28385.9	26735.5	26058.4	28442.8	31744.8	33206.1	30366.3	29174	32181.8	26168.8	28334.8	35750.9	33342.6	29912.7	30341.3	26558.6	23863	64816.2	22827.7	22063.3	17997.8	22764	23049.4	21412	26471.8	22330.2
Q4QH73_LEIMA	28073	30353	32682.3	34563.3	28208	21111.4	40967.5	42013	47650	44086	42475.3	41994.7	48465.3	36253	33468.3	21046	21166.7	18721.3	38156	32870.3	31159.3	35472	35710.7	31503.3	20495.7	37881.3	23195.7	20566	39038	44565.3	34946	42162.7	45916	54680	37028	33083.3	31167.7	31561.7	28727.3	25698.7	37972	22789.7	33823.3	28665	24463	24707.3	25924.3	28166	33051
E9AEA7_LEIMA	160055	167305	186393	164594	147249	149907	144331	58237	31963	53568.7	52018.7	52073.3	59892.3	50504	225157	190248	164337	186419	233598	256705	195014	110163	207761	101970	150867	207152	160408	171851	163098	152753	98115.7	161511	152248	147898	59495.7	72130.7	115231	77496	117051	115552	111356	138367	140631	158741	144093	156541	138170	88110	87074.7
Q4QFA2_LEIMA	12246	15836	19200.7	22357.7	24154	23715.7	23908.7	12994.7	14174	13366.7	13099	12420.3	13022	12635.7	24662.3	23142.7	26012.7	24546.7	25808.3	24534.7	25674	17735.3	13611.3	17050.3	12610.7	14386.3	14908	20005	27885.7	28436	25479	29151.7	28615.3	32987.3	17666	21484	22613.7	22889	26685.7	22071	27045.3	14211	18550.3	20162.7	24701.7	20814.3	23411	26893.7	25971.7
Q4QAT6_LEIMA	3944.51	3618.07	2215.07	888.189	612.454	694.025	3205.24	14253.7	13595.4	12864.7	12858.9	15047.4	14409.2	14974	237.807	263.529	379.225	164.42	994.718	520.157	547.161	3457.63	5054.9	4499.09	650.397	2744.55	1007.35	899.979
Q4Q9W5_LEIMA	7140	161409	162210	7859.43	11935.9	6937.31	7088.48	182632	189988	10919	200937	196387	11373.7	12989.3	9009	8452	11893.7	12647	8836	7614	10742	9531.33	9512.67	7423.33	7103.97	211093	9040	9103.33	14053.7	19933	28128.7	16672	13191.3	17349	4241.67	34117	31151.9	29366.7	35281.7	50956	41188	10774.3	18535.7	40518	28465.7	16710	23355	32494.3	40144.2
Q4Q3P4_LEIMA	46113.7	35527.3	22759	63715	74179	59607	88837	57844.7	55251.3	27490.3	26596	67259	21198.7	24072.3	76380.3	90713.3	144133	117481	94471.7	81330.3	84613.7	118644	105477	110504	130431	39210	189974	122024	54227	64947.7	65767.3	51147	64058.3	56433.3	47476.7	78072.3	88125.3	84475	97853.7	66820	72533.3	74110.3	167123	121337	179759	118038	187090	96852.7	122160
Q4Q127_LEIMA	154456	135693	100691	132108	122074	135407	168181	104795	94101.3	84088.3	108816	108051	118463	116119	165267	116634	153151	152701	152900	163755	171836	108715	97249.3	113740	71672.7	110736	119281	106092	208547	169053	201726	172602	189547	203530	192653	222645	197408	182450	179668	183982	184200	164809	142815	129235	167742	159042	155339	170862	153501
Q4Q997_LEIMA	12255	20043	14454	7623.5		5547.76	4870.84	23129	25727.5	23420	24383.5	19069.5	23960	24987.5	2880.59	3437.25	3386.83		7751	6161.85	3600.36	7640.96	15784.5	9346.42	5242.39	10166	4056.76															5032						2282
HSP70_LEIMA	25218.1	26910.8	26877.9	31312.7	30771	29295	34284.6	52651	37625	46480.4	45268.4	51098.7	45059.9	41789.3	25430.6	22196.1	26030.3	26988.7	25563.4	28305.1	26378	30204.4	28329.7	30711.1	33208.3	31869.3	37494.3	34360.7	23289.9	22375.1	22053.9	22013.2	23039.9	23636.2	31515.3	28536.9	23757.7	23831.4	22635.5	19226.9	20257	31482.6	27466.6	25114.2	31910.4	29310.6	29935.6	44854.9	36347.4
Q4QDS5_LEIMA	31318.7	31740.3	31969.7	22975.3	18724.5	12352	14885.3	28174	34090	41478.7	42821	31522.3	45207	42345	9908.33	7882.67	6478.67	10256.7	13759.3	9715.67	8482	21925.3	25560	25681	13418	16907.3	13449	13981	4903	4460	5102.5	4751	8363.33	3720.67	6883.33	4383	1873	2459.5	2483		3763.5	11960.7	6675.5	10843	7395.67	5689.5	8110.67	5258.67	4197
Q4QHU7_LEIMA	130641	120125	88720.7	129851	117146	125106	162945	38462.1	27243.2	32155.8	33534.6	35847.1	29546.6	30616.1	165896	162571	181887	182410	189868	174019	190390	125971	93206.3	99396	113921	118297	162828	125379	157245	168690	164555	140221	152513	147929	115446	131570	103868	120627	83402.9	99990.3	79770.2	129808	86412.3	89609	122728	108000	117091	121845	124474
HSP74_LEIMA	16274.6	15098.2	13919.5	18244.7	16599.8	17292.2	19372.3	10983.9	10200.2	10529.1	10951.7	10629.2	9837.46	10719.4	16033.8	18503.3	19664.4	18646.2	18885.7	17532.5	19511.9	16588.9	14997.3	15836.2	20212.1	15946.5	19976.6	20493.3	20878.7	22642.9	19284.4	21105.6	20310.3	21406.8	25230	28120.5	25698.8	27040.8	20928.1	24738.5	24993.7	21997	21468.4	18265.2	26936.7	22677.3	25423.3	30791.1	31834.6
Q4Q367_LEIMA	5403	7002	6014.5	8467	7171.5	8727.5	8290.5	5125	3466	6178.5	5498.5	6670.5	4964.5	5799.5	11497.5	12374	11873.5	9767	14640.5	14189	11947.5	7853	8433	7209.5	6227	9249	7462.5	4046	9536	8864	8969.5	10312	9786.5	10148	13016							14113		7728		8899		3301	3819
Q4QAC4_LEIMA	336382	326574	249519	311591	284822	363842	350927	293865	254724	255720	269718	284921	264912	257480	411709	408994	365119	342051	448213	434193	363149	252497	255753	235385	243478	263340	286185	228340	326000	336102	255754	312472	339919	340474	332323	205079	131733	137312	150491	116429	132973	308435	188446	177570	164215	246972	175817	297713	169245
E9AEU2_LEIMA	29270.5	19317.2	16411.5	20560	20756.4	22503.8	24147	10730.8	11399.1	11211.4	8906.78	14202	10977.5	10934.2	23342.9	15864.9	22263.2	22266.2	27445.2	24108.2	24164.7	22875.3	19801	17702.3	16543	13015	18532.8	18196.2	31706.4	30683.5	24929.6	35986.9	31251	28000.7	18763.8	15931.3	30374.7	15072	17747.9	9745.63	16323.6	35221.8	13819.7	17678.1	20983.7	22367.7	6507.56	32297.2	14301.5
E9AF06_LEIMA	44184.7	44078.3	44758.7	69218.7	71705.7	66519	69531.7	60485.3	61942	55180.7	59727.7	59345.3	59186.3	55543	45466.3	56984.7	50680.7	55380.3	62167	44128.3	57318	88179.3	49294.7	77707.3	76675.3	49449.3	69125.3	91295.7	41482.3	43410	43364.7	38948	44453	42800	33737	59994	35741	41226.3	47558.5	40542.7	31211.3	50952.3	46829.3	67218	57208.3	68427.7	64812	39402	37616.3
Q4Q1S4_LEIMA	136880	133995	96089.7	157365	128385	155374	178486	180108	178706	150335	158570	161120	141097	153498	226971	219915	246733	211838	233143	215649	239791	211757	182405	196274	197947	184059	224688	265791	199915	195213	191090	215674	216765	189850	144036	151179	144268	134592	90985.3	107146	74137.7	147966	105521	160435	148519	120449	154085	166526	165313
Q4QFP8_LEIMA	194913	204909	205256	234331	263432	279667	262704	120979	71804.7	97774.3	108605	126439	113233	90572	318765	313349	268025	349548	268454	295799	338483	204664	159674	152608	170038	235558	383211	139404	247529	265310	244876	224965	282422	230056	231529	240199	199030	197936	159844	203122	145031	202959	214610	246479	227094	249635	238724	262144	251202
Q4QJC2_LEIMA	13763	20397.7	23214.7	24392.3	26735.7	23141.3	17454	16358.3	15684.3	17111	17242.3	16289	20556.7	20398	16142	14382.7	20685.7	19992.7	22346.3	18807.7	21310	7539	7396	9813	7535.67	8252.67	10417.7	9523	43257.7	24056.3	20318.7	39789.3	45657	33858	20578.7	16922.3	17833.7	16018.3	27245.3	21097	23520	25780.3	14925.3	19792.7	17708.7	17668.7	14477	13399.7	16947.3
Q4Q711_LEIMA	27010.7	25577.3	20170.7	28259	23709.7	21593.3	28792.3	40510.3	41290	40130.3	47276.3	43476.3	51681	47886	28806	26576.7	25044.7	24360.3	30033	27396.3	29555	33235.3	40917.7	39637.3	20996.7	43433	30129	28412	24339.7	20491.3	20514.3	18744	26848.7	20330.7	24335.3	21964	26213.7	27168.3	21110.3	28518	20827	27240.7	25020.3	27902	35552	29700.3	32169	20756.7	22032.7
E9ACH0_LEIMA	186639	192782	158082	178164	153421	189420	169205	177885	183140	174302	185989	190000	171740	195964	164685	185359	221431	221625	197355	167416	179746	134301	145509	144421	168442	146930	138026	179017	152493	150314	168611	157308	120917	119658	134730	134168	123175	133502	136202	125983	124490	132759	194378	155258	147575	180330	159743	134599	120471
Q4QJ04_LEIMA	61947	102257	42023	67000	40817.7	27270.5	52877	82798	82449.7	66705	79811.7	80361	98490.3	94159	78654.7	87782.3	47674.3	46611	81523	69932	64044.7	56261.7	57262.7	88209	20262.3	57893.7	30713.3	43668.3	44135	29990	18723.5	36223	50981.3	46317.7	5002	5201	4285	19897	3615	3246	3547	45232.7	8277	40201	3662	19801.3	9325	4764	5620
E9AF98_LEIMA	243088	191520	240344	319938	289713	319660	279190	235722	216340	272174	208143	280355	260378	230360	318005	339324	363186	327268	365757	346503	330357	359714	307882	333342	327335	354000	329353	354502	308999	282050	326379	318760	274425	265797	266960	301010	305919	318515	277078	241061	238003	278233	299582	220915	355164	304141	321644	256679	278240
Q4QAK3_LEIMA		3753		28289	32990.5	35456.7	34394			12663	6005		11893	9515	17697.5		18285.3	14372.5	21021	21565	13874.7	22487	16407	23379	26739.5		22614.5	20309	32375.5	23599	22509.5	33372.5	28696	28988	21379.7	8034.5		9870	13769		11235	23304.3	12933	6254	13274	21522		21337	14437
Q4Q171_LEIMA	214677	247986	220177	336417	299701	282080	352869	240037	231324	262125	265915	256448	264571	285287	302235	323898	337986	326918	317473	323545	365222	226603	231580	245293	246353	226016	296297	281638	301410	294035	288580	282244	310174	292572	209924	237921	219410	223836	155641	170374	148897	247835	193892	310374	323876	291926	358460	210105	237546
Q4QFH1_LEIMA	5338.33	21032	13156.7	14410.3	4291.67	10594	16822.3	20233	4697	16718	7011	8026	10286.7	9870.33	7113.5	10761	11703.5	10262.5	18950	8908	8543	13233.3	10494	15239.7	11762	18610	10390	7912	19831	17255	24252	14477.3	15979.3	20148	8569	33242	24190	14706.5	7448	27615	11360	4092.5	8278	7945	26319	9728	10100	20663	6720
Q4Q1B0_LEIMA	70864	79611.3	54581.7	70858.3	62119.3	55720.3	87592	99365	101218	75733.7	89065.7	101649	77402	83212.3	77374.7	76202.3	62936	63701	79080	79162.3	84405.3	93173.3	97228.7	78027.7	73617.3	95759.3	101904	90190	56547.3	52742	48069.3	52357.3	72335	61182	46179.7	55716.5	38601.5	44428.5	36289	22339.3	27284.5	59852.3	40354	55247.7	47181.7	41926	48441.7	55354.7	29794
Q4Q9R0_LEIMA	8444	7120	9362	10812.5	8159	9571	11824.5	13328.5	12316	13716.5	13825	14681.5	17073.5	12889.5	12061.5	21670	12385.5	20391	13728.5	10689.5	13328.5	14589.5	13241	12510.5	14881	18324	19219	12774	9465	10708	6579.5	6010	5695.5	7533	3049	7864	8762	10029		10950	7122	4465	13609	9782	15333	11098.5		5048.5	12388
Q4Q8F5_LEIMA	136241	94879	63657	108203	111339	91632.7	126410	127410	131966	127819	142631	127632	112394	133599	142772	103947	95527	104771	142172	130354	127577	154221	136178	146011	111807	129663	154530	134124	96691.3	77172.7	82736.7	80965.7	105149	81937.7	59235	42561	54514.3	57640	59027.3	62164.7	49125	112615	89210	96476.7	79245.7	60260	80334.3	62605	51071.7
Q4Q9Y1_LEIMA	184548	187856	158088	227909	196187	164270	243552	191670	213596	190388	206000	222229	194461	207938	240359	275364	214666	228489	232056	223915	247643	470018	418882	442788	428401	488636	491107	446554	187753	176154	174991	206166	222438	210741	166542	86290.7	51732.7	63932	47355.3	59350	44933.7	217677	65077.3	158202	162638	161037	149004	139442	89292.7
Q4Q0P2_LEIMA	1222.81	991.799	871.856	227.141	187.436	269.966	916.899															111.781	101.721	116.869	1166.06	103.994	177.899	141.504	455.135	1598.34	351.705	508.951	350.148	1260.17		1124.6	320.79	347.972	1222.3	227.446	255.793		1535.57		258.668	174.921	214.425		824.258
E9AEK6_LEIMA	12850	25575.7	31510	27132.7	24066	19175.3	10425	13091.7	13222.7	24184	19631.3	18227.7	16521.7	21501.7	4293	3573.65	4183.85	5117.84	4210.8	7049.41	4583.21	11862.3	11561	10317	4787	18777.7	5843.33	8530	7364.33	7180	5237.12	6995.33	8225.67	6620	10181.7	3981.92	3709.58	3622.69	6074.65	3514.23	6481.15	13367	4199.76	9695.5	7842.67	6476.5	8164.67	2184.1	2178.05
Q4Q9Q7_LEIMA	163016	162909	185191	194496	185417	163081	180556	82461.3	88461	80596.7	87803	77869.3	71501	74012.7	173499	191560	182831	185370	152649	167071	185923	137845	131823	155446	143816	118671	156654	170353	154342	173004	146241	139975	145092	135285	102195	92518	79630	83250.7	81023.7	65543.1	58179.3	61436	47434.3	70501.3	67807.7	57502	77581	99127.3	99102
Q4QAN7_LEIMA	5469	6573	8831	37632	45777	48386	22877	6660	6285		7420		6589	6337	11315	3301	16231	13131	5635	24567	15912	8352	3782	6340.67	44859.5	6869.5	9005.5	17400.3	27448.7	46771.7	30129	38144.7	18004.3	24647	25957.3	34740	42202.3	44523	26953.7	26354.5	44937.7	25876	36697.7	24358	14428.3	25982	21703.5	26568.7	23384.7
Q4Q5I7_LEIMA	106458	94074.7	83905.3	89521.3	85452.7	91111.3	111194	44769	39479.7	44064	42000.7	37415	52593.7	44877.3	102251	107358	116789	108458	113520	117251	129036	48032.3	48439	46487	35886.3	65727	52895.7	42952	131506	126367	130091	118750	137870	134107	114075	116197	123623	107244	104721	94813	100140	79212	55171.7	79837.3	93272	85057.7	80023.3	98779.3	104674
Q4Q963_LEIMA	69960	74357.7	82854	128008	118945	121409	136265	108055	78348	102254	92608	105800	99459	99211.7	129475	114604	136037	144945	130943	112360	145180	131759	117483	108769	136029	87174.7	137489	141505	113201	116703	115559	95598.7	96482.7	97664.7	68810	108711	85292.7	87231.7	89312	70215.7	72754	91281.3	118424	85246.3	140689	127837	150424	84174	91560.3
E9AFB5_LEIMA	1680	1924	2390.5	3415	5681	3306.5	3206.5	10655.7	10327.3	12039	8260.67	5954	6990.33	6097.67	5636	7727.5	8574	3594.67	5651.33	5407	8879	7166	6265.67	5859	4456.33	6282	7038.33	6029	2673.5	4276.67	3923.67	3306	2479	3610	8811		1987				2375			13014	2457	2650	5603	3480	4014.33
Q4Q1E6_LEIMA	10631	6780	7508	4295.33	4504.33	4750.67	5584	7686	8079.33	7522	6654.33	5661.33	6882.67	6728.5		4150.89	4670.57	4850.28	3477	2725	4975.82	4599.5	6040	6299.5	2793.5	5587.33	5933	15031	7271.5	6474.5	13090.5	6262.5	8384	6743.5	9366.5	11999	2347	3099.5	4513.67	2989	5325	3934	3359				4098.5	8525.67	6149
E9AFR7_LEIMA	54900	42279.5	45321	68357	67243	63348	68892	26081	43984	34127.5	33687.5	52960	45460	32065.5	74049	90390	80000	70144	80950	86726	92345	55606	51763	45275	41616	52152	58016	67183	100692	105197	102981	161299	118717	108923	42889	82569	71100	76677	43777	50194	37552	27200	35966		52897	45533	37318	49288	92495
Q4Q1A9_LEIMA	147170	159807	180567	190035	178460	184301	198508	159625	151679	193951	166335	144927	168419	154802	173971	160208	189155	194140	165068	185172	191395	186520	172791	177159	172641	195780	184863	187568	154998	156653	171296	126822	149966	125330	174935	164876	159460	173521	193834	166148	178121	229034	220296	108867	147694	179565	170435	187161	140443
E9ADG8_LEIMA	24176.3	17233.7	22806	19575.7	23215.3	21996.7	20481.3	29795.3	35195.3	36473	36550.3	28213.3	28977.3	35432.7	15378.3	18088.7	15963	19310	14943	17953	14862.3	20414	27667	24953	84458.3	22230.7	28146.7	63737	22407.7	59342	47705.7	66714.7	17483.7	61996.3	29124	27672.7	35382	36673.7	38303.3	19945.7	38312.3	10903.7	23615.7	25551.7	24727	26181	36055.7	53385	34574.7
Q4QAV3_LEIMA	87566	90521.7	86915.3	97955.7	84889	73601.7	104472	95859.7	98138.7	87939.7	99202.7	106479	100935	93636.7	104027	76429	90410	85146	91909.3	90418.3	94253.3	117057	110955	118254	90068.3	124559	137137	129414	75710.7	76929	73384.7	77337.3	83647	71525	67309	60739	55460.7	59048.3	51255.7	50720.3	49051.3	92742	61079.7	62578	83692.3	69953.3	79190.3	53622	55214.3
Q4QEB7_LEIMA	9779.33	11395.3	10502.2	10703.5	17477.9	14585.7	18830.9								5078.25	9714.02	8851.1	5279.61	5739.13	8075.93	3496.98	4758.46	3487.51	3507.49	5479.44	2375.41	4024.84	6498.87	13186.1	16017.6	34645.4	14497.1	12748	20502.5	35494.1	29522.9	43713	27696.3	74696.8	62744.6	50563	22063.2	65911.2	45034	43532.5	37266	60838.6	72596	43009.2
Q4Q9Z4_LEIMA	40926	39290	58212	32066.3	24781.7	19500.7	28119	21525.7	17153.3	28514.7	21029.3	19373.3	23938	24169.7	62373.7	36468	37061.3	27029.3	63934.3	63363.7	68519	21505	17714.3	19366.5	17298	31139	25271.3	17288	25662	17668.7	19028.3	19168	38176.7	21186.7	11594	9040	16970	17463.5	17979	13091.3	28016	12252.7	16951	18842.3	20629	17559.3	16538.5	11628	10661.3
M1LHQ9_LEIMA	4272.1	2568.62	2505.07	3339.11	3327.75	285.951	924.023															5451.75	5833.49	4942.87	6507.67	8074.36	13170.6	12356.7	6916.07	6119.31	7955.35	285.827	6439.93	442.567	15714.4	12715.8	15113.2	13217.7	1476.39	15662.1	6679.38							14190.8	10916.4
Q4QE33_LEIMA	17669.3	13882	10740.3	87795.3	52424.7	28663.3	32508	33902.7	21748.7	56502	27891.3	43191.7	21280	20086.3	36717	36521.7	38742.7	45384.7	54106.3	45334.3	47898	68797.3	35784.3	43924	50347.7	31701.7	52222	64348.3	33655	34321	34779	33897.7	30230.3	33707	29727.3	34793	34607.3	36098	28948.3	33862.3	29922.7	35688.7	41767	40714.3	43207.7	38872	53840	30957.7	34449.3
Q4QAC7_LEIMA	77241.3	90803.3	69565	105523	105400	116841	116113	89784	83656.7	104438	103664	98807	108414	92202.7	95863	87903	111576	105638	105564	109453	99503	86843.7	94073.3	81103.3	73495.7	96754.3	85637.3	83050	89718.3	91730	73539.3	73734	93986.7	84861	88404	58327.3	44676.3	49989.7	58722.3	47580.7	60427.3	100074	80209.7	71964.3	83318	81760.3	78859	57212.3	49195.3
Q4QBR7_LEIMA	32005	32099	37562	15490.5	7395	7145	11025	15299.5	12333	12874.5	12847	18116.5	14972.5	15410	16108.5	7597	8444	7858	16715.5	14886	9067	3871	4262	12140.5	3221	27282	8633	3854	3851	4906	3898	5289	7029	5422	2199	3778	3248	4508	2039	1960								2473	3406
Q4QDI4_LEIMA	2868.5	1988.67	2787.5	3256	3637	2582.5	2492	2467	2314	3183.5	2925	2397	2777	2372	4098.5	4919	5432	3488	3741	4610	4671.5			2048					2485	2848	3785	3607	3330.5	1857		1904	2612	2112		2603	1878						3284		2963
Q4QEM5_LEIMA	19221.7	18353.7	19356.7	35064.3	27618	31433	33367.3	34792.3	34656.3	27979	37321.7	32518.7	32574.7	33332.7	31705	33095.7	33155.7	36329	30748.7	30024.7	37809	40992	39523.7	38468.3	35052.7	39232	44939	44768.7	26221.3	27378.7	32886.3	23772.7	27707	24613.3	19300.3	34886	36126.7	33493.7	35314	39553.3	31442.7	23702.7	34991.7	35765.7	45807.7	33359	50513.3	28934.3	32572.7
Q4QHY1_LEIMA	9537.33	9203	10694.7	9918.67	8817.67	9442.33	8875.33	10753.7	7606	9339.67	9106	11129	7793	8230.33	20187.7	18144.7	14450.7	15673	17453	17260	15655.3	15206.3	11298.3	15260.7	10328.7	11190	11809	11784.3	12054	14182.3	9634	13346.3	15768	12687.7	8447	10339.3	11760.7	11322.3	6587	10946.3	9174	9180.67	5653.33	8741	7674.67	6736.5	6755.33	9521.5	12522
Q4Q825_LEIMA	6112.33	4770	5960.96	18065	26189	27120.3	19489	7536.91	5714.58	11178.7	10705.9	16508	2658.71	2239.96	12686	19410.3	27649	17096.3	15130.7	10728.7	18475.7	11791.3	19906.8	11144.3	20963.7	16427.7	25924.7	22612.3	20090.7	40171.7	49428.3	31950.7	24609.3	40839	32646.3	52420.7	47988	52917.7	29158	44361.3	38194.3	14148.7	26957.3	26747	33722	29336.3	35605	41690.3	47423.3
E9AF40_LEIMA	47531	39492	34155.7	55373	66240.3	57316.7	91980.3	16817.3	15806	19052	17781.7	21622.7	19889.3	19903.3	83470.7	119973	92060	126760	82969.3	75580	74672.7	37451.7	31226	23104.7	32819	32913	48445	45132	148607	109455	142822	134256	122992	126871	100909	78575.3	143703	147102	161053	122963	149862	64499	63752.3	70007.3	69830	96636	53567	132427	59818
Q4QAA2_LEIMA	2333.4	2061.64	1976	3319.93	30307.5	16120.3	14842.1								33443.8	31847.4	31220.8	25896.5	46548.7	34024.3	39503.9	29035	5447.61	1098.35	19345.1		12709	20297	23619.1	20018.8	21598.4	26928.9	28626.6	21348.2	15560.7	7224.83	9760.28	8478.66	6494.38	6283.81	3147.57	26909.5	8725.4	12635	14978.4	18427.6	8895.09	13460.9	10661.3
Q4QB30_LEIMA	11742	14712.3	8213.5	7660.24	12172.7	513.942	18676.1	3822.5	6609.23	12159.7	5850.09	5854.5	7536.57	7876.69	14020.5		6734	13914	3451.68	2959.5	7382	3361.06		760.632	6821.21	20355.6	19855	9730	44758	17213.5	11046	45515	23779.9	25608.5	16140	20147	32169	27931	31045	26868	28187	4428	20606	15710	15653	10708	17172	26872	25917
Q4Q8Z3_LEIMA	30761	35632	28733	40330	36406.5	24118.5	40663	13986	9627	11775	12340	11602	11769	13148	50016.5	39103.3	43906	44669.5	57608	43958	51269.5	27854	27489.5	25424.5	16402.5	15873	32286.5	31951.5	40370.5	34760	34892	31947.5	36584	41816.7	26355	24239	6214	18727.7	42168	23131.5	29864	25038	57754	34235.3	39379	27955.7	42153.5	26368	35404
Q4QFR8_LEIMA	11503.5	7686.67	10327.7	13287	19939.7	14538.3	21994	80455	30890	42810.5	40139	33601.5	25923	37434.7	28678.7	43496.3	33779	47975.3	27297.7	20963	37071	30916	23026.5	18792	13871	33761	23099.7	24333.3	19702	15531.3	29808.7	12159.7	14097.7	12983.7	9706	29255	29796.7	34276.3	26669	34986	15615	12108	43941.7	58252	47892.3	49426	55685.3	17339	23561.3
Q4QBK6_LEIMA	16174.3	21381	16027.7	9460.33	8892	8701	18606.7	38188.3	51219.7	30054	24632	18499	98567.7	38312.7	11950.7	17551.7	15795	14599.3	13308	11281	16357.7	10183	16483.3	9410	10978.3	14857.7	11502.3	10773	17634	17823.3	22854.3	17841.7	24920	18517.7	31265.3	22120.7	26044	27880.3	20033	32328.3	20886.3	49852	22741.3	24637.3	24886	17535.3	21801.3	32024.3	20139.7
Q4Q3A2_LEIMA	15759.3	18457	14058.5	8656	8459	8028	8025	14321.7	15703.7	11743.5	13836	12276.5	10963.7	10573.7	10991	7241	9663	10574	10022.5	9191	11132	10752	9743.33	11270	13356	12215	8841	7307	7474	8038	9058	6422	6275.33	6919	7512	7790	8578	8301	5928	8369	4779	11657	9137	14184	7904	7090	7637	7065	7629
Q4Q5I0_LEIMA	10087.3	11032	9796.67	12986	18698.3	12637.7	14631.7	12059.7	11419.3	13868.3	13781.3	12175	13713.7	13389.3	10497	10249.7	9860	8106.33	11727.7	12967	9145	13539	12742.3	12835	9121	7226.5	9693.33	14465.3	15246.7	13517	17159.3	10020.5	15657.7	15522	13975.3	16552	12227.3	15667	11650.7	11799.5	11717	15079.3	14211	13072.7	14357.3	15206.7	14754.7	8774.33	10826.3
Q4QF35_LEIMA	268545	239955	175970	233670	200453	233946	289529	75659.3	40256	45097	58631.3	70487	64463.7	53532	253928	267178	197452	224324	238807	242064	246356	133976	127906	146742	142721	145630	184790	146872	315987	273582	241177	288986	315480	316819	289654	217205	169171	175814	154767	153253	152630	230711	131046	179416	171742	164704	169784	199444	159414
Q4QCT7_LEIMA	14514	23998.7	47252.3	43908	62944.3	15658.3	25588.7	8154.33	8714.33	14839	3376.33	12519	11069.3	6137.67	20893.7	29141	28793.3	37696.3	27265.7	10941	25875.7	18336.3	25455.7	24546.3	13576	14593.3	26439	4601.67	14236	18147.7	14679.3	8430.67	10795.3	4395.33	12664.7	33070.3	12486	22748.7	27987.7	15891.7	14865	16402	33801	12416	14036.9	4416.59	13640	20313.7	10443
Q4Q6P3_LEIMA	86707.5	63281	46908.5	76269.5	53604	49521.5	87917.5	83314	97308.5	89877	114853	114490	110014	114469	27772.5	17805	23912	16040.7	39327	37621.5	20943.3	74296	111457	102702	36971.5	74052	56227	48804	61851	38500.5	27401	58768.5	50917.7	61866.5	13544	18441	13316.5	19188	10171.5	15095.5	11034	37078	19463	35751.5	29878.5	32209	27390.5	22762	14900
Q4QHA7_LEIMA	12800.4	36057.1	12229	18999.9	28395.4	22201.5	25465.2	13186.1	11546.8	9736.33	8941.35	20080.7	9908.11	9818.44	13686	16040.9	16696.3	17891.3	11472.7	12447.3	15311.3	8578.5	8463.76	19670.4	49036	40198.5	26839.8	9780.67	20913	19461.3	31048	17359	20335.3	26572.3	20082.3	24383.7	22382.7	22131.7	17713	17759.7	20514	11195.7	12863.2	16653.5	27984.7	10483.3	11053	21473.3	22046.3
Q4Q2E3_LEIMA	120647	100718	112510	170477	166381	154191	187679	40115.3	36781	45611	48827.3	45762.7	57015	48597.3	158737	145964	164198	147829	156583	163003	181348	79672.7	62004.3	77922.3	66335.3	64411.7	80272	71999.7	193383	178722	166877	174504	191461	195111	111856	131687	110356	114817	33559	62180.7	66155.3	73310	64395.7	94092.3	111144	87009	97966.3	128410	110991
Q4Q6B3_LEIMA	44208.9	45857.7	44656	30118.3	21603	14446.7	23863.7	8639	12438	11958.7	10907.3	21220	10912.8	11398.9	3825.67	9224	6067	5388	5042	4678	4561.33	18971.3	29678.3	25935.3	9452	29486.5	8460.33	6379.33	13805.3	7017	7255.33	12711.7	17325.3	11188.7	6993.33	8806	8804	9211.67	9396	10296	3481	10263.7	7246.33	9972.5	7284	7959.33	3112	8917.5	13596
Q4QJ20_LEIMA	294600	284980	296492	328438	460771	487929	499043	107608	98765	59100.3	75754	81635.3	85056.3	72727.3	276027	255777	345724	379404	304855	313309	359913	296533	257415	288831	414980	257451	406263	397681	490118	351467	506461	493336	455565	342799	451063	497188	407383	455382	455437	351811	375729	340276	356814	270711	368003	390160	430813	450878	483386
Q4Q9Q4_LEIMA	6057	6229.5	5840					3937	4223	3154	4973	5395		21800	7082			9330	6160	6870	8499								11409	13119	12713	11313.5	9844.5	10131		11715		15288	6652	9296.5	9169	7136		5890				11238	11890
Q4Q7Y4_LEIMA	788823	882650	984972	1.05186e+06	907627	885367	1.06895e+06	602630	376876	538396	453703	560431	542650	460230	1.0445e+06	1.03212e+06	1.19063e+06	1.1059e+06	1.09443e+06	1.16223e+06	1.17776e+06	810152	671301	745154	822750	759752	1.00388e+06	807354	980555	999559	905505	1.03205e+06	970867	1.07231e+06	883979	987104	858548	883079	698765	659070	643720	851497	817757	709804	911450	889019	918369	852715	760583
Q4Q5Q8_LEIMA	26486	24665	30628.7	22913.7	22050.7	21003	17741.3	51926	55138.7	47856.7	51897.3	46660	48560	54066.7	30881	23414.7	18328.7	18811.3	29181	27645.7	13579.3	35063.3	43185	39210.7	15193.3	42961	20174.7	17651.7	17591	9732.33	10868.7	11068.3	15186.3	11666.3	6071.67	10438.7	12731.7	12621	13992	14238.5	12003.7	21361.3	18358.7	14300	11235.7	14274	12889.3	14527.3	11866.3
E9AG04_LEIMA	34819.3	30206.7	29110	46995	35524.7	44496.7	58487.7	35020	36969	34647	36951.7	40994.3	38426	35082.3	44499	46613	54831	46624	53880	52776.3	47217	42734	39353.3	53595.3	57576.7	41087	50486	63784	56119.7	58556	63487.3	62042	50204	60786.7	40392.7	53047.7	56598.7	52581.7	47637.3	38284.7	46296.7	55199	45404	53157.5	44594.7	41036.3	46663.7	52234.3	49343.7
E9ACE1_LEIMA	94453	105385	80386.7	152908	137727	110093	126245	138310	159974	138059	142909	133805	158789	152657	122547	99116	130786	133404	148120	131589	133814	81465.3	91790	94008.3	99182	94172.7	106540	119415	120626	100034	94811.3	70827.7	106246	83650	81942.7	66556	49196.7	60862.3	78527	46511	43788.3	141022	122455	88270.3	148307	142112	127001	106055	63654.3
E9AFK1_LEIMA				15778	3225	34321		6933.5	2176	3167	3787	6173.33	2068	4372.5	13457.7	15592	18742.7	14266.7	14337	11220.7	17521.7	14431.7	6783.33	9767	18776	9249	12927	20509		1438	18738	5001		2441	20058						8392	2706	7929	18117	22113	18344	18023	5955	9706
Q4QE87_LEIMA	8549	7410.5	8803		4823.5	7730	2784	10183.3	6147.67	10109.3	9011	8500	8635.67	8881.67	6761	8550	5655	2950	7250	6644	5276	4137.5	8042	3713		9264.33	6721	6386		4794	2167		3437	3793		7312	9960			7408		3437	3587	8065	4684	3751.5	4815.5		9611
Q4Q274_LEIMA	33942	29356	23962.3	58858.3	47162.7	63253	69110.7	45653.7	61545.3	49754	57820.3	51143.7	61885.7	56904	65697.3	63811	73935.3	71564.7	28014.7	52888	67334.3	77740.7	72883.3	70701	103568	57375	86767.3	53761	88703	101500	97965.7	89034.3	64747.3	100059	85977.7	87318.7	79866.3	75139.3	64351.7	67500.7	65023	84311.3	87241	92338.3	91185.7	89443.7	90301.3	70439.3	76162
Q4Q425_LEIMA	35793	33816.7	29722.7	33012	26916	23325.7	38383	39735.3	51264.3	39890.7	43474.3	42254.7	42269.3	44211.7	25339.3	26907.3	20416.7	21958.3	26833	27627.7	29403.7	59145.7	63575.3	66517.3	43340.7	56471	60784.7	52894.7	37707.7	31026.3	25471.3	34176.7	42011	38770.3	20534.7	14005.3	10441	10677.3	5793	7127.33	6273	36472.3	10260	40405	37596	16585.7	33828.7	17871.7	13266.7
Q4Q1X7_LEIMA	350785	332893	314416	318826	361557	340177	357312	231219	241673	293391	304763	268095	266381	348829	365378	129784	267929	328676	284174	275831	355106	207467	213653	196081	217610	235395	243446	290446	425320	481374	299958	671228	546906	681806	275498	245600	188255	208041	200349	178852	151606	182748	128285	162291	169155	230716	150626	273222	279664
Q9BHD9_LEIMA	15601.3	19221.7	22115	31270	31209	30618.3	26594.7	8792.33	7082.67	11055.3	7097	11952.7	8604.67	7912	28687.3	46790.3	35890	46901.5	31492.7	31041.7	32292	18942	26108.3	26117.3	28733.7	16896.3	24593	30385	26192.7	27435.7	23253.7	24813.7	24383	21015.3	16119.3	23469	27318.5	20320	20542.5	14116.7	24525.5	16744.3	26843.5	13508	24131.3	17642.3	21088	23165.7	34116.3
Q4Q2C8_LEIMA	44513.3	58011.7	36685	62964	57212	36222	64618.3	66774	68368.3	65234.3	77689.7	59922.7	80335.3	72764	52282	45306.7	53222.3	50616.7	59422	51540.7	59617	84845.3	76650.7	74830.7	42368.7	72219.3	60043.7	67550.3	48858.3	36380.3	39793.3	40570.3	45235.3	47961	26756.7	39127.7	39490.3	41752.3	25907.3	34811.3	4549.5	37404	43943.7	62418	60169	52849	67873.3	30854.7	38691.7
E9AC78_LEIMA	100424	96613	73001	115330	92797	104212	76830.7	29586	19531	22075	18079.3	29268.3	21197.3	20045.3	152764	133876	150734	152085	164908	168757	143257	44065.7	38854	42251.3	52560	51198.3	77430.7	67195	130589	108945	98510.7	150109	124285	85419	98305.7	75497.3	54516.3	68729.3	55982.3	39953.7	26395.3	68716	53261	61937.7	76906.3	80952	70187.3	95231	79956.3
E9ACM1_LEIMA	13704.7	15431	15158.3	16241	17448	10665.3	17178	18013.3	17497	19002.7	18593	18620.7	19400.3	18514	14909	11597	11809.5	10712.5	14076	17175.5	14411	16422	14404	14440	7126	16082.5	9579	12415	10302	9636	9248	9682	11819	8198	8612.5	11278	8211	11012	10727	9883	9766	15003.5	20448	19118	17743	20228	20472	5558	10613
E9AFK8_LEIMA	128731	94385	81831.7	100538	73348.7	78495	113717	58462	41464.7	31828.7	30058.7	52357.3	31561.3	27824.3	149880	127634	120930	162741	154613	128843	168117	88863	81025.7	80331.7	81535.7	75242.7	87795.3	79380.7	124537	113603	119999	96557.7	122142	99803	108261	95250	54225.7	70875	64520.7	63197.3	57718.3	108223	83074.7	92834.7	102689	89872.7	99790.7	94156.7	86733
Q4Q3T3_LEIMA	264079	255803	219517	302635	290865	326891	318090	116007	49153.3	58953.7	54832.3	67646.3	52462	53002.7	347558	364087	392445	405625	348363	364294	433455	212403	185723	193230	164269	226589	224851	205548	330164	337996	321647	320897	346790	321843	314951	355481	309002	325080	310209	280636	313143	237434	215300	260668	272493	274695	247752	293813	312596
Q4QJI3_LEIMA	7230.67	8800.5	7050.33	11603.5	11713	10505	11892.5	5903.67	7378.67	8622.33	8486.33	6006.67	10785.3	9840.33	8690.5		9724	8507	10063	9929	10303.5	9437.5	8798	11885.5	12095	10518.5	6449.33	6874.33	17739.5	13601.5	9143	15817	17193	19236	9864	6195	4993	6345	7144		6074	14800	11267		10509			7751	6746.5
Q4Q447_LEIMA		15372.5	1263	40462	34923	35942	67373	1817	4702				3054	2479	65738	85306	75921	37518.7	66248	29141.5	70168	74819	19563	20123.7	110102		40458.7	57917.5	32453	38042	36309	24684	24021.3	25715.7	41108	36373	35476.3	27070.3	29722.5	31000.7	23165.3	46329	55682.5	56141.3	50293	36122	59219.3	66780	4901
Q4QAC5_LEIMA	248875	254673	268293	221366	250176	233790	245559	154927	162426	185599	164477	144550	167891	164463	104914	105752	130741	224246	126327	128599	137954	192582	182206	169712	187740	207942	148020	173480	204772	193637	230995	166410	201750	235195	156424	249731	238551	258567	271726	232318	258440	168988	278224	179473	267859	267958	228225	201131	195928
Q4Q575_LEIMA	32408.7	37140	37275.7	43427	42981.7	43374.7	37964.3	49353.7	49114.7	48838	49240.3	51231	43954.3	42234	42964.7	18898.5	35295.7	29736	39319.3	33103.7	32845.3	65218.7	53197.3	56295.7	49149.7	47533.3	53343.7	50635	19691.7	21712.3	18318	21634	27168.3	16991	15318	17765	9462.5	9171.5	20162.5	15017	12424	41645	18967.7	37244.7	31964.7	27832.7	32975	16296	10060
Q4QDF5_LEIMA	27676	17843	19310.7	70024.3	93178	92457.7	80076.7	11618	11341.7	15259	16717	17970.3	16566	17088	41479.7	60140	81610.3	79952	47002.7	54412.3	43316.3	19739.3	13173.7	14579.3	43760.7	11114	33586.7	44430.3	82059	109328	94427	106529	63255	94413	51741.7	86672.3	136936	148981	192706	156973	201283	20238	101655	49261.5	60794.7	113780	41707.3	80037	100949
Q4QGK0_LEIMA	16902.5	10372.4	8273	5931.71	4079.83	2201.6	5940	15591.1	17831.4	14110.2	17952.6	15545.7	13750.4	14123.6	442.167	848.585	91.8478	124.708	449.004	312.238	323.45	1529.8	3357.58	696.969	320.242	1810.98	260.545	180.146							1217.74	1390.67	1321		1788.33
E9ACA7_LEIMA	14655		16124	24425		20117	19798								18446	19193			20632	16519	20422								25901	29991	29807	30741	24298	26128	22359	32540	31905	29794	24049	29605	28602	13766	29090	26411	37216	37952	30985	13306	32010
Q4Q0J1_LEIMA	17946	18011	18533	23698	19870	17533	32580	18776.5	16841	18082	18539	18266.5	16279.5	17348.5	29367	28854	31255	30414	20054.5	28148	38517	30925	22440	25989	25658	22349	40463	34968	41908	35370	43960	38422	37561	35272	11973	28854	27452	25658	9198	13659	9021	14400	10620	28628	25499	14038	25820	14723	24930
Q4Q4Q3_LEIMA				3277	3952	5076	5597								9299.5	10857	8407	9972	8327.5	9017	9561	4621		3640	10089		11523	8219	7543	6060	8777	5925	8188	4485	9062	5878	9924	7119	9432	8375		8514	11477	11031	10921	8931		10044	13190
Q4QHW5_LEIMA					11570	10538	11875								6363	8048	11679	11570	9003	10069	1864				19803		18581		9586	15651	18613	18554	15728	27215		17074	29040		16088		30163	7824		9871	12852			14379	20061
Q4QI54_LEIMA	4000.67	3430.57	4964.27	5130.53	4146.28	4093.54	4813.22	12852.3	5840	6493.63	6929.62	20200.4	5448.87	5002.78	18313.5	19133.4	12250.4	11301.9	18393.6	25755.9	12640.6	7681.26	11344.9	6108	6213.29	20473.6	6497.32	6212.89	14398.3	11261.8	5483.7	2299.91	4882.77	3592.12		2328.25	597.731	1127.75	2944.06	2225.86	1594.7	11886.1	3029.01	11626.5	3299.47	5019.65	3537.33		3310.88
E9ACU6_LEIMA	4865.05	4072.8	8370	6322	3862.33	4700.67	4540.5	7462.23	13757.3	4543.83	8706.67	8704.67	11381	10094.7	4627.67	3941	5825.33	5102.33	8496	6027.33	1820	5179.33	5847.65	7230.33	5484.67	7054.67	8733.33	5238	3008.5	1721	1899		3059		2926	26961		2198	3269	9711	1827	8636.5	12996.3	16899	10105	10831	8333	3538.5
Q4Q1P9_LEIMA	15080.3	20689.3	15846.3	13485.3	10992	50502.3	46097.3	16439.7	30693.7	26993.7	27976.7	34474.3	25410.7	23672	18490.5	14214	75840.5	89703.5	16206.7	8376.67	70083	19110	21935.7	17448	83312.3	19341	79545.3	129766	106522	230899	153045	102467	76968.5	115944	144290	175211	175190	176934	396414	165874	187860	87612.7	122450	111123	130983	143830	193270	307147	167581
Q4Q697_LEIMA	14031.1	14233	13758.7	19659.9	18300.7	19100.4	18250.4	15790.3	18312.3	14713	15717.7	15328.3	12011.3	15217.3	16627.2		16670.2	12178	19477.3	16386.2	13135.9	14896.7	15783.7	17266.7	13258.9	12807.7	14877.4	13634.6	22105.9	24617.9	24023.6	23876.7	19806.4	24984.5	19682	11704	10863	9230.67	17015.3	9230.86	16555.2	22333.1	7835	8661.3	11257	12701	13321.5	20179.8	14968.6
Q4QCE4_LEIMA	76543.3	59005.3	48989.3	64503	60241.3	61115.7	71235.7	33626	30930.3	26375	35635.3	33148.7	31598.7	31246	70419.7	68535.3	72676	74387.7	79637.7	76142	88191	72725.3	79701.3	83801.7	56135	71606	70686	68622.3	97213.3	86211	89324.3	80422	85307	88663	72505.7	74154.7	61961	66808	57216.7	52591	46223	57105.7	54837	62058.7	74442	78054	70233.3	78539	65658.3
Q4QBN0_LEIMA								16210	13684	13470	13177	18908		10899			347658	317926	290328	296800	318248		21946			23611
Q4QGZ6_LEIMA	7552.35	9831	12978.3	42483.3	54703.7	61146	40241.3	10214.7	7271.67	6653.33	9398.67	5769.67	5494	5623	42144.3	44679.6	55714.3	63073.7	38469	45789	61507.7	36490.7	28658.7	24604	47695	7746.73	50408.7	14041.3	27997.3	39383	38586.3	36252.7	35266.3	31573.7	36583.7	29645.3	23998	29717.7	25806.7	21444.3	15571.7	35375	31083.7	45168.3	28493.3	29728.7	32401.3	27773.3	22149
Q4Q4U8_LEIMA	8541	3862	20613	15832	15899	21938	11890.6	3389	4469	5053	5172	5384	6083.5	5045.5	7794.5	10394	7201.5	9595.5	10088	8085	8201.5	9480	12881	19348	7278.84	8995.78	13691	11657.5	18319.5	13663.5	15442.5	7959	25170	19612	10099.5	12833.5	13017.5	12798	9092.5	23007.3	7776	8747	24575.3	22885	13076	28545.3	13323.5	9934.5	7823
Q4Q6V0_LEIMA	35660.7	31827	23834.7	62602.7	58795.7	65567	98255.3	43410.3	50335.3	40865.7	46612.3	45380.7	51050.3	54596.3	97942.3	86835.7	90571.7	93564.3	97258	67206	73290	77418.3	43068.7	55746.3	40975.7	34220.7	65663.7	76987.7	81079.3	67879	66666	61076	62865	57805	85670.3	80645.3	54378	48934.3	78234.7	44384.3	51174.7	106759	73728.3	72869	63909.3	76946	57974.7	81425	48254.3
Q9GRP8_LEIMA	66011.3	77823	65643.7	122114	122984	92323	124680	109248	146451	116180	118703	135123	123171	125371	112346	109928	115966	112476	112270	107204	98508.7	144009	124328	125510	102358	95016	119608	110201	113622	84836	81108.3	88326.7	92743	94863.7	54098.3	76503.7	85778.7	80462.7	75595.3	82116	93830.3	122179	123756	145117	104145	151328	130020	62938	58679.7
E9ADF9_LEIMA	407005	413184	414738	461825	400939	435633	450894	581191	540071	487717	548906	579370	521537	566408	550778	355602	542727	542826	604683	629232	637644	448242	399620	486496	376935	436086	460876	427497	413434	403992	407901	377893	462502	381916	464736	383336	368778	364798	299475	329043	276670	633223	381360	467035	507320	450026	543998	409535	378574
Q4Q1W0_LEIMA	42530	42326	24519.7	19742.3	20772.7	24300.3	26523	31802.3	26254.3	24118.3	28077	30790.7	27319.3	24055	36511.7	21923	39064.3	36234	36095.3	34525.3	39051.7	29219	33775.3	27091.3	39030.7	57740	53531	37761.3	27454	28936	27825.3	19405	23745.3	17183	20857.7	29112	27958.3	25686.3	17064	25046.7	15470.3	24845.7	25108	50795	28037.3	26762.3	27967.3	22262.7	25929
ACT_LEIMA	425635	455924	357268	524308	468898	492461	528434	521707	485339	451141	453826	473646	465547	472003	617272	612196	710674	644057	571198	661515	679047	586185	571653	617599	567948	521140	598147	656283	534973	566427	589973	532459	590924	583214	389392	456758	437122	429197	338733	354700	337385	373434	375903	394327	478830	421025	450946	427000	441178
Q4Q9A5_LEIMA	357793	305502	235130	324193	326396	317204	352378	341557	360363	355606	369281	375003	392689	364891	167781	114849	121640	124525	216650	204294	160366	336301	364196	357679	223046	359932	297185	243623	285812	217385	159539	258360	323426	314383	219490	120182	89689.4	102090	124223	72929.6	92441.8	298893	166385	120687	202540	222557	112474	249918	101620
Q4QBG4_LEIMA	21589.7	4826.33	27011.3	18306.3	30694.7	25406.3	28228	23617.3	23630.7	19367.3	22021.3	18434	12109	15836.3	8168	7603.33	29121.7	14204.3	26777	9676	10066.7	14756.7	15700	12317.5	13048.7	13295.3	18480	22251.5	40062.7	59467	31250	62019	13512.3	67026	40620.7	51586.3	48882	47481	59291.3	45945	57134.7	25621	46874.3	40085.3	50157.3	38418.3	38442.3	45286.3	31724.3
Q4QBS0_LEIMA	33362.7	25040.3	23871.7	39691	32093	28321.3	48230.3	58813	67678.3	62573	70668.7	67725.7	79748	75736.3	44211.3	9600	29439	55661.3	69951.7	42988.3	46990.3	68172.7	69682.7	53635.3	55257.3	76539.7	57124	50038.7	10977	13797	13973.3	23782	12755	11163.7	35631	15380.3	14986.7	14397.3	14119.3	14523.3	14937.3	76418.3	31277.3	10426	43434.7	27577.3	24047	40009.7	11181.7
Q4QBP2_LEIMA	4853	5484	4221	5011	3134		2844	3276	4082	2928	3135	3953	3094	3671	4202	3222	1627	2100	4363	3824	2919.5	4904	5449	5992		4399	4342		2315				2858
E9AD70_LEIMA	287211	294955	284348	298552	256252	144924	239318	303924	315065	314297	306064	320088	316318	320321	255271	153499	206453	195572	275703	252658	231009	256477	278577	287548	108505	219086	239593	197397	151401	135516	92572.3	161034	180633	179056	124561	72039.3	41683.3	52006	39013.3	58745.5	41618	221376	84289.3	145876	145896	95617.7	155297	129825	77004
E9AFQ3_LEIMA	70433.7	75952.3	71209.7	85677.7	86750.3	87717	84673.7	70043.7	74637.7	65640.3	69420.7	73701	74478.7	72931	110318	108544	129674	119142	117547	116246	127231	75201	71814	69176	70597	77561	73614	86763.7	111396	109669	108353	95331.3	93539.7	87207	63321	89987.3	109155	119113	95533.7	93049.3	110114	48932	87252.7	70557	96704.3	61317	91554	113085	114092
E9ADE7_LEIMA	50945	51850.7	42031.7	54756.7	52106.3	39476.3	44656.7	12768.3	14930.7	16869.7	17321.3	13742.7	13055.3	17475	34081.7	38747	16141.5	15171.5	25486	33951.7	24086	23462.7	25415.7	20802.3	34401.7	22496	30323	14741	49452.7	46266.3	31039	64376	59029.3	37410	25556.7		17210	23472	12000	10895	6296	32121	18987	21073.7		34576		20453.3	19912.5
Q4QFJ7_LEIMA	104754	89306	103639	125962	128022	124913	142828	58942	38603.3	58557	56396.7	65527	60508	54612.7	144052	124238	172647	147006	141315	152221	161733	78073.7	58273	69915	69745.7	63260	83542.7	77988.7	173790	180100	156291	181206	173091	184702	110432	111785	127887	129323	121804	101788	120577	91151.3	98251.7	79288.3	137715	117626	120618	123219	125755
Q4QJC9_LEIMA			32818	4821	5181	4413	4069											2862	3038		2538	3354			4679		4175	4041	4830	4856	4138	11121.5	3617	4258	7624	3639	4304	4406	5141		8633		20292	10239	4240		4017	4778	5307
Q4Q222_LEIMA	87653	85375	76667.5	45593	51675	48201.5	48693				8670			7562	40519	45246	24744	30612.5	66132	43492	44057	47967.5	48897	48928	34811	60394	64923	45235	94270	62031.5	56714	72269	139548	90800	80129	52716	28836	33084	8314			63759.5	8412	26465.5	31312		27869.5	53495.5	28301
Q4QF87_LEIMA	58680.7	49143.7	49965.3	53503	60339	53290	64362.3	55975.3	61944.3	42185.7	40963	58920.7	41057.7	47627.7	86046.3	66071	92462.3	78445	97478.7	85141.7	92185	87683.3	81633.7	94894	81141	71763.7	76255.3	69212.7	71898.7	71669.7	66984.3	57957.3	76923.3	57784.7	85205.7	63872.3	72309.3	57183.7	63412.3	46929.7	55667	52179.7	67925.3	24678.7	44859.7	41929.3	43741.3	80761.7	55525.3
Q4Q0P6_LEIMA	27118	21585.5	23385	37038.3	20544	39401	29884	27681.5	28875	25463	27652	26122	19657	28988.5	41742.3	36261	42766.7	34479.7	37138	37431.7	43327	24682.3	31021.5	27709.7	27855	26600.5	25547	25033.3	25895.3	22033	22725	23475.5	23828	43912.5	16308.3	12935	7370.33	7822	5082	8479	2965	20803.5	37120.5	45409	40469.3	45472.7	15672.5	16825.5	14506
Q4Q6J9_LEIMA	23154.7	25863.7	25693.7	49323	52446.7	51596.3	53036	31949.7	30528	49550.3	46869.7	37036.7	49970.3	46108	39457	35884	48576.7	41148.3	35862.3	34465.3	45134	47736.3	30387.7	34528	50680.7	28059.3	53738.7	62491.3	43808	50305.3	46987	50096	47766.7	52188	34490.3	44517	37359	31022.3	31582	21338	18184.7	32223.7	27907.7	46904.7	67742	54244.7	66396.3	27676.3	32372.3
Q4QC13_LEIMA	173409	163499	105631	154098	149666	164581	180509	101461	70291	66591.7	67643	92770.7	63830	64329.7	216415	190793	208747	220006	193173	183008	196212	123908	108505	105019	128921	142560	156989	140403	185642	171053	175596	184718	184471	177309	137486	188444	138860	138086	116251	121967	120933	146964	121258	148236	157248	161840	158695	147322	137190
Q4QDH7_LEIMA	173171	181363	176643	286712	246719	254308	293279	165670	147622	136355	141873	151071	168475	167469	272919	198033	299048	284431	222907	236230	290257	230397	203041	231719	188636	190158	218131	216712	317692	341775	297712	333934	291545	330016	230057	290847	288880	294666	217606	233613	243727	225066	218108	129225	307849	236515	274897	210215	289158
E9AF27_LEIMA	126599	129007	120681	140001	166459	146127	79920.8	72561.9	102522	95677.9	92380.4	83026.5	98594.4	108187	61370	15485.6	46169.3	36714.4	74813.8	75714.7	38856.2	122657	148704	122105	72764.8	137711	58952.4	42325.6	135082	105396	39933.8	104447	117421	113678	26070.3	20160.6	9995.43	16205.7	17066.1	17207.7	15541.7	67453.8	29125.7	26618.6	32727.5	58533.4	27174.4
Q4QHM2_LEIMA	53646.7	49944.7	59992.3	92029	90130.7	79780.3	72327.3	69551.3	70504	65984.3	53060.3	77527.7	54482	63083.3	95658.7	77615	59643.3	70421	50490	66327.3	73229	71839	77257	64388	98233	83107.3	96067	122162	39128	40602	47098.7	43640	57051.3	57811.7	49018	45454	55173.3	52104	64353.7	53071	59683.7	65577	30815.3	38895.7	96127.3	59022.3	54259.7	63142.3	57536.7
Q4Q9Y6_LEIMA	9822.67	11338.3	14181	27159	25299.3	23139	16875.7	9442	9160.67	8911.33	9874.5	9974.67	12205.7	9669.33	21580	25495	24630	27152.3	30789	18079.7	21583.3	15547	11095.7	14312	21242	11864.7	18572.7	14504	19398	13050.7	22189	14123.7	16645	14999.7	60384.3	19204	29442.7	19912.3	14026.7	19457.3	16391.7	30149	10989.7	4158	13787	11057.7	13839.7	47746	28318.7
Q4QE07_LEIMA	21963	28802.3	25809	19557	18576	11539.7	16720	27146.7	31606.7	34960	34381.7	25781.3	32602	41819.7	9959.33	2275	7676	12254.5	9203.67	12636	13926.3	21199.7	29330.7	25550	21420.7	25868.3	7960.5	20936	11558.5	17977	25356	18583.5	17394.3	15729.5	5103		6127	11354.5	8753	9679	7617.5	15629.5		15030	12658	19548	21843.7	5113	8500
B8YDG1_LEIMA								31225.3	29368	27420	32560.1	31581.4	30169.9	28793.9	19209	57932.4	26535.1	24510.4	19617.8	17827.6	23308	13459.6	11019.2	9385.67	7023.06	5685.84	6958.86	9132.41	6251.42	8450.28	10270.2	6566.97	3854.74	6135.5
Q4Q3M1_LEIMA	447952	395548	358575	465669	444076	385870	466147	347336	357865	379501	357234	386757	372220	351430	231970	187999	206948	211703	306170	280675	214380	382426	453337	453325	313189	441461	352686	348387	387723	320145	218293	340884	399992	371864	248777	173407	242303	186981	306864	161793	286174	298264	192100	141872	246754	234282	212807	279930	147459
Q4QC58_LEIMA	26921.1	24004.6	7839.4	28873	20767.4	19518	25423.1								32263	32430		23575.8	21587.4	36786	18338.6								6649.42	6208.05	5682.56	8402.92	7163.3									36744.2			6533.88				2334.05
Q4Q3P5_LEIMA	82344.3	43523	42820.3	39698.7	35083.3	27903.3	35366.3	45332.3	33364.3	42722.7	21079.3	41675.7	34221.7	18687.3	30382	55084.3	13072.3	24506.3	42129.7	37986.7	26079.3	43599.3	59567.7	58028.7	35755	44425	26178.3	43693	12992	6219.67	6151.33	10415	22494.7	13441	13395	10761.7	18142.3	20231.3	23616.7	20491.7	19238	16945	9761	9343.5	16754.7	8405.33	10030	20402.3	13343.3
E9AD51_LEIMA	23309	22286	16572	25057			23007	41154	37985	40171	41481	15392.7	39718	19726	25972	30268			23950	22009	19525	49199	44769	42771	41903	43963	41968																	8609		11898
E9AC00_LEIMA	30427.7	27700.3	34840.7	22996.3	12586.3	12946.7	13527.7	34667.7	17735.3	33697.7	33919.3	21397.7	33280	36399	11886	15363	12894.7	15641	15738.3	14748	18846	11973	11031.3	12352	15101	23964.7	18899.7	15280.7	16580.3	19713.7	21668.3	16401	22487.3	23937.7	16847.7	18156	11865.5	18319		12203		32162	15555	9746.5	15253.3	16680.5	13466	10218	18309
Q4Q9C8_LEIMA	164245	156034	169798	146075	150969	137578	144330	134256	130620	126181	117361	116297	113161	121455	159697	165095	153095	147341	170635	168476	165984	180809	214791	210511	166928	184891	183922	177031	141313	124490	130777	139147	163432	143984	99216	96209.7	87331.3	85750.7	79097.3	88511	72954.3	146741	125824	168487	156281	147179	173467	120182	119989
Q4QG87_LEIMA	70613.7	71916	65892.3	75970	94751	83883	71139.3	74245.3	75576	41310	42671.7	85774	43222.3	82571	111522	72585.3	103697	100153	110935	114193	120233	87637.3	50080.7	101123	100484	84853.3	72810.3	94777.3	78888.3	83589.7	70350.7	85795.3	86071	83884.3	59734.3	74680.3	91901.7	79972.7	75908.3	77903	91622.3	92319	113712	103068	94555.7	118920	106186	62314	69710.3
Q4Q878_LEIMA	24294	39152	42276	60595.3	72717.7	60542.3	54477	43847.7	37830	47518.3	38790	37848.7	42794	37507.7	70414	46256.7	49188.3	49368.7	65927	65202.7	59149	49622.3	45928	43339	40897.7	35357.3	48576.7	45193.3	42791.7	47122.3	35301.3	40289.7	49922	41407.7	44749	56531.7	61829.5	61112.3	53205.7	52584	59166.3	49493	56220	40374.7	42437.7	35080.7	42419.3	39550.3	42750
Q9U0V4_LEIMA	184861	196658	226135	251990	244162	234006	244349	241565	260154	255943	241518	244862	255697	245777	267740	208208	243636	221252	262185	258526	267904	284609	285113	294609	254292	233951	268191	263137	208192	195780	171045	214456	224331	218061	140740	138854	119515	125367	104909	98798.7	97448.8	212948	156872	205494	201542	191681	207171	132245	144298
Q4Q7A2_LEIMA	156071	147766	103756	178732	154722	149171	166331	161333	180061	188294	175045	172971	188430	176602	170644	154129	150369	132275	162430	146903	163095	137535	135121	140463	97842.7	150301	137213	127354	144274	117645	100866	113646	148977	121939	95453.9	80316	66972.6	61897.7	79636.8	59891.8	66335.9	173832	115208	124406	122239	127773	118865	99857.2	68034.3
Q4QEA6_LEIMA	8041	7014	8710.5	3592.33	6442.67	6717	6127	9294.67	8352.33	10309.3	10240	11606.5	13929.5	10217.7				4724.5	2745.5	1993		4910	6925	4776.5		2235	1902	3266	3559.33	4564.5	5734	3319	3381	6791	4822.5		7435		7816.5				3358		2861	11299	6978.5	8295	8016
Q4Q2I0_LEIMA	18401	31785	28366	14838.7	13406.7	11222	13201.3	15682	16440	17670	13975	15952	8441.5	17500	26640	23759	25145.3	20443.3	34095.3	28859.3	23644	14318.5	24488	28632	12391	1978	2958	12623.5	18199.3	14732	7319.5	25590	17221.3	14639.7		7803	8274	9937.5	7100	8183	6582.5	23903	8521	5851	5220	7464	7432	12034.5	7326
Q4QGV7_LEIMA	63268.3	67265.3	70884	76389.7	56990.3	46948	63289.3	68706	62628	60507.3	63384	61837	54036.3	60565.3	59537.3	64175.7	27646	82744.7	77785	70289	52687.7	72870	58310.7	104239	69204	58825	87298	85966	31320	17269.7	50185.3	17481.1	42958.7	28099	29001.7	60851.3	53046	62434	48996.7	36786.7	47096.3	29846	77769.7	99353.7	88425.7	86482.7	93096.3	32624.3	40739
Q4QFH9_LEIMA	52638.3	42175	32039.7	38219.3	60902.7	69020.3	84777	42779.3	43969	35325.7	43112	42710.3	35384.7	39765	101002	92403	96353.7	102226	104291	91198.7	61121.7	109687	65766.7	65553	105734	68588.3	127653	115225	46558.3	38509.3	71993	83683.7	55011.7	75459	93148	67161.5	39893	41574	43682	90696	37607.7	112428	51337	53355.3	128045	74163.7	70995.5	102955	46679.5
Q4QBC9_LEIMA	24818.7	34389	28823	25146	24138	12139	19118	21581.3	24043.7	24641	22162.7	25744	25393	27031	21118	28467	15486	18175.5	19765	17389.3	15319.3	11184.7	14494.7	14718.3	9999	10261.5	8357	10053.5	15661	11576	7092.33	11220.7	13972.5	12696.5	8613.5	7883	7642.5	7543.5	9790.33	11628	12944	16855.5	9981	6207	12151.5	9399	7413	11639.3	7284.67
E9ACV1_LEIMA	49380.3	43696.7	49835.7	68125	77225.3	64668	68561.3	23875	22858.7	35609	33114.7	22961	31916	35104.3	59418.7	61965.7	63671.3	65230.3	63371.3	67650	70909.7	67794.7	50883.3	46689.7	58570.7	27758	47165.7	69060.7	83017.3	77656.7	62391	71719.3	77751.7	82883.3	42699	51601.7	48085.3	52860.7	53213.3	62884.5	41953.7	36670	57691.3	63740.7	58388.3	68188.7	61179	47203.7	54621
Q4QE79_LEIMA				5012	11435.5	9380.5	7270.5									2010	3039	5088				18783	14358	11646	13033			19063.5	3418	7101.5	8292.5	4700	2525	8135	5304	45367	5454	4919	16596	20530	8169		6538	34642	6215	11501.5	10046	7945	11149
Q71S90_LEIMA	203842	160430	132215	137204	120962	104736	128512	72706.6	55502	56675.8	53395.9	58643	54839.6	54395.4	300084	204458	120010	160975	277559	199462	257015	125864	138484	123461	246491	179650	108479	209511	132004	116239	140472	108257	133990	120117	198144	192383	168890	179184	85674.3	134920	144405	368010	70472	101836	101060	88699.2	93629.6	180672	82864.3
Q4Q6Y0_LEIMA												326.5										2464.05	11308.5	4980.63	30053.5	19871.4	3468.5	3386			2190.46	1709	2030.42	1930.51	36318	3548.97	5451.13	8290.48	2279.12	5698.67	4964.73								3437.74
E9ADN6_LEIMA	65881	62963.7	85998.7	80401	128999	91559	94590.3	27882	143315	24780	29132.7	32306	29153.7	27705	70373.3	84607.3	102610	104702	56523.7	113900	84593	69107.7	46152.3	40775.3	44412	58080	110989	62977.3	53607.7	61018	39711.3	43568.3	78430.7	51731	77673	23400.3	16864.7	23448.7	38422	17136.7	17158	157156	43812	45878.3	75961.7	63665.7	46767.7	108420	41345.3
Q4QAX0_LEIMA	80665.7	90132	102959	125941	82767.3	71372	84555	97218.3	101183	115061	107284	153860	97037.7	103703	79755.3	64181.7	58380.3	69381	75654	69308.7	50496.3	117326	123996	126418	101642	125998	93536	97289.7	54316.3	58302.7	52875.3	35836.7	49311.3	46473	74271.3	54942.7	53431.7	53503	76282	53158	59872.3	68210	84899.7	55315.7	67009.3	51055.7	67824.7	65063.7	49051.7
Q4QE93_LEIMA	60064	51368.3	40794.3	62516	57194	47468	28595.7	76179.3	64752.7	60867	76696.7	35119.3	80114.3	78773.7	53298.3	25563	50066.7	43878	75305.7	58788.3	52143.7	43128.3	55924.3	41397	31436	43624.7	40883	40591.7	76760.7	62555.3	97915.3	64101.7	89012.7	82386.3	60008.7	93986	69641.3	111477	35623.3	90779	46286.3	74446.7	87307.7	83909.7	90416	90765.7	91012.7	53955.7	74236
Q4Q7C1_LEIMA	1576	1627	6617.5	194227	188349	217214	220284	3852.5	4603	10489	6391.5	5876	2839	3121.5	112094	93747	163870	149136	123125	117614	152867	134455	67478	128997	201885	5431.67	183583	180538	259687	296078	251431	269235	221240	88508.7	132085	238160	133124	139721	124288	119176	135517	219262	213084	64682.5	221422	104170	201015	133382	119489
Q95ZB7_LEIMA	14121.3	16123.7	15440	12574.3	12561.3	15213.7	13051.3	9249	12081	10483.7	10146.3	8152	8860	9369.67	9439	14265	6975.67	8648.33	8660.67	8435.33	7002.67	7674	7279.67	6418	10889	7926.33	7481	10344	10145	18281.3	15153	16059.3	12052.5	13163	35833.3	15798	16087.7	12919.7	21347.7	13393.3	21174.7	7411.33	8738	4244	10200.7	6872.5	9282.33	28334	19018.7
Q4Q806_LEIMA	313866	282466	261662	153532	159681	86092	140856	144134	166432	163857	159485	146200	181578	180217	69096	31583	68130.3	63742	84231.3	68861	88566.7	91897.7	178603	145044	52842.3	218082	58624.3	40604.7	103398	94380.3	78512	94151.7	115450	100459	35832	43967.3	52983	43774.7	28955.3	39761.3	30841.7	55563	58016	56676.7	74643.7	101188	70950.7	54929.7	44965.3
Q4Q2U2_LEIMA	141409	146807	175611	202468	131365	95565	123288	210817	204287	235149	225625	205161	229491	198624	161608	123593	159476	141997	205416	186653	218626	198160	223821	246786	108666	211720	162145	127685	135027	148966	112756	92214.7	111166	87584	62805	117820	107151	118587	98082	91461.3	96644	76808	114237	213597	164931	91384	132152	62071.7	101597
Q4Q5R4_LEIMA	41619.3	38463.7	43212.3	61249.3	61254.3	41195.3	58786.3	18554.3	26724.3	26953	22795.3	26458	24454.3	25510	26029.3	12580.7	28042	25889.7	27468.3	25250	27009.3	21685.7	17727.7	20230	11398	13988.3	16265	17152.5	44681.3	55372.7	20947.7	40460	43712.7	39301	46409.3	30265.3	18775.7	18980.7	35883.3	36661.3	27272.7	24946	14307.3	60117	14314.7	14046.7	17845.5	30543.7	32484.7
Q4Q468_LEIMA	295.947	411.207	553.219	6020	7483	6735	7887					249.358		5482	6838		8784	8537	6446			9318			7460	4400.18		9896	10647	11688	9093	10861	8868	10945	6127	7036	7883	6891	5967	6094	6806					6263	6027	8493	8150
Q4QH87_LEIMA	31361.5	16967	17687	30947.2	28290.5	19024.2	38399.7	13773.3	10099.1	11841.6	13909.9	15599.1	14905	11309	73391.5	51097	63835.7	61751.1	51287	59584.5	59079	42515	31971.7	33085.6	23965	24093.8	26828.1	20524.8	49280	37309.3	56925.5	32532.3	50139.7	34050.7	15702	31001.3	29331	44970.5	32253.5	30854	17978	17622.5	23250	50140.5	29140.3	51299.5	24772.7	22916	30591.3
E9ADC5_LEIMA	63887.7	57312.7	70081	42155	48713.7	51002	60659.7	10093	4614.67	6692.67	5156.33	8168	6793	4563	81777.7	88707.3	71361	93617	90261.3	79696	75705.3	30521	31283.7	28898	36688	34688	50131	45579	71049	56717.3	25455.3	64462.7	67696.7	66759.7	71933.3	17574.3	18941.7	33535.3	28734	27670.3	35030.7	63903	22945.3	10808	24847.7	21496.3	27690.3	91437.7	61427.3
Q4Q0R7_LEIMA	3088.5	6324	6408.5	4260			4877	4837.5	5330	11478.5	9655.33	4773	6821	7789.33	2217			1586				1965		2514		2760			3473	8625		7180	3546	4887	19704	21322	26295	14158	24074	19772	23031		7212					18453	27512
Q4QD72_LEIMA	11979.3	12170.7	14040.7	14906.3	17686.7	19562.5	17165.7	18339	16494.7	20812	19595.7	19563.7	21813.7	21812	14662.7	16033	14310	16083.5	16792	14856.3	15855.7	5470	12032	8026	12529.3	13001.3	15514	17072	10820.7	13463	16010.5	9727.33	6731	5855	4302	12663.5	27174	13779.7	10865.3	25608	16000.5	4050	19342	24547	18902	25086	20725.3	7397.33	15193
E9ACF2_LEIMA	12071.7	11875	18680.3	8629	7412	7830	4025.33	19408	22215	20010.3	18380.7	13538.3	15001.3	18722.7	20931.3	18104.3	11056	4323	30451.7	28624.7	16372.7	22224.7	11567	7109.33	9052	8828.67	4709.67	1542.5	7220.33	4433	5884	6035	6382	3991.5	4643.33	3768	4022	9912	7352	10002	6253	8692.67	6200.33	16979	7551.5	4868	9098	7866.33	6626.5
Q4Q0Y1_LEIMA	20507.3	20258.7	15396	216547	258314	280600	249291	10675.7	25833	18266.7	25084	11997.7	24300.7	24045.3	170314	215116	301008	286110	184733	169523	267665	214758	84531	148636	350668	22903	344154	376051	289879	336022	345019	338892	268893	310577	151798	244185	202031	237735	201725	200465	161551	288160	278423	298495	330549	340846	346055	279168	304717
Q4Q2Y5_LEIMA	4886	5376	5289	4309.67	4767	5974.33	5770.33	5736	4675	5431	4936	7006	4424	3943	8813	10368.5	9109.67	6632	11950.7	14410	7014	7889	9280.33	6592	10816.7	7956.5	8409.33	7591.33	6453.67	7355.67	6027	4509.33	4064.33	5451	8791.33		2607	3661	3518	9076	8257	17616	14624	5498	6363	7016	7592	7697.33	3558.33
Q4QIX8_LEIMA	16257	11986.7	13867.5	16664.7	16199	13936.3	14558.7	12032.7	12808.7	12823.7	13100.7	12516.3	12608.7	11150.3	8825.5		7873.33	2517.5	10305.3	10484.7	4015.5	12105	15438	16439.7	13098.7	13675	11324.7	11643.7	14919	15789	8080.67	16548	10382.3	21178	9116	11793.5	8655.5	11192	7340	8741	9591.5	11661.3	8029	6635	7183.67	10830.5	4318	12400.3	8818
Q4Q6V5_LEIMA	362416	350477	335844	404569	379409	362144	425472	353231	350812	341752	348390	339991	352697	333917	329388	180700	318824	325166	378747	341790	307184	360665	375672	384815	350161	348268	382617	387007	429172	386017	371608	413342	413191	396071	415720	342843	397930	396730	382751	342727	332816	413003	361097	289294	403854	364399	404293	472447	446835
Q4QE80_LEIMA	25651.3	17602	17502.3	25692.3	16531.7	18917.3	24625.3	25453.7	24883.3	20572	24448.3	23558.3	19528	20846.7	23724.7	17518	14000	16794.7	15389.7	17088.7	19090.7	30653.7	29973.3	30682	21374.3	23816.7	30364	26543	27338.7	23283.7	19434.7	20940	26109.3	23222	15439	13602	11936	13248.7	9899.33	11818.7	11378	19791	25196.7	31178.7	22952.7	29028.3	21829.3	15208.7	16387
O97206_LEIMA	13038	16070	47508.3	17801.5	23579.7	19228.3	18541.7	15669		16514					17342.3	14774.7	10241.5	12011	11500.7	8329	10676.5	9217	4851.5	9596	5894	4832	8666	8588.33	28217.7	19723.7	15736	13509.7	19728.7	22040.7	4733.5	12853	14722.5	15839.5	12410	13404.5	17824.5	3333	7055	8081	5921	8396	4490.5	12474	18511.5
Q4QHM1_LEIMA	10124	9839.33	8474.43	86349	115967	139377	102499	13468	10474.7	12414.3	12694.7	12925.3	13692.3	11134	39006	45629.7	57285.7	118648	26242	56045	45191.7	81700.7	23352.7	28046.7	142577	25804.7	126065	193378	115809	136239	196255	75568	97594	110648	105479	226158	191180	182778	44019.3	163893	12133.7	151892	138232	112045	191356	175557	185683	180690	123137
E9AC74_LEIMA	25249.4	25076.3	21114.7	26229.6	26839.8	23175.7	22233.9	7320.89	4544.17	6624.14	6678.75	6426.27	7976.63	7462.69	19199.2	19525	29136.1	28326.8	23537	19444.5	19111.5	9583.26	8841.08	9237.07	7758.62	12230.6	13733.9	9903.76	31716.5	27996.6	47437.4	47726.3	46303.1	24045.4	19058.4	38703.7	32011.7	31463.8	32804.1	27667.2	25960.1	18418.5	26057.8	25643.5	27344.8	31495.7	26404.9	22271.5	37902.2
Q4QFP3_LEIMA	10030	12155		26250	31559.7	28139	32685.3	20142	21796	21571	16225.5		12667	9932.33	27476.3	19353	18941	14021.7	9204	17734	20114.7	98850.7	82737.7	79473.7	23150	10349	40344.3	25874.3	44694.7	31172.7	15196.7	33591.3	36595	34154	20762.3	19113	22017.3	17408.7	14859.1	14640.3	17958.3	28078	18492.3	25259	24619.7	23654.7	23311	26352.3	23993
Q4Q2G5_LEIMA	23672	22731	10481.7	12930	7961.33	16989.7	18640.3	13709	9849.33	12665.7	9741.67	11450	6901.67	11893	8169	8415	7114.33	5308.67	8148.33	7778.67	6235.33	6971	8875	8663.67	10747.7	10439	7149	5198.33	4377.85	4975.33	3823	6910	6261.33	3564.58	8466.67	3526			3183		3320	10969.3	4762	7276	5298.5	12732	5194	5436.33	6104
Q4QCR1_LEIMA	54655.7	49563	42352	56827.3	48613.3	37847.7	57518	77111.7	67301.3	58780.3	67563.3	72577	71527	69210	73447.3	83141.7	80537.3	75623.3	78755.3	65901.7	88598	76891.3	73132.7	79167	52331.7	77124.3	61693.7	64595.3	66313.3	40330.7	67166	51976.7	66113.7	69938.7	73625.3	44069.3	41382	41028	24114.3	32896.3	24652.3	51162.3	38268.3	64120.7	62468	54067.3	68188.3	58794.3	46314.7
Q4Q4V1_LEIMA	41955.3	33158.3	22512.7	32738	28309.5	27588.5	40458	33337.3	32880	26630.7	31308.7	34541.7	27052.7	22991.7	34547.7	39152	33742	34647.5	35320	47532.5	37635	51246	55180.3	41597.3	45277	52548	50191	37258.5	29060.7	27102.3	26342.5	27902	30395	36256.5	31755	15007.5	16323	16838	2222.5			30099.5	6091	25595	11069	13430	15587.5	20830.3	30217
E9AFQ0_LEIMA	6920.33	12640.7	5152	23123.3	23624.7	29829.3	33594.7	13589	13217	13721.7	11705	11435	16101	12827	27800.3	30086.3	45258.3	46583.3	23229.7	25958.3	46231.3	26693	13740	16146.3	47316.7	12055	49922	52123	48568.3	54911.3	53711.7	49447.3	42680	53826.7	36839.7	29950.7	32122	34514.3	34486.3	32330.7	28214.7	35005.7	34772.7	75929	47198	52635.3	46180.7	38637	67328
Q4QD66_LEIMA	24982.5	22910	22514.5	27542	21705	22885	37120	33651	35538	25321	37632	29853	26355	29866	32621	22890.5	24084	23262	26913	25114	28328	45998	48790	47978	25807	37011	42443	57247	41684	26340	33242	31749	42268	35570	20420.5	34008	28332	32622	15301	29093.5	16712	36249	29306	35460.5	43334	31785.5	42058	34972	30154
Q4QAA9_LEIMA	138377	138709	131824	173703	133230	115104	121252	44643	33540.3	46604	41630.7	42322	42101.7	48517	76444.3	61920	67327	69518	96297.3	93779.7	62264.3	95197.7	107336	102957	57624.3	104026	69357.7	57205	119629	101558	68762	113931	132752	140439	65534	33171	17351.3	29959.5	54443.5	19139.3	14093.3	100842	38047.5	64404	58218	61990.3	43337.7	76812	40912
E9AEB9_LEIMA	113830	85933.7	105911	85720.3	93773	92685.7	84243.7	110732	114164	87373.7	102583	101268	89647.3	97695.3	128111	170134	129047	125853	112713	120354	159750	128159	123927	122822	106618	132113	124295	131515	87731.3	104372	123441	86003.3	105068	101809	77646.3	98178	123369	121054	117479	121974	119641	56567	61067.7	46597.7	65061	51844	64765	109936	103819
Q4Q821_LEIMA	295971	253133	253484	248516	245274	227115	240372	249099	273311	280118	274837	289308	280590	265371	262281	347808	248996	265864	258304	275790	271348	231690	237247	274647	209722	232838	231700	237014	220764	218911	206758	227772	252990	233046	213035	170123	159772	177323	147972	150456	153471	220202	176581	156992	203353	174725	194448	191292	154937
Q4QCX8_LEIMA		1908	44652	31779.9	15357	4063.98	6765.69	3396	2826	2939	4257	4343	2808	3611	12507.1	5003.55	10757.6	10315.6	8536.32	10325.7	10103.3	20509.7	2391.77	12238.7	9138.27	15320	3602.97	10826.9	5870.53	45632.3	35883.1	15627.3	32158.1	32944.9	9174.32	11487.1	58959.1	22020.6	27922	34435.5	30170.7	5218.36	9261.02	7725.56	9125.01	6918.36	8778.59	4977.71	3407.66
E9AFB4_LEIMA	6047	6170	5890.5	13456	10121	2586	11405	11259	20573.5	14810.3	13302	22858	17973	6449.5	16394.5	20313.5	15767.5	12649.5	14409	13617.5	16048	9332	7801	10153	21208	10158	18366.5	21359	13537.5	4224	10473.5	9890.33	12617.5	11082.5	14000.5	5344				2638		18589		15562	6466	5741.5	6552	2003	3057
Q4QI39_LEIMA	54772.7	103395	68445.3	26051.5	21323	11087	17863	107343	113973	96732.7	110654	112676	110462	101050	16511	13994	9942	9078	25894	19036	7595	37982	42260.5	42266.5	11825.3	69781	12637	8249	6994	1495	4881	3477	9414	4298.5				2230	2037	2058	1709	13990.5	3331				2622
Q4Q1T6_LEIMA	33303	31995.3	48161.7	25693.7	51393.7	24225.7	53578.7	18602.3	25567.3	29149.3	20018.7	19582.3	20297	22160	51519.7	35104	39712.7	34309.3	29470.7	44688.3	23487.7	26902.3	28936.3	34369.3	15227.3	45150.3	43473.5	30815.7	50616.3	56934	62871.3	42259.3	94693.7	87441.7	36891	59220.7	22647.3	46741.3	32035.3	40477	20523	18151.3	13887.5	17096	49169.7	14326.7	13706.7	20372.7	36443.7
E9ACN9_LEIMA	5357	4778	16575	4809	10266	8147	3233			3696		4016	1710				3487	5747	4039	4442	3244			2977	7042	4048	4602	4283											3454									3679
Q4QFV0_LEIMA	18028.3	19151.7	12029	29397.7	17234	33151.3	36493.7	14572.7	17589.3	15823	21677.3	13699	12596	12962.3	40693	38048.7	41282.3	35151.3	40349.3	39666	36205.7	32376.7	35954.3	41429.3	34278.7	32773.7	30928.7	35687.3	42310.3	44965	38989.7	42813.3	46132.7	47979.3	29495.3	39349	34443	33224.3	25832	27906.7	24326	22248	24764.7	27883.7	31045.3	28011	24550.7	30029.7	33350.7
Q4Q6D0_LEIMA		6250	8600	9693.33	13347.3	15037.3	17283.3	5045	3738.5	5474	4512	42611	4121	5238	19598.7	6199.5	23600	26589.3	15277	14801.3	13247	10519.3	6426	3749	13269.7	5960	17549.3	19984.7	27947	27811.7	34769.3	22725	25744	44705	53506.7	44643.3	39038	39524	43176.7	42160	43576.7	39896	53334.3	35787	29981	31058.3	35094	52969.7	39733
Q4Q161_LEIMA	11525.3	11570	11667	23086.3	28618	34785.3	32489	23857	25132.3	15510.3	17285.3	23243.3	12590	14409.3	31902	34979.3	23092.3	22080.3	28246.7	24728	28872.3	24984.7	24268	24100	32548.7	19525	27594	18717.7	36544	43562.3	36360.3	46422	39265.3	27170.7	42812	27453.3	52246.5	38254	2168	47357.5	37159.3	31288.3	27660	26897	23480	35228.3	25835	39785.5	52089.5
E9AFD1_LEIMA	33660.5	45345	24603	39106	28736.5	18958.7	39399.5	35399	21889	23639	35406.5	35796	27875.7	34325	57068.5	43571	37581.5	40195.5	50780.5	51633	48273	31320.7	33789	37445	14918	35595	32969.5	31923	40209.5	21033.5	20641	31458.5	44417	32749.5	28988	18517	14304	15646		7857		57967	11402	26039	27426	18918	22549	29437	24432
Q4QGW5_LEIMA	89165	65318.7	59805.3	83600	82442.6	77128	105517	71362	74666.3	60269	64656.1	61981.6	56696.8	51252.3	77559.2	113807	80953.7	83449.7	91110	73139.7	95857.3	84015.3	70634.7	78975.7	73685	71574.2	80443.3	85017.3	130171	109364	103779	100282	109603	110946	59844.3	92086.1	78110.1	90409.3	61317.9	57380.7	54377.3	62597.8	50742.9	59149.7	84930.8	65289.7	74686.7	65875.5	81768.1
Q4Q6V1_LEIMA	126675	128911	138765	176494	156954	157878	182231	164550	170303	170814	179088	146494	198226	180752	158544	150156	183719	177311	203109	171803	188755	156446	164298	172386	137188	125354	149068	155110	146275	145787	145773	156952	136833	163053	108444	144075	142117	139939	148403	146537	159492	156944	161868	187700	244543	207825	245887	143802	157591
Q4QCF0_LEIMA	2570	5142	5405	175175	167135	156000	163705	16136	7384		13001	26849	16282	5198	160816	97621	118198	124167	168224	90499	105672	170970	108553	74693	67621	23803	268078	260843	364853	206803	70228	385980	298134	339945	88254	8471			7079			268509	3344	176623	129483	60383	109241	77795	24718
Q4Q3E0_LEIMA	29250.7	26960.7	22858.7	35546.3	27046	20757.3	20741	40940	45502	35303.3	46071.7	45511.7	37284.7	44615	31096.3	23013.3	22202.7	18397.8	28785.7	29464	18817	38681	37084.3	39218	25570	31068.3	21304.7	32958.7	17153.7	16237.9	16780.5	18213.7	18104.9	17925	10383	19575.2	20368.7	17168	16037.3	22008.4	14476.4	9824	9371.67	10763.5	14424	13999.3	15315	13716.3	19177.7
Q4QEL8_LEIMA	10443.8	11154	11261.1	19507.5	22269.9	22130	25828.6								82122.8	98402.9	125588	122221	85988.2	97000.7	105388	66887.1	41644.3	45626.7	81092.5	30805.1	76637.6	86244.7	63887.7	83841.3	85029.5	83398.6	55541.5	79076.5	202293	259010	256851	293640	233031	217951	201931	98782.9	108090	133414	154139	148292	146873	315060	413641
Q4Q075_LEIMA	9262.67	8943.67	5891.33	75658.3	87743.3	97626	87494.7	9822.33	10476.3	9360.33	12634	10687.7	9966	9486.67	43130.3	64310.3	127122	114602	42315.7	52542	91863.3	67204.3	20718	22827	84629.3	11905.3	58263.3	102920	122142	183281	180124	142174	83614	143070	158938	211407	257562	265707	223778	268200	221563	98413.7	217612	131861	146809	177206	166610	137814	198887
Q4QB28_LEIMA	3822	2938.5	3563	5426	2737	3053	5041	9366.33	9015.67	6146.5	7364	8373.33	6734.67	7978.5	6653	3282	2478.67	1786.88	5397.67	6375	1604.66	5025.5	7360.33	7996.67	8526	7735	6682.67	7715	1878.78	122.166		74.4128	1610.35	1329.88	1515.89			10342	2985.14		2647.62	4168.98			2753		2395	3193.88	2254.85
Q4Q8C4_LEIMA	30112.3	67745.7	64611.7	49970.3	46333	44152	56019.7	40623	41781.3	37165	39415.3	43291.7	37324	43492.7	64106.7	17483	17789.7	15066.7	10416	13918.3	16879.7	31256	28702	32415.7	31875.3	24573.3	35931.7	39263.7	52148.7	47189.3	40933	44669.3	48963	54580.3	29321	86453.3	39526.3	34175	31921.3	32970.3	34561.7	32969	32523.3	36250.7	41913.3	30894.3	46561.3	29887	39794.3
Q4QC06_LEIMA	229470	259557	221520	270692	280001	257995	306889	315158	296379	341755	342473	327945	370300	360982	257662	259529	240534	230658	303092	287165	295665	294137	291323	316356	277965	274780	297843	315707	217943	201936	214348	230259	254402	226598	188944	228257	162190	160728	177594	161127	179167	245765	267762	269752	291027	250408	242987	189667	184071
Q4QBR9_LEIMA	108685	101369	101665	125827	100470	101565	112536	88552	73182	72140.7	85762.3	85765.3	87800.3	77947.7	179635	125646	137807	121676	183705	161167	136474	168719	147785	176667	140837	129705	150367	133916	131837	106030	72345.7	82305.3	134904	58664	80210.3	44849.7	32212.7	34795	11253	15039.7	10730	114843	33093.3	80573.7	71588.7	70260	78269	85405.7	16562.7
E9ACI5_LEIMA	11806	10249	9216	14014	10876	9948	11429	10898	12671	13789	15440	12219	13304	16355	12097	11096	7508	8675	16821	13591	10831	10256	9871	16488	5395	2673.5	6993	9919	8757	5788	4520	5905	9565	5565	5190							6473			3307		3682	7188	2010
Q4QH01_LEIMA	81468.7	309521	89624.4	120307	132153	113695	135886	46732.2	44266.1	55502.7	84061.3	52785.3	49039.9	46555.2	90273.5	80038.1	94432.8	99946.2	97229.9	94291.7	88914.8	89211.7	70136.3	76793.6	74031.7	59991.2	94415.2	98599.1	140115	125047	127347	257280	138275	141435	92393.5	211110	98964.4	105556	114464	100541	136560	94271	84126.2	140481	99585.3	94622.9	86457	99019	88720.2
Q4QAK4_LEIMA	121987	224019	205633	259998	167371	92211	191322	152539	203450	147375	147174	287542	142976	146164	341024	282722	52604	116846	335238	266596	179744	85656	188908	188412	5577	190098	99110	114664	102618	20166	15434	71956	129459	54682	83739				9177	14122		239377	15718	58155.5	45796	7523	29580	80685	4866
Q4Q1G6_LEIMA	49968.7	32129.3	36000	36801.7	44028.3	39740.3	32441	33826	36741.3	137335	59891	51956	34563.7	53483.7	33466.3	25219.3	33780.3	41664.3	42642.7	30831.7	34682.3	38835.7	35451	58463.3	60763.7	52543	44885.7	48145.3	26819.7	29203.7	25039	27754	24359.3	18231.7	81659.7	25529.3	17333	17724.7	18757	20750.3	14434.7	123603	23687.3	35864.7	22454.7	25896.3	29328.7	60046.3	19542.7
Q4QHB8_LEIMA	5648.35	5314.7	4768.05	9775.96	8636.2	8763.33	10334.9	13062.6	11495	13931.5	13464.9	14981.8	14343	15137.4	11905.5	14454.2	17217.1	11703.3	11288.8	11404.1	12478.3	18852.8	17542.5	17551.8	17422	13782.7	16687.6	22837	19151.3	17217.4	16889.1	19596.7	16967.1	30771.4	46538.2	32791.9	49857.9	28990.4	26801.6	23222.5	35970.2	122787	51690.4	117659	116896	120335	58735.4	52688.5	40435.5
Q4QBQ2_LEIMA	5473	5774	3606.71	5796	7325	4939.5	7282	7844.33	10059	7784.52	7942.01	7174.67	7664.17	7588.81	7401	13801	8973	9735	7528.5	7158.5	9928	9170.5	9683.67	8493.33	8840	8016.92	4539.5	8258	2145	6502	7030	6917	4910	4663	4342	2718	2784	4230	2279	2057		3222	2492		5209	5266	5269	5172	6147
E9AEZ7_LEIMA	14635.7	11555.7	15087.3	18073.7	20062.3	25581	39313.5	29973.7	23850	24805.7	27535.7	28623	29864.7	24640	9097.67	7168	13775	19111	20687.7	17277.3	11905.5	44489.7	40281	42693.7	21950.5	46342.7	17920.3	13658.7	8355.33	6204	8049	6546	7114	7131	9458	7910	7470	6607	3960	5772	3562	11262.5	9525	7395	9206	5928	10791	8963.5	8865.5
Q4Q8J7_LEIMA	29595.7	38582.7	54604.3	49412	47044	35492	33799.7	24088.7	23871.3	25556.3	22828.7	22752.3	27021.3	23456	27594.7	32279.3	35368.3	31984.3	31800	28126.3	32401	23413.3	20373	23236	15929	25748.3	19393	19755	38983.3	42496.7	35391.3	40575	30146.3	44678.7	16378.7	28510.7	30750.7	30212	21680.7	23707.3	23413	12657	13568.7	11141	17749.3	14510	12472.3	19315	28425
Q4Q5R8_LEIMA	33990.5	73266	78224	32099.3	26557.5	31319	44679.5	8148.67	8117	8439.33	8500.67	12493.5	9037.67	8023.67	29546.7	30793.7	36006.7	41615.5	35486.7	32957.7	34403.7	21129.7	21590.7	22520.3	25545.5	20476	23908.3	24197.3	78685	48600	85423	49260	39552	47326.5	23721.5	22753	20716.5	21885	5428.5	21209.5	8415	13330.3	5907	8643.67	14757.3	10504.3	17419	21725.5	34526
Q4Q4G4_LEIMA	17467	13440.5	25346	23165	21968.5	17345	19559	11336		19514	14767	15404	19329	17570	12660	11186	17443	15539	14240	13020	16920	27244	21310	22563	26869	17895	17618	12868	23563	38296	35744	22929.5	12927.3	23965.5	8944	24580	22365	25383	15989	21089	21905	8958.5	19588	11994.5	21254	16712	22725		23086
Q4QGH0_LEIMA					4732	8850							2584			2995	17983	12096	4628		26291				17119.5		11875	6841	19168.5	24392.5	20415	19311	32082	37249	13904	26026.3	26029	44598	24843	26766.3	25678	6913	36020	81546	23761.5	26453	19331.5	13718	19441.5
Q4QEK5_LEIMA	41978	36833	30491	30528.3	34772	45283	43629.3	40608.3	47602.3	41175.3	48748.7	31993	35902.7	47632	33740.7	18444.7	34742.7	36262.3	40620	35278	38565.7	15442.3	24381.3	25049.3	23248	25302.3	22751.5	21379.5	51403	44459	39521.7	44096.7	42561.7	58112.7	27488.3	35558.7	46410.5	38439.3	41509.5	40747	43552	29213.7	28585.7	37174	38657.3	37839	33009.7	39115	30393.7
Q4Q8N2_LEIMA	25443.3	28062.3	25480	34117.7	32373.7	28332	40236.7	39609.7	43788.7	37277	37711	44966.7	40590.3	43373	33071.3	23759.3	31534.3	24577.3	43440.3	39375.7	24843	46288	38367.7	41398.3	28854	27708.7	28263.3	28645	22933.3	20266	14216.3	17450.7	25056.7	21075.3	11021.7	15196.7	11570.3	12444	14114.7	9328.67	8127	21515	21946.3	23963	23892	21333.7	24431.3	14748	13624
Q4Q8A2_LEIMA	10651.5	10464	9050.67	14470.5	12717	12299	16966.5	13094.3	13820.7	11749	14276.3	14654.3	12571.3	12302.3	12037	10854.5	12200	10044.5	13419	11643.5	13300	15753	12437	14630	15816.5	11689.3	18593.5	18373	15652.5	14231	11810.5	13666	15092	15819.5	10284.5	11490	10023	10221.5	7944	6675	6373.5	14061.5	10587	14511	14735	10689	16901.5	8437.67	9382.5
Q4Q9C0_LEIMA	87334			29253.5	29319.5	62700	30369	36962	28155	25210	23955	41279	16384	17427	50139	58144.5	106490	61973	36860	53505.5	51167	81613	60061	64514	104704	76727	34898.7	27620.7	31381	31111.5	33816	31123	31076	20421	88088	31198	26387	24459	47780	47334	34148	48716	26868.5	38697	29317	52116	21940.7	70456	56521
Q4Q3G7_LEIMA	89947.7	81541	64194	105524	84765.3	84168.3	123107	102782	86494.7	69276	78430.3	87448	65366.7	77784.7	121793	92640.7	103648	112617	123177	90455.3	127198	108554	124270	111335	57199	119367	111502	119155	82340.7	93709.7	93785	66786	99562.7	72506.7	63228.7	46989.7	57900.7	47157.7	41416	49520.7	41762.3	35753.7	35135	82234.3	61760	41794.7	59836.7	39390.3	60763
Q4QHD2_LEIMA	14874	17689.5	23944	16440	16449	15476.5	18596	20111	20512	23562	17519.5	19862	17986.5	17823	12065	10934	11750	11635	9746	10597	10783		18036	19447	10905.5	17135.5	16501	16273	16173	15702.5	12663.5	16300	17041	9841	12926	12667	12172	12835	9697	7542.5		26411	15020	18308.5	14752.5	14190.5	15426.5	13116	12876.5
Q4QIN2_LEIMA	95139.3	101923	77294.3	122404	119205	111477	125349	128341	129349	116273	117612	123344	122701	122708	129417	104683	137547	131361	118021	129753	147619	147501	124541	133725	105524	107142	142548	131554	113463	109132	102812	79703	119671	92244.7	88713.3	96629	69087.7	74601	61237	60736	54967.7	83281.7	97142	55886.3	111120	99824.3	106875	76189.7	75538.3
Q4Q5G9_LEIMA	18505.3	17045	22007	31465.3	33179.3	15497.7	25953.7	6998.33	14194	16417.3	14478.3	15734	16713.7	14198	4346.33	4336	5670.5	4458	11389.7	11223.3	4738	12046.7	23484.3	25466	12839	18851.3	10136	16927.7	12654	12940	8917.33	11606.7	22553.3	13364.3	8448.33	9134.67	8257.67	9635.67	7977	11060	6227.33	6373.33	8235	6812	6939.33	23105.7	5685.67	8818.67	6640.33
Q4Q197_LEIMA	28491.4	23768.1	18224.3	7314.42	15323.1	6473.26	5280.72	33519.9	32151.3	41515	32739.1	31237.5	44397.6	31771.3	13080.9	9905.76	9808.55	7057.81	12777.8	11482.6	9106.02	10951.8	20530.5	13552.4	19121.5	25906.5	7944.67	5534.81	5463.92	2923.8	4105	11664.9	6077.78	4333.71	4102.56			236.883	9552.78	13756.5	312.337	5274.46			7753	15157	7835.06	3502.49	4440
Q4QEW8_LEIMA	246609	202489	228007	199579	142877	125006	176117	189937	199689	228411	206206	206296	224475	222938	166810	140082	161079	158957	186228	164600	171076	163879	173565	192427	124468	201422	185122	175118	160924	137814	132470	141254	140436	140736	141454	102938	94353	95621.3	98870.7	88087.7	98160.7	211647	149151	195644	199397	151655	194394	144056	114570
Q4QHB5_LEIMA	18071.7	18027.8	16233.9	20898	22971.8	20673.6	22286.7	9730.12	11707.9	10716.7	10454.4	10869.4	10244.1	12458	23157.5	22187.7	20961.9	19753.8	21470.8	21511.7	18084.2	26282.5	26082.5	22709.2	20630.6	21997.1	19076	22082.5	53173.7	33543.8	18998	34800	33847.4	32029.9	28916.1	11394.5	6082.14	5956.72	14806.4	3953.99	5356.65	19260.6	15022.7	11737.5	11747.7	19055.5	5919.5	28195	5593.01
Q4QFC6_LEIMA	45658.7	52220.7	63652.7	54116	64122	48959	51556.3	30665.7	32561	41627.3	41307.7	31809.3	36909	33901.7	42124.7	49371	59628	35556	32334	50631.3	36397.7	49160	49200	50033.7	41856	49995.3	35745.7	39764.3	32271	4534.5	14200.5	30708.7	33826.7	29770		21427	17421	18076	20171	15130	15528.5	83955	21625.5	35176.5	26428	20459	25030.5	10021.5	18749
Q4Q2P0_LEIMA	62665	57686.3	68053.7	77124.2	67330.7	63928.5	81576.8	30304.7	22151	25539.3	24664.7	25379.3	24489	22031.7	57240.1	58115.3	47377	51244.4	59678.6	79934.1	54165.4	41952.8	37320.8	46300.4	48404.8	40065	55072.9	63692.5	85842.5	74003.4	66210.1	66475.9	79778.6	77221.7	49220.1	43689.2	36324.9	35607.1	34839.8	35096.1	35309.1	45685.7	35023.3	36769.9	48303	38648.1	46410.3	47372	45362
Q4Q3Q8_LEIMA	18328	18646.3	21881	16679	14535	14263	18200.3	6489				9248		8302	14930	9901	8069.5	10264	12130.3	9666.5	7316	16433.3	16902.5	21843	7817	11789.7	14001	14118.5	18504.3	12769	10878	15854	17888	15444.3	25615.7	20678.5	5448	9384	5821	13346	9650	21716.7		31630	16765.5	3518	15821	18457	11993.5
Q4Q6E1_LEIMA	238299	224096	179446	287360	258852	267337	268258	363716	342261	320266	362742	367762	346018	313302	275361	214793	266831	279384	258143	253360	278075	409467	402607	422711	347222	392645	398559	399401	220767	252158	192682	189372	239881	215910	166410	200835	148865	138461	126399	143040	138770	254270	223456	200532	255339	229586	274815	199111	155488
Q4Q4Z3_LEIMA	72660	63816.7	47383	60573.3	45384	39730	54527.7	97983.3	76580.3	79582.7	76692.7	89163.7	87973.3	88744.3	75895.3	58632.3	53860	55680.7	70258	65410.7	57196.3	85790.3	76551.3	78183	45989	88196.7	58465.7	62981.3	59231.7	43177	50466	43555.3	53543	38093	16420.3	57255.3	56317.3	59580	62103	48066	44043	20692.7	76813	79187.7	90089.3	85533	77165.7	35328.7	54433
Q4Q657_LEIMA	12424.5	8641.67	6726.67	11439.7	12285.5	13239	15485.7	13733.5	10698.3	8954.67	10349.7	10834	10532	8795.33	20197.3	20162	19322.7	23683	28712.5	18372.3	26639.5	26383	21670	18973.7	20221	14616.3	25298.5	16331.3	14378.3	15285.7	18484.5	13554.3	20620.5	15263.7	12358.7	13864.3	11763.7	12447.7	6731.67	7456	6687.33	12828	10747.7	10489.3	23543	11433.5	12953.5	15696.5	13641.7
Q4QFF6_LEIMA	16075	17130.3	16551	11500	19658	17434	15247	13327	7111.33	10214.5	13160.7	13961.7	9620	12993.7	19074.5	22107	18131.5	17895	16663.5	14654.5	20937	15903.5	16164.7	12338	18117	18106	14733	13997	15841	15017.5	16562.5	10964	13405.5	14613	14612	16367	14882.5	15831.5	13785	14820.5	14342	20176	19802	18499	19207	20337	23389.5	16601.5	15018
Q4QI73_LEIMA	67889.3	84898	77149	89076	77954.7	86245	89732.3	74275.3	84641	76007.7	83152	86327.7	72903.7	87964.3	81218.3	70605.3	77157	81550.3	66417.7	68379.3	77976.3	98107.3	79918.7	89550	84516.3	75122.7	83080.3	96596.3	63735.7	66924.3	72647.3	60545.3	64977	56502.3	49714.3	56646	53801.7	51358	47336	56883.7	45732	52796	60650.7	64016	72585	65345.7	81522.7	43663.3	52972.7
Q4QFP6_LEIMA	16559.7	15431	17947.3	15064	15980	14446	17343	10922.7	13429	10974	9800.5	7176	11979	10364		16313	11564	9808	9283	11988.7	12137	10831.5	9578.33	12333	13319	10467.5	14219	16694	21467	18232	17729	13952	18429	15182	9546	11895	12277	11681	9607.5	10983	9784	11281.5	9928		8226	7435	7358	6090.67	8467
Q4Q1X3_LEIMA	13442.2	40188.6	45155.6	30050.4	6113.3	10006.7	21949.3	6690.01	8867.71	11637.4	8008.05	27668.6	11336.2	10851.9	5800.33	4470.55	9005	20596.7	7659.67	6874.67	20053	7437.28	26160.1	41788.2	31390.3	27551.8	31880.8	36246	9591.33	25008	29888	23553	21931.3	29443	41645.3	34073.2	34638.6	38416.3	33026.1	40863.3	41187.4	8243.27	8176.02	10423.5	46062.4	40911.7	45629.4	32909.7	32337.8
Q4Q0N4_LEIMA		1426	2446	110.104	767.086	219.333	192.893								2284.27	354.164	1807.81	1936.37	2345.44	2189.83	2352.21	177.43			1484		386.039	1646.65	270.823	344.154	1682.59	1089.17	184.779	785.683	444.566	2138.15	772.273	2430.75	1877.78	622.59	1527.02	217.358	394.973	373.869	2156.4	433.375	1174.52	1121.14	2568.92
Q4Q0Z7_LEIMA	93532	85279	63479	94908.3	52930.3	75665.7	101683	101829	105078	97848.3	109635	105533	95290.7	98543.7	122455	98683.3	88308.7	81221	127893	121660	87990	46885.3	56716.7	63797.3	25774.7	74835.3	83441.3	47590	93205.3	34815.5	24317.1	60435.9	95331.4	55163.1	49223.7	21395	15671.7	12573.7	29083	13772.3	3346	90275.7		43900.3	34271	38815.3	28632	49523.7	16043
Q4Q9W6_LEIMA	21142	26213.3	23262.7	20722.7	15613	14674.3	19799.3	13833.7	13309.7	12822.7	10284.3	11457.3	10639.7	14993	41874	31832.7	28877	24070.7	35799.3	36897	35760	28695	28425.3	35993.3	17416.3	25258.3	23262.3	22911.5	25176.7	27198.5	19165	26783	27528	24340	18724	17071						16794.3		17573.5	16445	7671	17318	12119.7	21592.5
Q4Q3R4_LEIMA	14481.5	14647.7	14829	18555	17683	19329.5	16553.5	15703	20754	17721.3	16272.7	18735.7	17106.7	18408.3	17288	14624	14180.5	13957.5	17574.5	18701.5	13309.5	21070.5	25164	24293	20876.5	14615	22635	18210.5	10161.5	11715.5		10926	12980	10451.5	12409.5				3298			18373	6612.5	12675	9422.5	13219.5	8817	9692.5	5397.5
Q4QDX1_LEIMA	9549	6568		8244	10186	7637.33	7697.5	2814.88	11226		66.2606	7991	10440	10567	3316		2928.91	4980.62	5686.67	7084.59	5742	18131	1214	12422	20339		11242	4869	5637.5	12100	10488	8923	8380.5	5919.09	13831.3	26746	13349.2	21064	11350	20670	22908	2769.97	12550	14314	12600.3	12451	15959.3	25514	2338.82
E9ACI1_LEIMA	2806	1978		2229	3547		4741																	2497				5046	5634	8436	10563			10985		9535	21292	12880	10488	14419	13264		13003	13802	10162.5		12387	14334	7807
Q4Q5Q0_LEIMA	183657	191924	203022	209216	201454	200679	190892	190036	189865	213342	189965	187345	183373	182918	214515	150820	222201	216851	186043	196849	193749	218073	196064	222523	243503	210488	250449	271210	161290	168496	177055	153784	152962	102679	142811	133373	118108	123781	96599.7	120208	83537.3	158481	127206	159850	187234	160948	222411	115899	145312
Q4QDL3_LEIMA	20541.7	12983	16173	9918	11633.5	24689	15540	2601.07	526.898	433.019	1783.2	559.388	521.147	3579	12109	13225	7670.67	18786.7	11067	10414	9370.67	6861.5	10085.5	7021.56	19971	10260.7	9312.5	4777.5	15084.7	26138.7	17976	19373.3	13984	19758	10003	22089.3	24937.3	35009.7	21766.7	26780.7	20672.3	35655	20768.7	17590	6524.5	9914	8633.67	11624	28474.7
Q4Q1M9_LEIMA	72163.7	168567	113774	219019	201881	168189	185778	76166.3	207024	105102	101369	68543.3	106235	114828	99080	210033	113242	133249	89787	97913	114627	221934	215201	223633	210859	140864	249068	252864	166208	162413	195136	190046	162821	219938	261714	309097	335572	304221	288424	294448	248899	268648	240908	164750	250330	251673	243998	110132	137594
Q4QAI7_LEIMA	9986.67	13317	19212.7	16412.7	19560.7	21805.3	16175.3	15153.7	17241	22604.7	18821.3	18610.7	18158	17779.3	12312.7	16160.5	19449.7	20490.7	12411	13865.7	15980	17955.3	15537.7	16239.7	19937	14540.7	16991.7	24297.7	19359	29147.7	27756.3	19673	17959.3	22892.3	17300.7	33651.7	40122	61468.5	37910.3	52914	39936	14128.7	38579	24516.7	34373.3	32346.7	55702.3	28306.7	33221
E9AF39_LEIMA	68513.7	78615.7	66197.3	98449.3	86010.7	83287.3	77326	91008.3	93470.3	95240.3	94433	86977.3	120581	98990.7	77268	61363	41997.3	33431.7	98571	89742.3	40002.3	83202	89586.7	90309.3	30462	71036	37238.3	27980.3	33792	28534.7	12228.3	29219.3	37261	26636	9813.67	5522	9012	4795	8525	5861	7778	36774	13948	17992.5	14662	23539.3	12602	22450	13069.5
E9AF04_LEIMA	46055.7	42635.7	34098.7	51629.3	42332.7	38873	61971.7	63823.3	63271	56228.3	57859	61154.3	54936.3	63048	86370.7	95760.7	82787.7	67817.7	106642	84599	79478	38012.3	28312.7	30572.3	17394	19255.3	27608.3	32369.7	76414.3	56503.7	49577.7	60771	73710.7	75132	33082.7	38766.3	28693	32005.3	25095.7	24741.3	26484.7	58314	32726	62891.7	54544.3	48707.7	48025	46052.3	27774
Q4QDH0_LEIMA	4304.89	4250.26	4161.38	10944	7541	5275.9	5122.3	7868	5120.35	6627.06	6005	8685.67	6456	4637.78	10610	7699	4989.33	7810	5253.43	9559	8767	10814.5	7540.56	6885.08	6111.78	7874.57	9531	4954.48	3317.24	5421.1	5086	4340.11	6595	3561.33	6546.5	7100	3296	3991		4040		4282.76		7909	7440	9508	9053	4440	3297
Q4QGR5_LEIMA	27768.3	30118.7	23696.7	30959	25608	21343	39564.3	27394.7	33723.7	24915.6	29765.7	24817.7	28742	27962.3	19448	21606.7	13218.7	12810	26158.7	19419	19005	23487.5	24250	27873.5	7238	18549.3	16497	13433.3	35687.7	24730.3	19378.3	30091.3	44353	50822.3	18537.3	18943.7	17106.3	17060.7	15949.7	24189.5	25181.5	34322.3	20884	29545.3	21667.3	19187.3	18916.7	20897.3	16563.5
Q4Q3T7_LEIMA	34573	34885.3	21991.7	35731.7	34366.7	33730.7	39488.7	60330.7	50804.3	42582	44605.3	51246	38228	45276	51109.7	58412.7	48961.7	57122.3	45896.3	45836.3	56191.3	73182.3	66263.3	65588.3	54550.7	60119.7	81293.3	73256.7	38363	43085.7	55365	31827.7	34627.7	30978.7	37612.3	67527	92518	78156	48853.5	93090	59731	44679.7	101160	139001	58151.3	88636.5	68277	40076.3	30388.3
Q4Q0X8_LEIMA	79217	78361	73220.7	69330	79807	83843.3	86936.7	124364	131488	105161	117921	125598	114179	107372	120013	133394	119123	131827	143421	122276	130085	171413	124706	132916	145016	118597	171173	163820	99437.3	101490	110182	123875	94585.3	126251	72746.7	107981	98661.3	105100	89305	98374.3	91770	114431	129840	96439.7	105814	116302	105451	91233.7	69634.3
Q4QC37_LEIMA	248299	248231	264220	251812	242873	187372	247848	356906	361452	377901	374865	368140	384617	379809	213857	182313	203213	180282	230116	213739	191410	329014	326536	297657	214090	346454	240885	222189	185587	179377	160822	172843	184126	173029	180711	152407	127027	130659	143183	111264	128448	252786	205925	267140	236618	209102	235705	164403	126273
Q4Q9P1_LEIMA	58850.3	24555	39415	60653.7	53168.7	38324	49235	23102	19240	17160	17020.7	14607.3	13797.7	15438	32886	24463.3	19713.7	19455	30769	28022.3	22001	54119.7	52752	57695	28376.3	24701.7	29289.3	34337.7	53881	49988	39787	22230	42576.7	34145.7	36767	55246.3	37542.3	33580	21415.7	35924.3	28852.7	37511.3	39196.3	43012.3	32646.7	38201.3	29136.7	41271	20307.3
E9AEZ5_LEIMA	10975	9481	13883	24785	25604.7	70308.3	37285	13116	11747.7	13772.5	11964	13644	11463.5	11786.5	10848	31313	43761.5	41955	12884	13035	51491	15307	10167	8561.33	42519.3	8413	25883.5	108580	64892.5	65738	118864	50967.5	43400	61714	100858	107396	106601	115371	94747	102080	111913	45600.5	93405	109946	108941	111222	62754.7	72627.5	58496.7
E9ADR2_LEIMA	4471	3535				2818	1668		5797	4044	5496	1861	4444.5										3068		3822	3460	1764	3657	3148	5090	3046	2785.5
Q4Q079_LEIMA	281063	325250	341833	326622	317103	254911	365384	377594	350902	440434	440871	414850	422893	434873	332239	314205	309684	301296	308470	361941	332266	406020	396524	424739	288727	378868	390409	349563	308470	301250	271792	282499	293536	293399	230729	237682	267303	274661	242203	241375	254299	309835	334037	335736	387016	290492	396669	268464	268007
Q4QJ98_LEIMA	63354	91622.7	89867.3	82733.3	72144	57040.3	121683	83639	94111	99341.3	97944.3	91636.7	148500	153757	108126	132726	128660	109492	135334	126898	132153	62119.7	69839	69644.7	117236	103405	110728	131315	113381	103550	86080.3	120591	103804	101359	80862.7	51878.7	42559.3	55576.3	31439.7	34085.3	26376.7	76870.7	76769	111204	123986	95584.3	119961	119099	56859
E9AF32_LEIMA	62456	48338.3	36579	60346.7	58123.7	76157.3	25252.7	65692.3	61149	47983	56132.7	63399.3	60528	34346	126030	92555	118934	125492	152488	114616	34528	34325.3	30124.7	28916	41373	38212.7	21471.7	19934.7	70246.3	18150.3	58804.7	83533.3	59812.3	16572	28990.5	49866.7	56551.3	56296.7	63023	43095	41390	38249	24537.3	18408.7	10083	10132.3	8078	85529.3	122866
Q4QGE6_LEIMA	13126.7	9165.67	8746.82	16094.3	19196.6	15381.3	22821.3	17144.7	13408	15016.7	16674.3	17111.3	14712.3	16979.3	18355.7	12459.2	22434.4	25101.7	16840.9	17517.7	22052.7	24092.3	24936.7	25076.7	21980	14924	24563	26340	28153.7	28849.9	49531	24192.8	24045	37550	43379.7	66837.7	64527	46305.3	37324	60862	60165.3	30330	50485	52950.7	55678.3	66619	58532.7	45111.7	43459
Q4Q5U0_LEIMA	126326	132330	39299.3	67416.7	69873.3	99077	69499.3	43416	89598	89437.3	94335.3	45488	93260.7	90982.3	57074.3	68474	94959	95363.3	59785.3	55996.7	73209	56275.3	50165.3	53955.7	98833	148242	70418	62205.3	100295	168383	173051	123763	66699.3	115441	154518	180308	235366	222628	213334	207325	214865	49813.7	153556	105328	119385	169225	108352	142952	184351
Q4QDW3_LEIMA	28642	15192.7	28588	20283.7	19276.5	18080	15518.7	33974	9255.5	11207	7342.5	11733	6447.67	10579	28803.7	31514.7	13584.3	19144.3	31284.3	20591.7	21117	9792	40400.7	33977.7	11248.3	7893	9177.33	11675	8184.33	17996.3	19858.7	9752.67	6771.67	14539.7	17593	20728.3	22000.7	22372.3	22762.5	22385.5	26192	8550.33	32129.7	16239.5	19400.3	23476.5	26447.5	17210	15449.7
Q4Q4S1_LEIMA	14816	14124	10286.7	7794	6791	3993.67	7934.33	20977.7	17133.3	10026.7	10263	16235.7	10892.3	9279.33	17398	35841	6909	15112	14040.7	14469.3	10678.5	17609.3	18823	21696.7	5413.67	31750.7	9914.33	7718	4777.67			5662.5	8412	4458.5					2631			5249					1682	4201
RS8_LEIMA	195413	238098	229358	218236	233599	219841	221482	215093	195377	228961	207729	174449	243798	217568	172214	111855	105625	136706	152915	196482	147188	226016	223852	232390	143459	286986	175119	172653	191202	187181	290684	169920	244264	196246	36629	208081	99868.5	229213	84096.3	3365	156034	89683.3	157831	111159	146214	98545.3	84265	103111	149666
Q4QGB1_LEIMA	65581	63293	56608.3	73699	74041.7	66636	80312.3	78117	89439.7	74428	92212.7	76185.3	94949.3	84915.7	78291.7	71629	76970.7	63210	74414.7	50313.7	80301.3	102811	103230	117757	76348	99081.7	94921.7	88540.3	55426.3	41858.7	55627.7	36929.7	71625.3	37996.7	23372.3	45821.7	24401.7	41272.3	36644.3	52110.3	30672.7	39335	57476.3	77807	52565.3	70711.3	68896.7	18730	41966.3
Q4QDB4_LEIMA	12070.5	14361.5	12964	19479	16886	15205	19381.5	10355.3	15888.5	11897.7	18105.5	15611	12900.7	15620.5	19642.5	16443	21046	16977	18426	20037.5	20407	24080	19332	21663	16185.5	17542	16957.5	17279	22108	20998.5	19154.5	22808	23416.5	23143.5	13155.5	20366	19384	19470.5	15477.5	17937	17479.5	15973.5	22118.5	28070	23885	28308	31052	15619	17409.5
Q4QGT2_LEIMA	29500.3	17834	16261.4	32695.7	5165.15	6081.68	32086.5	22.2475	490.636	19.7686	17.9605	19.5	11.4359	14.6577	4264.56	5534.04	7019.87	25912	18041.8	2753.04	5783.34	3018.69	27727.7	32562.4	33876.7	20521.8	6832.63	34038.3	29112.3	26942.1	7712.89	27546.3	27541.7	29081.7	30087.3	5733.56	14762.4	6157.6	5274.55	12338.4	15792.3	26170.8	26635.3	16285.3	27592.7	28770	28734	30075.3	6847.24
Q4Q1R8_LEIMA	99448.3	93142.7	107013	119421	123566	121147	122242	70309.7	39995	40813.3	37692.3	73150	38490	36024.3	99002.3	100800	101602	114474	100782	115406	127386	72658	78687	74539.7	69265.3	67129.3	62862	79951.3	135408	141525	106338	121795	131991	150769	115372	107519	115065	110911	113413	112632	119303	69816.7	65938	56976	73178.3	82620.7	66139.3	131249	104593
Q4Q6C4_LEIMA		10311.5	16924	29632	28120		13634.5	9734	12449	13849	7913.5	5402	7941	9838	33736	34137	20229	19489.5	31269	29468	19363	33303	32395	37163	25632	25606	23892	22457.5	11175	11184.3	15174.5	3961.5	23149	22572	11996.5	12111.3	16461.5	16844.5	22239	15541.3	19004	8022.5	21666.5	4281	19977.5	8907	10023.5	20578.7	20837
Q4Q8C5_LEIMA	10846	10678.5	11613	19587.5	17204	17530	19115	12958	10574.5	12489	8778	12276.5	11254	9292	14723	18902	15083	13502.5	16856.5	16604.5	18089	14367.5	14248.5	19211	15584.5	12742.5	15289.5	12731	9308.5	7146	6272	15591	16494.5	8871.5	4726	8705	8891	8239	7591		7168	12054	6169	24116	7641	14801.5	5654	8079	9089
Q4Q925_LEIMA	8467.5	5792.33	11763.5	70262.5	102428	170907	131340	5872.67	5181.67	17341.7	16149.5	10827	7524	8840.5	81635	79213.5	132789	168926	39678	98824	106083	35313.5	22402.5	24194.3	118872	10912.7	86783	120163	28716	50003	74204	44720	34467	38347	42957	68089	80351	101693	139449	110232	140047	31619	118538	20081	57118	96984	69762	57014	66324
Q4Q0Y0_LEIMA	10929	14802.3	20077.7	11364.7	20660	12347.7	9832.67	7093.33	6584.33	15032	8006.33	11645	9419.33	8135	11287.7	3047	10558	11599.7	10049.7	11272	9730	12097.7	12165.7	12536.7	13804.5	12632.3	25253.7	14739.7	12322	15099	22620	14024.5	15717.5	12842	11353	13142	11916	11340	7283	5061	3581	5328	5402	4863	2543	7088	2765	15361	15993
Q4QBE8_LEIMA		8641	7807	5875	4109	3307	3952	2917	10896	12215	15498	3895	3892	11796.5	46337	18699	22885	13698	17186.5	35145	14471.5	5424	20460.5	21675	15783.5	24863	16782	14082	6295	8120.5	14223	8566	3163	7248.5	6721.5	6953.5	2041	9964	10854	9410	5962	3624	11908		7780.5		7706.5	8648.5	16995
A0A2R4SE78_LEIMA	88977.2	65862.6	49632.8	77350	59889.5	73287.4	83022.2	92963.7	63358	63574.7	73677.3	91861	70143.3	72263.3	140522	144758	132397	129826	134082	133704	145299	79867.3	73642.6	82632.3	65174.8	76874.3	74532	83955.6	152149	157797	161017	133119	156776	147615	120054	139361	139477	142223	123244	133243	125618	78271.4	66166.8	85605.7	97108.7	91250.1	104046	134216	154431
E9ACG3_LEIMA	29467	27293	22942	36614.7	24614.7	10577.7	53867.7	40776.3	41151.7	35029	31701.5	29660.3	38647.7	24504.3	33350	44789	33338	19892.7	43072	38214.7	19864.7	43687.3	48351.7	60874.3	40955.7	38240	55563.7	58198	55133.3	46201	36842	48060	54439	72881	50700.7	34513.7	34268.3	35771	23910.3	30745.3	31279.7	53387.7	33473.7	61227.3	38987	34505	39372.3	37429.3	22246
Q4Q976_LEIMA	22464	32008	36716	44542.5	27868.7	28947	32698.5	13417	10725	10281	9498	15097	7728	8189	26829.3	23790	18415.3	21182	27125	31321.5	20670.7	32685	33876.5	29771	19662.5	15286	22775.5	19224.5	21100.5	17811.5	14559.5	17057	20554.7	12043	20428	9920.5	11605	14609	7402.5	12482	9687	15775	8288.5	17928	10660	13644	9502	13871	9033
Q4QFN8_LEIMA	113049	103199	87453.7	92159.7	155124	112370	129197	103026	114219	115778	96588.7	75360.7	113656	106394	115551	158885	122918	111694	146863	121197	133185	86843.7	92595.7	92802	73721	96693.7	79256.3	107580	103898	81109	92067	101644	122367	112461	72408.3	143542	87667.7	139321	65771	154507	135307	146921	92527.3	159581	149470	148103	161421	144151	85531.7
Q4Q843_LEIMA	22170.2	16579.3	20736.6	37767.2	47179.9	56713.4	37060.1	16313.4	2436.31	10283.4	9502.62	7380.67	9827.09	2515.78	80836.6	63928.7	64188.6	96111	56202.8	65812.6	73593	35162.8	22654.4	31749	61695.6	31423.8	57312.8	47325	49059.7	56226.3	67278.4	49530.1	43051.4	44171.9	40411.6	35876.9	32493.2	34574.6	25413.1	24690.6	24631.8	15049.5	11158.8	17002.7	13626.7	12190.4	13994.2	52674.5	62370.2
Q4Q4W3_LEIMA	10540.3	11706.7	8860	18426.3	27373	19548	24110.3	19438.7	18239.7	113402	19239	17271.3	22404.3	22071.3	16047	37080.3	12356	26628.3	18948.7	21039.7	18328	195904	172700	180536	54869.3	195565	38847.3	52055.7	9217.33	15528.7	9953	9563.33	9987.67	10383.7	6575	8831.33	33286	7651.33	7922	7628.33	8483.33	32025.7	58683	13781.7	68041.3	55755.7	66146.7	39578.3	33010
Q4Q6T0_LEIMA	63875.7	57906.3	56740.7	152784	161959	177808	155141	61720.3	72028.7	59849.7	60724	70780.7	62477.7	70210.7	125623	148679	178201	171840	141082	132573	176409	115541	72261.7	94832.3	160852	64949.7	155829	183676	191795	215857	243909	158223	175123	205133	176760	53897.3	48524.3	41727.3	38503.7	226779	35721.7	144914	211789	191395	221307	237484	229260	173563	202397
E9AF95_LEIMA	29026	34502	36910.7	93501.7	95569.7	93422.3	100740	24559	23104.3	31169.3	28633.3	25902.7	30826.3	29020.7	88079	62404.7	138889	130919	69823	92754	131575	53680.7	38412.3	36811	82612.7	36297.7	81495.3	84668.7	154594	151495	152762	147071	124599	135611	125001	89840	22507.7	93899.3	88519	16216.3	11292.3	71577	87975	99263.7	104497	103731	95000.7	125144	116211
Q4QA23_LEIMA	221190	249878	317524	223143	210048	158280	195011	222839	225720	275177	239996	228890	240011	232365	141832	117021	132177	126664	157465	150355	148448	233096	236257	241309	130118	198763	171210	146782	119467	96011.7	91322.3	82200.7	146602	103477	51336	86440.7	89519.7	86603.7	102974	76456.7	76516	111095	105702	84100.3	117143	98657.3	107632	64924	76818
Q4Q3H3_LEIMA	84645	86966.7	84579	122164	191700	179521	196429	87692.3	78405.3	81090	74365.7	74823.7	81487.7	78498.7	140832	179138	203029	228799	139065	138722	211418	97175.3	69271	77940	119250	76546.3	151816	160483	233050	238661	306652	227059	201023	237179	251218	347348	349530	353163	383194	139214	169243	163382	269312	241694	308811	285053	302056	316481	378383
Q4QC17_LEIMA	18625	20369.3	24644	17640	14148.5	12677.3	12784				13400			8391	10332	19175	13698.7	10276.3	12093.7	18116	9823.67	10424.5	9746	8826	18722	3232	17657	16274	15902	17707.5	18994.5	20574.5	21478.3	18055	19171.5	20548	6656	18962	5731			15629	14847	17500.5	18072.3	22563	24855.5	14450	24673
Q4QIM1_LEIMA	18501.7	16034	12748.7	22549.7	15103	15383	17867.3	18319.7	17054.3	15535.3	15226.7	18581.3	14147.3	13957.7	10059	7171.33	11887	8463.67	8426	12913.3	9607.33	13125.3	21599.7	12107.3	6440.33	13155.3	8301.33	7443.33	16854	15582.3	9248.67	11316.7	16176	16939.7	9836	8348.67	7928.67	7716	4772	5241	5620.33	12100.7	5228.67		8469.33	5191.33	5771.67	9972.67	7229
Q4Q7P8_LEIMA	87281.3	79362	87189.7	89400	84547.3	80151	113278	127428	118512	94391	106108	129521	118391	110661	114270	103114	107717	119917	124102	95824.7	132053	139712	125064	139443	114904	145522	134617	142954	99647.3	102239	105749	88540	87531.7	88535.3	65430.3	61852.3	57123	52510.3	31180.7	38543.3	29995	88839.7	53852.7	84949.3	72120.7	58098.3	99353	72487.3	58848
Q4Q9S9_LEIMA	133336	124338	87843.3	193956	169921	213389	217090	221290	260586	204029	255949	224933	235231	255490	171244	243227	236780	210726	161297	152433	213679	185908	154462	144811	197536	155219	225742	234645	270239	275072	255291	257835	202762	262052	155792	186441	126388	138839	91877.7	111172	8974	188639	129647	220243	186813	207484	191510	164642	175060
Q4Q494_LEIMA	20392	28455.3	28746.7	38519.3	33215.7	33989.7	33588.3	22149.7	22617	25729	23100.7	20677.7	21762.7	22592	27338.3	28923	27782.3	26629	32057	26497	35091.7	36865.7	24423.3	27512.7	21979.3	25251	25987	30903	41561	34721.7	29196.7	35794	33722.7	42129	20896.3	21707.3	22167.3	19027.7	15973.3	17444	14724.3	18439.7	11574.7	22845.3	21712	22059.7	22742.3	23205.7	32578
Q4QCG0_LEIMA	216750	237841	274500	269073	227212	232321	214708	171468	198156	241388	227780	219557	214788	225579	206120	183528	187149	155296	196709	217746	172423	139441	159795	171632	143843	139060	144385	128365	164948	143030	96708.3	143354	176551	156868	89609	44434.3	23788.3	32871.7	32726.7	21179.7	17927.3	166459	80438.3	91402.7	97697.3	116461	95515	86095.7	40562.7
Q4QBI7_LEIMA	19118	16153.3	13672.3	20427.7	25479.3	25797.7	32621	5856.33	5098.33	7738.5	7915	7655	7756.5	7158.67	25177.7	37599.3	33213	43518.3	21326.3	24980.3	28929.3	16131.3	13251.3	12198.7	21274.7	10158	29315.7	26631.3	41136.3	46515	54127.7	41304.7	40426.3	35157	20650.7	33628	75178	30724.3	26850	69172.7	23473	22494.3	40441.7	37231.7	54877.3	41133	56159.7	21487.3	27397.3
Q4QIP6_LEIMA	20706.3	23157	21291.7	31609.3	46107.7	43763.3	42715.3	18936.3	23674.7	21890	23120.3	22202	12525.3	24384	20454.3	33635.3	30231.3	36782.7	16810	24437.3	23831.3	35264.3	30021	32300	39987.3	19449.7	40889.7	62111	40558	36336	49504	29424.3	34663	41380	42344.3	60424.7	62858.3	57868	72248	74299.7	67222.7	38649	63960.3	59617	93076	81325	122641	66399.7	71678
Q4Q740_LEIMA	379309	410094	376832	444303	419110	419952	440158	310869	321148	339530	332382	309795	332389	328974	478636	510686	521403	476380	490788	505160	532811	310822	324442	315270	340710	317562	335503	362082	472747	462165	434535	497343	451352	475433	402411	281014	290895	289909	273321	203785	265800	341401	310900	313835	372871	338517	372088	370775	324667
Q4QIZ2_LEIMA	38899.7	36975.3	34590	50268	39787.3	50674	57680	23476.7	26503.7	62459.3	29536.3	30911	67425.3	29250.3	76883.3	45302	49547	53063.7	75225.7	48130.7	57651.7	70873	32068.7	51198	32232	29694	35023.7	52351	80895.7	77129.7	95681.7	67511	71623.3	74239.7	54817.7	83166.3	88534	91132.7	59559.3	74829	80666.3	26067.7	96431.7	50163	75016	75432	70378	25184.7	92951.7
E9AFW6_LEIMA	15360.3	13733.7	15523.5	11199	11939	10351	16933	18547	16694	23276.5	16442	14023.7	6904.5	23395.5	10489.7		9649	9430	12913.3	11452.5	7489.5	16716	16099.5	18539	24325	14035	24359	18479.7	15186	13739	14092	19238	13952.5	12309	6893		7223	7701		6117		6392	7619	9835	13504	10877	9450	8402	7343
Q4QG96_LEIMA	17563.5	17238.7	7718.18	19165.5	17871.5	17083.3	16960.5	14529.9	15558.7	15104.1	14059.1	16858.3	4761	4803.51	15456	17148.6	19027.9	20947.1	16599	16471.5	17207.3	16842.2	16309.9	18051.9	18520	5691.74	17593.6	20838.7	20455.9	21836.2	23844.5	19205.8	19039.3	19778.4	19631.6	21794.2	20773.4	20306.3	22999.3	20140.5	21620.7	25757.9	27021	26876.3	28417.5	27053	29313.1	17154.2	16679.1
Q4Q9S0_LEIMA				7256	8464.33	12941.7	18164					2630			8747	11067	15661.3	16543.3	10021.7	8424	11153.5	7224	2022	2248	12966.7		14089.3	11934	16745.5	19434	25059.7	18741.3	10280.7	21877	21606.7	13149.7	23509	21270	28527.7	33150	28565	31561	23019.7	13483	24076	29247.5	14017.7	14834.3	23068.7
Q4Q7P7_LEIMA	26284	20980.3	22426.7	24407.7	20299.3	25605.7	27684.3	16944.3	16862.7	15860	18189	17449.7	13249	15014	13272.7	18502	18769.7	21430.7	22142.7	14379.7	22599.5	19056.3	23201.7	23529.3	22934	19697.3	23485.3	16943	23282	21230	24247.3	23771.7	23586.7	27274.3	17591.5	10089	9314	14705.7	8927.33	10359.7	8574	16245.7	11036.5	10674.7	14424.3	13487	14047.3	13379.7	11886.7
Q4QHS3_LEIMA	159691	149764	179470	208622	210491	215738	225627	82997.3	53483.3	94658	88102.7	92939.3	92278	89263	170033	250234	221713	197605	201770	191873	223766	122312	101194	115455	124388	112008	121867	155129	254452	253061	268704	229815	217324	269029	181293	227387	227895	227072	195449	172364	183511	123639	156686	137210	177963	179996	158838	193887	196306
Q4QHX5_LEIMA	10709.1	12080.6	8522.71	11752.1	8902.18	8562.21	11702.8	17648	11560	10657.9	11445.2	12807.3	14476	12237.6	11730.6	8959.53	6925.89	6200.73	11701.9	10791.9	7823.13	10958.7	10000.4	15000.9	7677.57	11023.7	6858.05	8273.39	7115.62	5464.83	2773.98	5768.66	7636.67	5416.15	4339.4	2262.14	1455.43	1377.99	1442.92	1188.77	1109.47	6982.46	1715.78	6342	3138.05	3613.35	4402.7	3749.44	2354.33
Q4QCP4_LEIMA	22816.3	20716.3	15877.7	11520	12115.7	11695	13805.5	21384.7	26472.3	20229	23963.3	23050.3	19765.3	20073	12354.3	12784	11869.5	13287.5	13578.7	12739.5	13121	10517.7	23982.7	14795.3	7452	9012.5	20102	19105.3	16480.3	13433	24424.7	18056.5	13841.5	18569.7	13381.7	26703.3	44380.5	35194.3	37608.5	44248.5	19492	17161.7	20268	24045.3	30128.5	18320	35479.5	17805.7	39678
E9AC84_LEIMA	53365	70627	69453.7	72893	65317	60034.7	55774.3	25438	26663	35026	24945	30445.7	25480	27815.3	67984.7	64207	74525.7	78630	84135	82199.7	76760.7	34017.7	37548.3	46567.7	39767.7	42041	52435.7	58594.7	102194	82933.3	84488	94273.7	101749	77313	69667	59176	66291.3	78305	80724.7	63827	67863	46471.3	50772.7	50574.7	47000.7	27330	49772	73036	71172
Q4QIL9_LEIMA	18441.3	20367.7	13769.3	24475.7	20100	24210.7	29138.7	24950	26882	24429	27860	26409.3	26670.7	30548.7	20449.3	20591	17218	19642.7	25569.7	23235.3	20648.3	23605.3	27579.7	32912	16843.3	18361.7	24411.7	33742.3	28610	25713.3	21432.7	26149.7	35057	39783.3	20542	18590.7	18692.7	21228.7	18162	13245.3	25018	28900	23627.7	24841.3	29843.7	23514	27779.7	17970	15979.7
Q4Q4W8_LEIMA	93454.7	85147	61529.3	67940.3	60505	49303.3	85989.7	106549	95226	84649.3	94203.7	108398	96515	81639	117352	104814	64601.7	86341.7	144053	133752	105044	77881	90273.7	87010	36500.3	103672	64419	68314	77444.7	44125	23395	64378.3	95493.7	73666.7	55797	19443.3	17281.3	18024.7	11060.3	15773.7	12708.7	73467	19019.3	61269.3	14149.7	21829.3	16702.7	76345.3	17184.3
Q4Q0A1_LEIMA	34089.7	32415.3	19249.7	24950.7	20664	18709.7	25450	25086.3	15670.7	13733	15955	18830	12808.3	15528.3	55828	57023.3	29469	32552	50784.7	45447.3	39367	20212	23098.3	20363	14089.7	27820.3	22233	14552	25177.3	20620.3	15266.7	25750	44112.7	29084	33061.3	7698	7281	7187	9690.33	13971.5	6258.5	39619.7	11323	16157.3	12047.7	11912.3	8180	40312.7	11523.3
Q4QDJ5_LEIMA	104507	98094.7	91015.7	120066	96247.7	101510	136186	97724.3	94358.7	84045.7	88048	97722	81903	82621.7	152494	200568	158968	153591	145970	151924	162484	118026	120009	115075	131392	113467	140743	148188	152589	130970	134323	119980	142760	124852	99969	83423	76721.3	77889	116968	80585	115112	79885.7	50151.3	104476	123743	77831	95615.3	111560	101230
Q4QBX8_LEIMA	20048.3	17035.4	10417.7	12205.9	15256.7	10665.6	25271.7	19470	26557.5	18094.6	22895.6	23213.7	18272.1	21342.3	33087	16241	17232.3	11898	24325.8	27190.1	14924.7	21031.3	22453	20467.7	3440.99	32673	32601.5	5640.67	11989.8	10158.8	4653.47	7939.4	17733.6	5544.35	7979.2	9762.67	11575	8976.33	9078.35	10312.7	11828.3	13142.2	14804.7	41347	13090.7	19733	12024	8557.17	6048.64
Q25323_LEIMA	28962.8	26608.1	29922.4	39842.6	49744.7	69131.1	42689.4	21433.5	8766.13	16302.3	16239	17576	15448.9	21550.1	58809.6	48764.4	44373.9	72046.9	39079.1	47591.5	45830.8	43927.2	23822.8	37537.2	73032.5	35200.7	74436.8	61804.3	39183.9	41264.4	39103.1	33456.6	31310.8	33997.2	27229.7	17874.1	15388.5	16369.7	16218.7	13548.9	13740.5	31713.9	20150.5	39185.7	23981.9	26364.1	28806.9	26835.7	24574.3
Q95ZB5_LEIMA	16507	21903	17105	13048.5	14143.5	11720.5	17830	52722	46318	49798	48224	51660	52461	49517	21895.5	20745.5	22959.5	27659.5	20247.5	14983	26152	39990	43621	37759	11725	38274	25911	20112.5	15865.5	18983	19175.5	15771	11860.5	14255.5	9053	18341.5	11352	13197	26706	17703	20660	17971	24478	21917.5	21309	18748	23387	9700	19729
Q4QHF2_LEIMA	15294.7	14037.3	14446	10518.5	11833.5	10280	9040	22144.3	18598.3	22048.3	21495	19776.3	18366.3	17576	10491	8596.5	6496		12045	9461.5	6389	12955	17198	13433.5	9295	16216.3	7330.5	5979	4061			1505	6007									4844						8433
E9ADZ9_LEIMA	9870	13517	23952	24487	54300	16781	15142.3		6767	11449	8526	7107	10059	8771	8918.5	11279.5	17439	16569	8997.5	12541.5	15441						7206		19590.7	16117.3	42063	25275.5	21693	49510	20295	20736	31814	33972	27560	23019	28230	9052	14500	15486	19265	15297	18068	16488	17614
E9AEI4_LEIMA	131053	143471	108443	17306.3	21867.3	15564.3	17848.7	206075	191074	224347	245317	205128	198356	191818	12996.7	8768.67	10684.7	12679.7	16482	14551.7	10900	30890.7	89181.7	36067.7	13194.3	109359	16397.3	12696.7	11557	7111	8318.33	5458.5	10534.7	6130.67	12769.7	8117	7241.67	7571	7203.67	17944	7902.67	34423	13322.7	19121	13807.3	13965.3	12983.7	14889	8557.5
Q4Q381_LEIMA	5519	2146.5	4908.33	8663	8982	7270	8525.33	14023	22434	4709	13559.5	19758	2196.33	1659	10793.3	7274.67	8869.33	8590.67	13523.3	7002.67	7311	15325	9623.5	16333	8237.33	11100	15662	9213	6908.67	5488.33	6079.33	6972.33	4635	5508	5499.5	8658	8060.67	5301	5348	11026	6993	8116.5	12781.5	12557.5	19782	9340.67	8629	5482.5	8334.33
Q4QEE6_LEIMA	29549.7	25959.7	25165	32212.3	21100.7	27258.7	28508	38541	30197.3	30644	31498.3	34994.3	26553.3	26154.3	45543	57452.7	41157.3	42657.3	51585	39852	97380.3	44496.3	35763.3	31847.7	29319.7	39752.3	33975.7	47304.3	24338	25154	23839.3	28160	27162.7	37967.3	23227.3	25674	26021	20867	23768.3	28804	80049.3	38631.3	88939.3	26425.3	30195.7	27129.3	77202.7	26790.7	85235
Q4QDI8_LEIMA	26935.7	20825.3	9596	19145.3	7883.33	12695	16020.7	41214	48882.3	26426	40590	29277.3	31184.3	21655	29981	18907	11857	11893	32844.7	21049.3	14492.3	23528.3	32473.3	26188	13478.3	30809	23368.7	17757.7	12274.7	7948.33	5573.67	7299.67	13242.3	8299.33	12744.7	3816.67	14712.5	4627	5490.5	15411	3697.5	32981	9283.5	12143.7	6570.67	9808	8017	16946	5858.33
Q4Q5Y0_LEIMA	299787	288486	219994	250815	204385	202480	263295	360834	348236	321452	346020	351308	344431	348684	281327	263690	296451	260751	274615	255972	282427	347824	361545	344673	239659	397420	254059	244629	257928	266628	235334	248519	256526	222231	173338	227579	178111	170383	115906	138924	128870	229992	142439	185177	204523	179650	215841	201293	195504
Q4QCP3_LEIMA	45849	54896.3	97630.3	103112	121012	127996	103322	105114	66437.7	128483	111731	101679	128936	114288	107141	41167.7	74657.3	63117.7	108863	101595	116144	123909	109671	103922	92363.7	138136	120028	93381.7	41881.7	56661	51754.7	56921.3	57451.7	45975.3	88457.7	77200.7	92246.7	84525.7	70255.3	78835.7	66798.7	86614.3	96830.3	73167.7	74341.3	49985.7	62698.7	60613.3	54294.7
Q4QFH4_LEIMA	5339	6765	4520	7328	4832	5735	7661	5049.67	6640.33	18243	20346	6386.5	7628.5	18867.7	2888	25686	18213.5	14088.3	4139	4374	2790	8451	5710	6654	5118	4561.5	3274	5757	24680	19857	28902	17109.5	32385.5	18529.5	2659	24698	13726.5	24794	41916	10852.5	12396.5	19108	39671	31226	44969	33253	18948	2462	33076
Q4QEU8_LEIMA																													2033.61	2334.39	9888.48	1836.43	1865.57	3437.82	10370.9	12673.8	28120	28762			30976	2480.36	13603		915.833			15069	1695.09
Q4QFQ3_LEIMA	48316.7	48069.7	62546.3	57423.3	48502.3	77056.3	50922.7	6330.67	5826	4319.5	5937	5736.67	3643.5	7088	46483	70020.3	64155.7	39685.3	56433.3	57461.3	57246.7	18002.3	16207	12272.7	30080.3	24589.7	26166.7	43304	90202.7	74157.3	49789.7	81888.3	76294	94633	25820.7	32172.7	27443.3	29720	19927.3	54007.5	12919	32781.7	16970	28995	15800	24555	21647	26500	33779.3
Q4QBH5_LEIMA	39563.7	42080.3	29467.3	36946	37206	43473.3	59058.7	27760.7	18198.7	23464.3	29021	33966	31309.3	33303	51047.3	53374.7	75057.3	46173.3	45911.3	50016.7	50479.3	27873.7	20333	25256	18895	32722.3	26851.7	34010.3	65940.7	63346	57265.7	72280	80410	89942.7	53234	51334.7	51993	44902.3	48243.3	58681.7	58060.7	39126	32858.7	49560	41960.3	43492	50001	61496	65320
Q4Q9J9_LEIMA	11259	11223.3	8408.67	16019	8376	7894	9205.5	18737.3	18492	14514.7	14355.7	17744.3	13712.3	13665.3	15696.5	18254	10525	12242	14535	13695	11505.5	14192	26363	17937	16392	16416.3	16793	20579.5	13679	8733	8352	6482	10465.5	9258	3642	12956	8059	6985	13189	8428.5	7742	10346	16335	15517	14219.5	13200	13598.5	11256	15690
Q4Q5T9_LEIMA	32483	31681	33525.7	115365	109251	125066	120126	36479.3	33865.3	40044.7	44562.3	37245	41881.3	40657	70577	53439.3	88711	76812	89800.7	90321	90591.7	107319	90704.7	106905	98298.3	39044.3	104293	108465	116521	107050	76028.3	102188	108880	113967	56416	58689.7	51400	55966.7	52943.7	46856	43601	76961	74844.7	75264	98092.7	84625.7	85624.3	68683.7	56263
Q4Q7C6_LEIMA	17065	22774.5	24065.5	18970.7	25604.3	19949	30036	20051	21589	19186.3	20285	14478.7	18524	21063.3	42325.3	49292	15312.3	31535	36386.3	44511.7	37442	20052.7	15160.7	20081.3	12190	13796	20088.7	17367.5	26889	20288	7022.67	6423	29618.7	23430	8949	5419.5	3443.5	5383.5	22890	4685	5714	21119.7	6781	14990.3	6898.33	12318	7649.5	16045.3	11074
E9AFR6_LEIMA	19818.7	10307.7	9763.67	18279.7	14960.3	14029.7	16197	19717.7	24537.7	20801.7	18143.7	16351.3	22001.3	22744.3	20581.3	13319.7	12831	12401.7	14618	17435.7	14609.7	28179	27820.3	28279.7	13436.5	19879	16336.3	19762.3	12967	8312.67	8881.67	8013.5	14845	8147.67	6128	9030.5	2822	6912	9400		6514	13398	7802.67	10791.7	9104.33	10552.7	6611.33	5807.33	5929.5
Q4QDU3_LEIMA	120704	97802.3	77037.7	116236	103022	112839	136782	127114	121825	105187	122789	128764	110276	112737	174588	155711	166247	161694	185888	176327	172013	84292	73166.7	83573	68732.7	72590.7	88371.3	78321	151122	149987	119971	115394	169390	154882	117585	96290	89213	93833.3	80277.7	75677.3	79956.3	100837	73157.3	104810	103209	109961	118214	128418	98143.7
Q4QGH9_LEIMA		3165	4519	2827			1944	3260				5333	2847				4837	3888	1605	4066	2547				2833	7830		1528
Q4Q288_LEIMA	47069	51176	7547	61578	65982.7	90656	84541	15498	14299	19804.3	15998.3	15874.3	15340	23489.3	85327	64684	103437	96320.7	77237.3	66378	93167.3	64971.3	45907	56911	111188	22990.7	114326	105334	102408	97582.7	139204	102405	101041	112630	172424	165182	155847	146687	180660	169558	177968	100275	171389	141117	145361	110872	155306	170323	134924
Q4QFL8_LEIMA	675678	600386	540601	808025	704652	776364	915102	516948	400008	406461	459158	512045	462525	432117	1.02928e+06	904925	1.05338e+06	1.12574e+06	1.04027e+06	1.01124e+06	1.15488e+06	705419	633746	648206	605949	629645	814082	732448	930060	908606	973110	985889	938593	879939	784597	832458	900587	871570	829208	797130	714569	665052	630945	675265	789368	767275	794889	832404	920964
E9AD07_LEIMA	41498	34042.7	25871	23150	29156.3	24113.3	41958.7	34993	37733.7	35089	32730	41086	33633.7	43738.7	54490.3	37150.7	65387.3	58185.3	79720.3	72648.3	75535	86056.7	73480.7	91656.7	28257.3	78729	108663	60510.7	35381	35348	52293	44847.3	51926	39471	45753	52530.7	51241.3	50879.3	39426.3	42685.2	48966.8	64807.3	46598.3	41557.1	45452.9	43379.2	52462	42264	50432.7
Q4Q078_LEIMA	13283	11538.3	13162.5	14563	13124.5	14860	17183.5	25400.3	27696	23856.7	26567	15535.7	24545	17600.7	23707.3	22387.5	27153.5	30582.5	36408.7	23569.7	31628	14590.3	16929	14803	16212	26789.3	21756.5	14563.7	19103.7	22476.5	14556	20833	22357.7	23832	16915	16540.7	16669.7	16579.7	15442	15403.7	13692.3	22458.5	19770	27964.5	33386	16357.3	33362	26737.5	18413
Q4Q470_LEIMA	15478	20225.7	17585	24084.7	33476.3	25099.7	17946.3	29519.7	29602.7	35478.7	29105.3	28219.7	33250	31203.3	17117.7	35639.7	25809	23027	19299.7	26275	13380.7	20674	26103.7	24507.7	23088.7	21015.3	11917.3	29841.3	12437.3	8563.67	19726.3	11813.7	13901.3	11812.7	9209.33	26451.7	27971.3	29028.3	13390	25529.3	26245.3	13359.3	24055.3	31253	33634	30363	28639	7575.33	20029.7
E9AE59_LEIMA	26314.2	24190	22336.4	31485.3	25839.7	41735.7	26229.7	16439.3	19374.5	20020.7	16178	22002.3	10048	13114.3	44130.7	26511	54490.7	61393	57401.7	33327.3	46906	22567.7	22926	24112.7	19264	61763.3	197869	21200.3	45822.3	68880	77879.7	61251	78955.7	70873.3	49090.3	55293.7	59411.7	56034.7	57156.7	53952	54211.7	58164	91582	210582	199088	151749	92566	54133	60044.3
Q4Q090_LEIMA	191748	176399	163201	186621	153769	185418	180121	71615.3	23069	41370.7	33629	60397	33279	24415	255613	277752	212050	197239	259350	244542	218311	89465	86854.3	88776	92739.3	100562	131245	98791	202156	204163	175441	190341	220470	196612	217858	149254	103709	97637.7	104147	78951.7	78710.7	138871	73741.3	73734.7	78733	82408.3	75069.3	187800	120772
Q4Q3U1_LEIMA	60084.7	130309	36658.3	56779.7	49847.3	50966.7	51471.7	65131.7	62677	101966	61959	56899.7	56403.7	59011.3	57098	51149.7	54571	50134.3	50506.3	50675.3	56456.3	71116.7	62108	77253	63773.3	55492	64656.7	72213.3	41658.7	41109.7	43601.7	34770	47271	56126.3	39203.7	36566.7	33233.3	36671.7	27148.3	30942.3	34325	52583.7	39616.3	45239.7	49611	36737.3	55926.3	43231.3	37044.7
Q4Q0V8_LEIMA	21949	20678.5	15524	6341		8662		10945.5	10500.5	10898	13580	14398	17361	14039	10194	8200	8911		7713	10257	7702	12615	19747		10558	29958			22033	21319		22273	26875	22434	17136						14695	9505						11701	18021
Q4Q2H7_LEIMA	181289	197815	170946	211629	196298	196041	224016	203274	201330	205474	210754	202219	225484	227204	232572	217052	265851	253452	237250	243869	290339	188504	168458	190999	192578	180632	231180	211845	223021	212333	226845	212687	213611	221370	165750	197078	202690	213845	194915	208884	173257	178973	236082	251749	271202	255818	266766	195026	201835
Q4QI50_LEIMA	32118.7	28403.3	20093.7	33870.7	26753.3	28429.3	34208.7	35307.3	47270.7	29127.7	37801.3	40236.7	36513.3	35426	50392	34713.3	36200	36460	48624.3	43997	43700	49806.3	39574.3	36551	34640.3	41322	50641.7	49623.7	38710.7	29828.7	33693.7	31659	34953	32535.7	22464	42414.7	59711.3	68156.3	56658.3	72660.3	53537.7	23805.7	37813.7	40301.3	33362.3	40146	30424	41105.7	51151.3
Q4Q786_LEIMA	25331.7	30374.3	31935	13308.7	11774	9884	14253	10095.7	11391.7	9306.33	7388	9080.67	9070.67	9810.33	13998.7	13580.5	10743.3	10683.5	13780.3	14435.7	7158	8817	10769.7	13013	12917	14442.7	7574.5	7619	16661.3	16845	12474.5	15607.3	16525	16802	11378.3		3197	11863	13160			8747		10913	4282	4700	3720	10862.7	14762
E9ACQ7_LEIMA	33340.5	28685	28512	18599	12257.5	11445	11009	51820	47559.5	55487.5	68063.5	50489.5	55414.5	62087	9737	8610	6223	4498	13026	11824	5683	28615	57112	38034	10456	41964	9046	8684				6188	7547	4310								5879			5425	6773	6875
E9AD01_LEIMA	93462.6	115465	173667	88238.3	106673	84708.3	98141.4	121997	120199	150225	138020	86494.6	153673	146125	84185.1	76815.7	41233.7	42257	72955.3	69834.5	84812	129368	54286.2	135221	33540.8	144958	64442.5	84295.1	108634	88723.3	64159.3	102135	127362	112817	86272.2	24216.3	16826.5	14137.7	11284.6	10291.2	13131.7	113892	18291.9	76654.4	43910	22766.8	51778.4	77704.8	44183.3
Q4Q2Y7_LEIMA	8592.5	8977.5	9479	7343	6939	6190	4230	15776.5	32196.7	37117.3	37410.3	28824.3	29186.3	39281.7	3731			2725	5780	6737	3138	10762	12854	9769.5	7043	17794	6588	2324.5														4265				3938		1981
Q4Q7C2_LEIMA	230237	190309	183571	63857.7	75599.7	69090	98126	138245	151823	78172	68168.5	157496	137188	134057	27250.5	29943.5	59030	85069	48678.3	68948	55386.5	62952	67134.7	72691.7	52591	122830	60463.7	79045.5	86435	71250	82544	78502	119422	73804	83367	67022.5	63106	71323.5	69734	73292.5	69423	73717.5	76472	90440	72507	91873.5	69472.5	95556	83401
Q4Q3I3_LEIMA	24856	23359	32407	17863	13544.5	7380.5	18483.5	17109	16182	19211	16698	16649	17846.5	18255	14054		10404		10824	8787	10937.5	18439	22935	23929		19860	14965	9278	21999	19573	9035	16177	31229	14299	9028			3793				10239		12924	6793		2427	11574
Q4QAB2_LEIMA	69725.3	47239	42893.7	45796.3	48918	53672.7	49944	44853.3	49834.7	58991.7	52509	48565.7	58067	52971.7	37733	32985	62173.7	65872.7	75622	44650	62682	29072	31696.3	20376	138754	103352	166260	158210	64391.3	79473.3	129341	66083	98577.3	89255.7	115457	151877	158736	172148	131516	165182	224848	74561.3	139539	174752	151815	123310	88853.7	103674	142560
E9ADY3_LEIMA	7979	15786	11692.7	24057	26793.3	46640.3	32180.3	19959.7	16413	9963.33	10682.7	19147.7	13425.7	11100	41546.7	39534	63101.3	66859	35248.3	29685.7	63049.7	20498.3	11905.7	9806	37579.7	8376.33	38072	31134.7	75060	82035	79319	79220.7	48761.3	66544.7	61717.3	86360	76717	80297	81422.7	56665	74441.3	40885.7	64090.3	24674.7	40692.3	55340	34330.3	62519.3	46838
Q4QF66_LEIMA	9042.33	7279.67	9961.33	58639.3	84756.7	98511	100453	11718	11570.3	9125.67	9342.33	13559.7	10622.7	10837	84965	71429.3	70561.7	64515	55007.7	74690.7	45892	67943	49119.3	59505	58297.7	17299.3	48542.7	73842	113440	124981	125787	94985.7	46860.8	151139	113788	118357	90351	88624.7	71782.3	75294.7	72472.7	61256.3	78669.7	75158.7	84012.7	87709.3	75071.3	60723	90744.3
E9AD27_LEIMA	153402	133912	186249	208977	167067	234586	191094	86839.3	76519	121005	100685	105068	90438.7	102098	224729	254456	229440	223807	217113	211681	239676	230287	176620	264579	353652	153861	264192	274898	175731	224612	120360	223727	178651	168501	178192	126809	105071	102787	110765	101926	113282	132715	73567.7	112207	186261	164757	176699	163731	121953
Q4Q3J4_LEIMA	377410	409330	390425	540153	478733	569155	492458	271032	243694	319298	282737	273667	291713	297116	504518	551126	562251	483301	512630	532513	548706	365294	310100	337260	415626	326993	408099	406048	485143	518982	438832	482391	497236	467901	432713	355385	332181	326474	330219	309828	286177	403186	321218	402979	424963	426503	449370	443176	371023
Q4QJI2_LEIMA				124290	76046.5	128748	150262			2106		3467	10546		194156	104606	190570	201273	161373	215467	206380			144642	105273		159654	75584.5	165685	138709	8068	145927	76968	72623.5	59077	21547	25108.5	22639.5	30182.5	28287	60179	162726			78889.5	87995.5	8102	58170	15721.5
Q4Q6J3_LEIMA	73337.7	74469.7	63747	55752	50010	52828	58134	32078	33048	30225.7	31033.7	37566.3	37255	33568	45882.7	57605	56396	54481.7	59092	51849.3	52725.7	35265	37959	41720.7	35989.7	33353.3	41479.3	42436.7	65012.3	58234.7	55062	63078.7	59604.7	67112	59285.3	51654	50733	53201.3	49949.3	50432.3	47116.7	50008.7	45381.7	50804	65609	54641.3	61681	60807	61398.7
Q9XTP3_LEIMA	937.03	5789.5	5777.67	5160	2614	2404.5	5953.5	4037	3459	6976.67	5504.33	22713.1	5915.33	7448.38				2845.33	2679		1951.5	55932.3	69237.7	86071.3	58784	88587.7	91473.3	59184	4896.5	5137	13338.5	1934.5	5131	3924	11925	14687	13369.5	18112.5	8081	4005	7075	24847	17406.7	32632.3	28608.3	29879	27272.3	4451	2226
Q4Q1W1_LEIMA	48791.1	46085.1	31378.9	57731.7	45726.3	26971.2	19995								30690.5	27601	40337	62948	33949.8	16640	49980	99220.2	93819.4	115941	60636.6	71877	55325.6	22522	77767.4	73307	72717	79198.7	23379	94824	56403.2	91050	93240	82683.4	106144	119353	88813.4	50396.4	81874.1	94210.8	76696.4	100475	90476	79772.2	81171.2
Q4Q5S8_LEIMA	34165.3	34126.7	27587.7	42969	28529.3	35165.7	40147	15296	8122.67	9485.33	10609.3	11362.7	9698.33	8444.67	67785.7	39319.7	42082.3	40348.3	72663	64770.7	55619.7	31682.7	21924.7	28723.7	13401	32502.3	21002	18260.3	36729	36096	34710	30011.3	45106.7	37310.7	16424.3	38517	32355.7	34283.7	24319	42547.5	37430	22510.7	29343.3	31502	32997.3	25678.3	22554	22174	26000.7
Q9BHG2_LEIMA	18398.3	27144.7	24604.7	23044.7	12016	20561.7	28929.7	29259.7	36289.7	32461.3	32998.3	31192.7	36729.3	38471	28429.7	34936	26821	17884.1	26818.7	25425.3	21468.5	27870	24544	28269	21119.3	20220.3	33002.7	24402.7	21174.7	14659.4	5717.87	14692	23255.3	19086.7	4846	2324.75	1593.32	1783.13	1619.88	5061	3820	28985.7	8756.56	15306.5	8176.92	10472.2	13507.1	6578	3651.62
Q4Q149_LEIMA	5692	6812	7603	8713	5738.36	7541	3425.94	5145	6166	8743	6287	6165	6249	8192	2327	2417	2995	3259	1713.53	1683.4	3889	7275	7361	7594	6512	5478	6622	8542	8458	7692	5944	7622	7987		6553.22	3552	3099	8017.53	6092.29	3159	6220.29	4014			4572	3729	3052	4153	9133.94
E9ACC3_LEIMA	13125	10269	10460	8172		7752	10978	15662	15660		16788	17342	10702	11926	8394	9080	8991	11420	4405									9566	9974	14281	18621	10718	8700	16961		19114	28034	26921	27641	22329	27860		20221	16428	17072	25079	16614		18066
Q4Q9M4_LEIMA	333480	310129	327690	390252	368621	371123	390533	198909	214975	269740	253298	240851	283087	251582	370745	354341	386895	384109	391489	399633	399807	209793	197345	223409	196982	213203	236958	233534	351665	359514	344475	370588	366516	371212	274799	302620	303233	304703	269528	291794	291991	297689	283870	282159	310126	327029	315022	261978	294225
Q4QA78_LEIMA			3437	17074	14391	15623	19889							3236					7026	12610		16774	13354	24556	7169		9971	7649	21637	9945		14654	24077	14545								7523						1508
Q4QH58_LEIMA	17886.7	20875.3	19177.7	15335.7	22195.5	43733	20068	10238.7	11404	12110	8615.33	11191	9278	9619.33	38844	29557	32537	31570	34811	34287	37133	13923	12523.5	9228	21458	14884	14004	9463.5	37038	21976.5	16107.5	21803	26424	28424		3604	3712	3333		8192	9073	23892	31201	30561	17459	25873	13637	33229	12931
Q4Q1I5_LEIMA	60771.7	71428.3	46941.3	57587	49862	30304.3	51823.7	23085.7	41120	26346	26766.3	25354.7	23261	30159.3	35068	53045.3	21558.7	16388	30395.7	30774.3	26921.3	98586.3	107904	102394	34672.7	83369	76141.3	64385	69523	43248	24099.7	57945.7	84133	87206	58519.3	38848.3	15495.7	19789.3	13372.3	7038	6484.67	97690	19665.3	51320.7	37173	31667.3	27280.7	40445.3	20449.7
Q4Q4Z2_LEIMA	36549	4920.33	50227.7	5548	16162.7	18677.7	5609.33	3196	87189	2453	55674.3	4602	68016.3	63549.3	27772.7	5290	3426.67	36338.3	18957.3	16052.3	25941	6744.33	25180.7	5723.33	4034.5	62552.7	3844.33	4579.5	4743.67	3716	3668.67	4246	6389.5	4596	2325	22015.7	24571.3	33679	14011.5	72873	16603	4278			2387.5	2935	3669	2697	3249
Q4QCC9_LEIMA	173365	159951	174710	136330	115454	89439.3	126633	124253	137004	126017	135112	123280	111965	128983	129439	103494	96767.3	84462	96755.3	129111	106433	163184	140329	143091	115547	146153	98245	129833	126928	122893	114705	159809	144703	134188	97490.7	84011.3	85794	79618	58761	64253.7	60156.3	114915	73007	126915	118185	102344	122828	72888	106264
Q4Q475_LEIMA	72838	64424.3	71212	71340.3	70474	78173.7	73555.3	60865.7	73464.7	59654.7	61880.3	60444.7	53792	58893.3	71416	74254	86410	78453.3	71064	72446.7	87917.3	78594	70679	85972	76193	66504.7	83819	80724	89231.7	89512	79551.3	82749.3	101657	100261	79782.3	48758	39267.3	41131	27713	29829.7	27521	93246.7	50030	62936.7	56995	59772.7	62716.7	72640.3	50007.7
Q4Q628_LEIMA	11930.4	13299.6	16844.7	8470.91	7242.96	4579.82	9129.2	8050.83	13023.5	16418.2	12519	11767.5	9010.6	17804.4	4590.41	1979.76	1316.07	2848.02	3730.09	3642.77	2083.01	10914.4	8101.26	9062.73	1491.35	7057.77	8153.09	6240.49	9874.38	3865.82	1340.44	11648.8	8506.01	9869.03														1435.5	6101.29
Q4Q374_LEIMA	9831	10205	11124	18718	16450	13027.5	10037.5	11421.5	10898	10330.5	10251.5	11146	11833.5	12022.5	15228	14010	23378	20556	21477	24036	26660	16478	13138	13954	9115.5	8880	16044	12984	9157	15618	11638.5	11666	21578	8459.5	11504	18941	16678	14853	9090	13019	10419	10982	11617	16223	15159	11306	12809	11331	14702
Q4Q253_LEIMA	163004	157980	113357	177323	145147	127318	206232	130547	124197	100864	123951	120695	119666	112803	177882	194655	210051	186860	216606	199542	203754	102668	89457	104101	102999	111345	120833	161055	218389	224039	212449	209769	217845	256757	150651	190890	170842	169323	142671	133012	150905	133992	157291	194640	218749	206729	215320	171790	179798
Q4Q412_LEIMA	225292	220446	199828	233031	287474	201829	226002	120651	67794.7	80878	55570.3	76143	71941.7	76559.7	336715	301675	280592	302479	401499	351947	266897	170588	169859	169458	137337	194634	188141	152972	296784	217620	191334	237415	306939	216125	139034	129248	194959	255704	220194	250077	206094	152462	162336	190526	241908	228499	179581	202601	182532
Q4QJG7_LEIMA	180239	184699	183652	207007	183121	161155	187696	158167	109383	114268	109487	143469	106500	115161	267649	231181	191611	189930	237352	271054	207002	170008	159154	158926	116293	193987	154747	117166	202650	138534	89953.3	163619	210275	181728	130988	64045.7	45791	53068.7	39100.3	28889	29626	151494	74987	43424.3	85074.3	103719	64546.3	126128	73805
Q4Q202_LEIMA	247734	251024	276644	304740	304592	286548	301348	191106	173066	178434	189266	186790	173494	201742	307627	319008	311570	299100	245087	326412	276723	228490	216462	237754	222912	264267	264249	260938	345409	332323	321268	332807	337949	328068	242953	233675	251078	254947	233808	221935	210102	181021	165163	188079	201656	199335	184452	263845	288877
Q4Q172_LEIMA	20486	20821	15326	23568	29991	30171	31144	33598	23422	22371.5	26252.5	16383.5	25340.5	29111	46029	39426	36262	40469	28170	42881	48967	24582	25163	23626	23341	16698.5	28743	26570	31771	27827	31039	32197	35913	31228	19359.5	27758.5	32289	27557.5	29816	37465	30280	34148	34781	49126	40791	42457	51159	25067.5	26019
Q4Q3N2_LEIMA			24461	7712	13633	16919	7463								4040	8141	10158	8417		5753	8400	7924	2323		18722		5571.5	8403	10185	12802	12666	10821	8818	10160	10623.5	32903	38167	32223	36561.5	32457	62243		74827	6837	15156	45014	12398	13280.5	18652
O15826_LEIMA	403616	348302	160191	27179.5	23602	10419.5	8732	127716	351985	354816	192288	159252	193738	187211	10803.3	7165.5	8744.5	9853.5	9223	10543	8473.67	32720	236486	67244	7667	406287	7664	9122	20095.5	28024	17207	38717.5	3910	42703	5344	11462	6530.5	12087	10241	4660	9850	25421		31817	33269	20717	28141	13898	12688
Q9GNR4_LEIMA	85680.7	71942.5	91116.2	106199	112958	104428	101744	48025.9	41812.6	44658.7	41794.4	51028.9	48087.8	46213.3	123484	146166	208678	198034	136820	148583	162155	120982	96202.6	119753	127038	83541.4	82043	134566	119562	105148	136686	136238	116249	102199	122303	95569.7	92277.6	99247.9	84656.8	71608.4	67779.4	60633.5	64847	57283.3	83042.8	74620.7	80113.1	135731	132536
E9AF33_LEIMA	6901.67	6241	3489.67	5858.5	5217	5235.33	7044.67	5291.33	6349.67	6665.5	6168.33	6390.67	6722	6633.33	6061	6842.33	6021.67	5419.33	6540.67	7004	6461.33	6776.33	5625	7462.33	5752.5	7360	5301.67	6505	7200.67	6864.67	6372	7399	7922.67	7543.67	6077	4496	3563.33	4307.33	5853	3830.5	5611	6818.67	4775.5	7463.5	5280	3962	5108.33	5594	4321
Q4QAS1_LEIMA	81583.5	88493.5	4928	89939.7	47040	79370.3	92946.3	342225	328692	304077	321289	311319	300742	308662	23114	53402	31847.5	43143	88367	71604	20990.5	105698	177816	155508	79638.7	146399	85497.3	82254.3	86418	82042.3	59124	87552.3	78387.7	86714	52265	71457.5	78498	66064.5		61310		122064	80936	53418	55110	44226	42005.5	98950.7	4560
E9ADX4_LEIMA	464918	391750	390106	404874	298566	314982	401205	278822	128507	169248	177504	230676	163143	142972	542150	377914	404380	435481	407317	495119	454319	469572	446511	491398	252672	513669	415756	388615	381531	343930	276601	313274	429975	380140	324076	166897	140927	142655	156409	133754	143101	325484	128048	227329	197951	198338	195881	327924	151553
E9AC20_LEIMA	27174	31558	30127	15117	20232	28599	28062			19752	20861		20899	20683	30156	35731	31129	29151.5	38459	35535.5	38406.5	35731	36648	49133	25998	41173	31804	37822.5	32560	69279	79477	35111	50616	67202	45636	60739	60991	72328	27839	58007	56034	16900	30329	44975	34588	29626	20106.5	57357	63037
Q4Q3F3_LEIMA	13998.7	14489.7	15137.3	9754	9931	14166.3	9494.67	12027.3	10406.3	12436.7	10774.7	12133.7	10517.3	11627.7	19089.7	17333.7	15087.3	15835	15196.7	13604.7	16990.3	15449	11065	14505.3	11648.5	14291.7	10224.3	10673	10809	13616	11341.3	6205.5	15349.7	14401.3	11192.7	24905.3	27581.7	27938.3	33213	26582.3	42912	7429	15152	12608.5	6216	15581	9133	24270	33503
Q4Q111_LEIMA	30258	28610.3	27847.7	43068.3	38357.7	55724.3	47664.7	22648	16306	15616.3	20004.7	20718.3	21144	17871.3	22522.3	26030	15153.7	16377.7	28963.3	39919.3	24194	13767.3	18182.3	16076	13511.3	26634	19521.7	15125.7	37666.7	54701.7	40091	19456	66448	53058	24475.7	38125.7	29591	29221	36552.3	27418	30931.3	18325.7	25201	18758.5	16814.7	17034	17836.3	21093.7	12907.3
Q4QH42_LEIMA	5704.33	12605.7	5796	8267.67	7380.67	5079	6170.6	13080	6436.67	13985	16761.7	6773.67	16246.7	17767	5287.94	6546.15	6594.81	2158.7	4870.44	6784.33	2672.08	24806	23189.3	23408.5	14635.7	15919.3	21475.6	14998.2	5744.16	11205	8550.29	8764.83	5626.11	11382.3	9119.16	9325.07	8396.6	8938	7503.43	9692.85	7025.05	3811.69	6705.01	10627.3	8928.33	8488.34	8842	4724.62	8463.03
Q4QFT6_LEIMA	35030.3	26847.7	19443	7629	17066	12798	9648	63438.3	103645	32114.3	38122.7	51034.7	40987.5	35076.3	84250.3	45278.3	22289.3	33515.7	32002.7	50715	15161.3	50398	41684.3	37830	13091	34048.5	9993	12289	17229.3	18890.7	10479	8096	13186	8545	53653.5	5207			3694	7524	7576	87589.7	11590	22636	12273	25061	10229	36546
Q4QG10_LEIMA	4223	5243				2409		2754		4893	3428			4836			2505		1926	4935	2611			16803	1887		2521		4073.5	1506	7545	8374	4409	5385				1898	3700		3847	6507					1617	10730	11977
Q4Q5A3_LEIMA	5755.67	9390	7036			1622		11316.5	12140	16229	17012	10394.5	12435	12620.5	2260					27175		15614.5	11546.5	21005	9376.5	15485		25401		19946	22603	25041	30547	31817	6946				15921	17771	16594	4858	26366		34630	50210		2089
E9AC56_LEIMA	62391.7	67567	59268	99313	89027.3	97000.7	90064.7	60119.3	58253	71079.3	65008.3	67675.7	76496.7	66708.3	73130.3	65972	92027	89007.3	82212.3	89444.3	85962	61973	51554.7	57695	65269.7	48204.3	62911	76783	90374	105197	100937	104448	84364	97305	75202.7	100010	95841	95536.7	86663.7	95451	94871.7	71228.3	81229.7	69067	102847	84057	110846	80035.3	98667
E9AFS0_LEIMA	248510	251243	222647	301431	289128	266752	281158	350852	339728	377262	339411	342237	362350	388671	222852	212587	201490	209290	253447	234055	235599	279699	264906	289150	150743	268557	193558	195604	208815	178917	203529	139322	204763	195019	155183	138226	115485	127079	132369	102117	100179	204066	159669	157766	159658	165602	140339	195030	110062
E9AC55_LEIMA	12434	10075.7	11343.3	17830	13591.2	16100.3	16178.6	9634	8156.67	8722.33	6750	8235	11412	6017.5	15520.2	11066.5	18632.6	22206	24850.3	18415.5	21759.8	25158.9	17134.8	16820.4	37210.7	24452	32482.2	37653.9	23539	25505	26059.3	25501.3	21969.7	25357.3	14170	14599.8	12152.2	11910.2	18209	16613	20060	20533.3	23210.1	18519.1	17230	21786.4	25047.1	12322.7	11691.4
E9AFB8_LEIMA	82039	119921	86958	133801	87876	86880.7	87690.7	117542	127759	105787	109641	157070	154954	135436	49038.7	46783	36650.3	38698.3	74033.7	64883.3	35447.3	125373	198938	166434	16337	137288	23452	20058.3	26850	27207	23427.7	29489	41607	33715.7	29485.7	21253	20644.7	18257.7	33176.7	27417.3	22721.7	29814.7	26544.3	38756.7	41306.7	35687.7	35914	98539.7	13367.7
Q4Q3F2_LEIMA	21573	15913.5	13350	23013	16815	22826.5	28859.5	22216	19537.3	19484	26912.7	23137.3	28239.5	24894	13349	16151.5	34911	16745	17005	8689	20355.5	29474	120093	39218.5	63442	23960.7	30327.3	45064	34277	31888	71568	29381	30423	32752	27225.5	35796	57027	56258	48113	48431.5	45205	28669.5	63695.5	54418	60069	66242	75747	40563	43161
E9AF23_LEIMA	498381	471753	438590	648248	596754	533156	695903	488776	441175	451813	486165	456209	456804	477335	495715	458078	454086	520824	547566	552321	556280	668739	585219	624547	483608	479675	664275	692007	636684	591981	513534	547849	690636	605842	451002	417757	326163	342636	285255	351778	310021	557065	384920	451299	522179	457406	458790	507286	391262
Q9BHF6_LEIMA	12908	15598.7	18297.5	11821	17734	10429	11927.3	11193	11280.3	11225	10973.3	10968.3	10238.3	10446.3	7866	9067.33	9357	12619	8382.67	9569.67	8587.67	14930	16992.7	19083	17192	14420	16511.3	16594	13132.7	10723.7	9283.33	17286.3	18038.7	12832.3	8171	14447	6852	7079.5	3919	6879	4319	8216	5423	8743.67	9052	7945	9407	6524	10147.5
Q4Q670_LEIMA	31543	25547	26792	35601	43908	25884.5	28140.5	9560	17865	18490	15444	10908.5	15913	13917	39967	17585	38355	22345	19610	20647.5	19003	28630	12921	13660.5	16613	4208	6279		38076.7	36528	36200.3	60220	34458.7	39026.7	25365	28269.3	15860.3	23058.5	12559	18581	17340.5	31361	29166.5	42132	34253.3	34907.7	35342	16986	23992.3
Q4QE42_LEIMA	9082	10746	8992.5	10723	7232		8190	3696	2376	3335	2294		3512	3180	11278	9529	9501	8603	14743	12331	9781	10034	7977.5	10216	4921	3914.5		5184	13670	11147	13315	14427	15393	17576.5	6812	10517	10482	10278	15494	15198	19465	5678	5535		2498	5171	4597.5	5574	13254.5
Q4Q596_LEIMA	90802.7	82606.5	77291	67367	62445.7	56607.2	63946.2	93200.9	79447.8	79625.8	71478.7	79926.5	72009.1	69457	61749.5	108556	44590.1	37106.1	70300.4	73643.8	41643.3	39611.5	54667.3	46287.9	31520.1	66604.3	36191.4	26644.3	37505.9	28337	10788	29934.7	45754.8	31025.5								25819.3	5936.34	10800	9406.93	14784.7	10033	16819.4	5378.83
Q4Q6G1_LEIMA															13800.1	13677.8	7899.66	3811.82			9040.46					7138.04	1365.66	1223.43							2655.46	3950.73	2844.51	2892.27	3417.44	3896.51	3660.42							13708.8	11636.4
Q4QHZ3_LEIMA	9609	10258.5	7664.5	13232.5	9811	9209.5	10806.5	27079	28359	26117	29389	32395	18349.5	122330	22940.7	46849.6	19919.6	15820.7	76869.1	23793.5	12145.2	27893	17700.5	27472	19743	20095	18122	19124	7841	6133.5			7938		8336	224466	252488			225958		16664	330897	135635		155830	16323	12894
Q4Q0C1_LEIMA	80260.3	82739.3	70500.3	123126	107625	155304	153725	109866	119144	107493	124608	112306	98332	108380	141563	148862	165866	163935	178183	150221	175847	107475	96162	90732.3	109606	81684	124325	156542	189384	202212	262862	182296	167553	195158	162573	218859	213686	250865	241690	262054	238316	107655	151663	109247	205900	164444	182347	235423	258812
Q4Q905_LEIMA	9036.33	9622.33	10651	10988.3	9828.67	8185.67	9325.67	20788.3	22884	15322.3	15992.7	10723	9723.67	11701.3	11002.7	9615.33	8792	4878.67	10764	9616	9312.67	17650.7	10334.7	10012.3	7398.33	4955.67	15162.7	6287	17732.7	8349.33	9251	25108.7	19335.3	19394.7	6887	12942.3	11811	14639.7	19665	13597	18498.7	36330	15345.7	11945.7	11713	14484	12528.3	8286	10475.7
Q4Q945_LEIMA		4756	5688	20191	26377	22913	27942	6159	6887	6314	6537	6014	5021	5620	35544	24390	55520	26679.5	68839	28597	51838	16547.5	9223	13425	27119		28702	22164	23252	17147	8629.5	17771	16597.7	33683	8828.5		6802	3012	4836	7371		16065.5	9478	14716	14557	17866	15755.5	9198	8671
Q4QGZ9_LEIMA	11708.5	24695	30911				48415	19085	19104	12295.7	24560	19381	11893	21333	39769	38615	44265	16420.5	36647	37867	45680	23621	25148.5	23396.5	39235	32892	24888	34979	20467.5				39684	29985											16791	24165	15359	19032
Q4Q391_LEIMA	4663	4375	4904	11483.7	21506.3	29304	24864.3	6658	6447	6322	6016	6924	5606	6279	15830.3	18326.3	36502.5	18912.3	20473.5	12969.7	5458	7567.5	5491	6850	23695	3474	13069.5	13824	37926.3	20142.3	29323	50331.3	26964.7	49911.3	41949.3	78060.3	73035	79480.7	112205	72228.3	111831	23118	73253.5	126573	144012	49808.3	71511.5	53755.3	102380
E9ACK0_LEIMA	3803	2425	3613	25653	87424	42855	94354	5479	5892	7998	5134	8002	2987	4252	15466	37863	49028	72846	12776	18987	29587	27061	11408	20970	47882	16023	42089	146833	69882	91824	117754	61630	23537.5	120338	98588	59109.5	130678	65126	77433.5	61984.5	162569	47711	148094	74471	116393	99727	92772	177873	69635
Q4Q4U6_LEIMA	74500.7	72752.7	48114.3	40137.7	23219.3	18960.7	28459.3	123904	143856	106564	140091	119405	113578	126561	41012.3	46746.5	7921	10143.7	41133.3	33917.3	13654.7	47248.7	82658	70090.7	4575	92444	17941	36585	10580.3	4302		8594	12061	10389.5								41524.7		14819	13782	5633	8020	39118
Q95Z93_LEIMA	68286.3	74622	59177.3	93734	72154.3	52797.3	84716.7	79196.3	80736.7	72330	78759.3	89827.7	85954.3	76135.3	76782.7	58869.3	63840.7	62060.7	75429.7	70926	77541	86307.3	86395.3	100469	42933.3	61794.7	93504	107214	67075	52484.7	50212.7	52294.7	63807.7	59961.3	54819.3	31835.7	31526	29336.7	23116	26665	25908.7	74267.7	23031.7	49877	57024.7	28750.3	60359.7	55827.3	34589.7
Q4QED7_LEIMA	5092.67	6184.33	5506	32082.7	28215	15430.7	28811	12399.7	9514	18125	13673.3	17034.7	6803.67	7460	31876.7	8106.33	13477.3	12610.3	21299	20651	15303	35450	30628	37005.7	10267.3	11426	16848.3	17665.7	2639.67	7839	10632.7	6075.67	13105.3	5488.67	6423.5	27716.3	14467	15176	11396.3	13146.3	10058.3	16773.3	57478.3	55549.7	11886.3	10896	64267	7212.67	30540
Q4QH66_LEIMA	26740.3	30229.3	27891.7	47639	42812	50757	44882.7	27422	29834.3	31630.7	29678.7	25815.3	27091.3	29566	39514	31042	62862.5	79242	33866.7	36806.3	46618.7	54173	43033.3	54083.3	105377	39524.3	105576	59403.3	79585.5	110358	96971	87359.5	50926.3	53883.7	51554	81490	63668	72829	48322	47139	55064.5	49248	47259	35865.3	66054.5	47839	56020	57272.5	80557
Q4QAN0_LEIMA	28569.7	63020.3	55859.7	40839.3	39154.3	40143	35164.3	28059.3	21435.3	43181.3	42271.7	29769	28964.3	42146.7	20815	16736.3	14668.3	12698.7	17623.7	21199	16553.7	29917	28872	32666.7	14795	43431.7	15207.3	15062.3	35074	28164.7	8709.5	43304.5	34976.7	31090.7	25232.3	7691.5	8686	9920	5646	7214	7254	21260.3	5122	5234.5	10423.5	14736	7870.33	15678.3	7708.5
Q4Q0K6_LEIMA	7867	9468.67	8795.33	35036	28722.3	160507	101332	8691.67	9102	10031	8656	8626.33	8694.33	9100	19831.3	17563	125549	159712	21760.7	21770.7	125602	31885	30786.3	33450.7	14739.7	8507.33	11390.7	12593	128453	171000	225413	149047	105579	159727	172672	191210	175950	208965	174268	164774	170893	10755	24819	10854.5	169593	137553	172078	181601	228989
Q4QG49_LEIMA	26769.7	32267.3	26444.7	16842	22604.3	19969.3	11250	24088.7	32685.7	34805.7	36621.7	28131.3	36846.7	35631	5773	13038		16827	3692	4522	8806	10312	11033.3	8897	7754	19118.7	8193	9873	12210	28056	12721.5	13903	15825	18169	26649	12937	10531.3	9357	18328.5	10268.5	14226.5	21005	14313.5	8626	14523	15054.5	10684	11720.3
E9AEQ6_LEIMA	6251			6306		6250	7615	4567	4544			4823	4339		5920	6365	6010	5716	6518	6808	7531	10187	4060.78	5067.78	10331	7655	9609	6238.79	12214	12275	5950.12	12432	10551	5811.76	5875	8995	10182	10455	7091	10072	7812		6796		8563		8481	7077	9075
Q4Q3J2_LEIMA	32223.2	35954.4	27947.8	27463.4	33969.6	28436.4	34442.4	36703.9	33935.7	40421.2	39503.7	32447.2	44321.9	46337.1	41530.7	38649.6	70950.1	64973.7	45319.3	45200.8	62815.9	42668.2	34676.5	36900	55181.4	41621.7	84894.5	68784.4	68016.1	85030.6	96280.9	64079.9	61931.9	68046.3	99280.9	120419	93746	103624	90479.3	70889.8	70038.3	91202.6	114873	124885	109374	100372	106331	69212.8	69327.3
Q4QGN6_LEIMA			6415						1294.21	4808	5180.61	1249	4103.67	1310.88	2250	6844		10085	7434		10681	8570	7796	4682.5			2910																15164	9276	12182	11739
Q4Q695_LEIMA	153452	141459	120182	161176	131033	126858	168267	169896	170206	169661	160115	206275	147771	171924	130720	121700	103103	112587	157717	159418	113678	151377	178499	189519	191915	165551	156163	167268	88632	84401.3	74129.3	102130	122826	106037	100859	54263	110439	89583	152984	50727.5	135390	142350	54887.5	44466	50617.3	38846.3	76692	72230.3	38137.3
E9AEX4_LEIMA	10716.3	12521.3	5958.67	2440.5	2937	4251	11525	14170.7	18492	16948.7	19601.3	20159.3	20783.7	18843	6530	15671	5980	5920	5738	9732	5573	5880	15260.3	5870		11347	6738	6398.5	3693	4483		4759	4427.5		1812	2536						2179.5						2778
Q4QIC3_LEIMA	8966.5	8427.5	9436	9184	7921	7966	7210	15426	15159	14543	15619	14216	14063	14306	13927	10262.5	13881	12761	15889	14222	14857	5756	3824	3148	5805	5516.5		3733	9572	8927	7830	15842	9246	6173	4984			3654				2942			3921		2294	5655	6138
Q4Q3I9_LEIMA	968.178	748.744	7454.87	985.951	2845.9	1933.13	1120.25			722.957	11818.4	1283.02	866.869	726.357	44072	3329.65	32139.1	6288.07	4025.75	41425.3	26761.6	839.713	6856	777.595	4858.08	17941.7	2885.23	3276.77	3520.81	882.846	597.794	780.649	3848.29	656.18	18595.3	8138.03	42870.8	51273.1	46784.2	6957.27	6846.6	3536.93	57130.2	3595.85	3183	2731.8	49490.6	1763.84	3574.48
Q4QJ94_LEIMA	122952	91609.7	87324.7	98565.7	95262.3	108709	115734	99797	107652	91525.7	76684.3	118664	106979	104070	81474.7	128730	101356	96422.7	110420	113352	137099	96295.7	122517	125405	129295	124502	137472	155323	78490.3	90959.7	94908.3	79367	91180	84111	52047.3	78793	71937.3	65305.7	44814.7	66644	47975.3	60782	59493.3	99411.7	86098.7	83516	106149	52585	64028.7
Q4Q9X6_LEIMA	768210	697538	731489	1009598	908150	900135	1093933	821984	804606	860653	888674	914179	848922	867448	1.07649e+06	1.10393e+06	1095696	1.11231e+06	957136	1029636	1.13321e+06	980368	926214	952099	971969	850849	966136	984532	997847	956810	982157	1.05906e+06	991778	966579	845536	959378	889151	965621	798169	856936	844732	919985	920182	836619	997785	872217	1.04354e+06	860817	904383
Q4Q417_LEIMA	11302.7	15747	7874.33	14287.7	8239	20234	7694	17309	33438	14670	32126	17204.5	33384	30150	8544	13763.7	17857	11000.3	11960.7	10953.3	12480.3	13221.3	6253	5292	16537.3	10969.7	17205.7	19938.7	44519.7	41522.7	30396.7	35158	8014	12840	29564.7	43171.7	34666	20808	38835.7	21701.3	45698	19185.3	45271.7	32157.3	43026.7	38530	43901.7	31801.3	27465
Q4QF36_LEIMA	63522.3	54465.3	43570	46808	40905	32440.7	55610	54167.7	47089.3	38159.7	44473	52932.7	37287.7	35578.3	81779.3	51960.3	43173	52456	68045	83994.3	63553	46137.3	49338.3	45987.7	18691.3	48223	51137.3	16729.3	47866.3	14655.3	11025	36970	62558.7	42086.3	32002.3	17976	16331	11260.5	9475.5	6979	6375	65085.7	14735	30639.7	15204	16172.7	12280.7	12716	17690.5
E9ACX1_LEIMA	12500	23409.3	34851.7	27501	33812.3	30511	37307	14536	11958	21877	15688.5	7338.5	18787.5	10433.5	9856	9224	42090.5	44122.5	26135	37662.5	83036	9026	18951	17966.5	6329	46408.5	34623	1928	10664	7212	3703	8934	6168	2394	5647	1945			81271			8217			42203	89504		6697
Q4Q098_LEIMA	22561	23083	23369.7	24928.3	21557.5	21533	20663	4653	1953	2786	2026	3032.5	2817	3038	22553.3	22278	32015	22600.5	16686	20378.3	22304	11404	9482	12079.5	10741	7553	11066	8271.67	31306	30701.7	21432.7	30501	37157.7	30527	38155	31091	26573.5	22145	21407	20067	24177	12218.7	9048	14991	12095.5	14751	12761	16500.7	18178
Q4QG76_LEIMA	57820.3	28908.7	15892.3	14669	8665	43282.7	48603	53033.7	62862.7	51519.3	49381.3	56069	53585.7	58081	38800.5	35262	35782	46545	35688	44751	35896.5	28405.3	40683.7	35148	39291	46169	45635	33620	55651.5	55404	28882.3	56008.5	59145.5	61672	10433	22908.3	16783.5	17688.5	30841.5	40206	56306	51983.5	15125.5	22195.5	19386.7	21170.2	27016.5	41390	35126
Q4Q2H5_LEIMA	9310.67	6707	4653	5714	9688		9706	3507	4978	4227	3214	4431.5	5695.33	4593	5424	13662.5		8252	4180.5		8148.5		4051	7883	12802	8162	7885	8072												7641	5527	8664					9510
Q4QI03_LEIMA	65555.7	76511	64758.3	104503	97978	114433	76163.3	54917.3	63635	62808.3	59571.3	66056	65349.3	64165	66170.3	35317.3	81440.3	74265.3	57877	74068.3	74672.7	72271.7	69156.3	82357	104147	54722.7	67295	90426.7	74665.7	81406.7	94269	99010.7	85888.3	84194	64905.3	68694	59342.3	64514	49822	49673.3	47829.7	53813.7	41748	45191	65325	72401	71741	47685.7	82572.7
Q4QBE0_LEIMA	52116	52226.7	55976	57188.7	56454.7	65228	61917	80656.7	90003.7	103452	86566	88506	89816.7	91561.3	58070.7	91836.3	61043	61466.7	52772	68353	60018.7	49749.7	61537.3	53204.3	52351.7	54315.7	59199.3	56264.7	53969.3	45695.7	41435	57892.3	47022.7	45778.7	38495.7	26260	20538	22845.3	21369	21044	21562	49378.7	30958.7	24564	29105.3	33187.7	33899	37300.7	31324.3
Q4QFK2_LEIMA	35269.7	30268.3	23587.7	41959.3	40961.7	41551	36853	15297	9506	8321	9613.33	13422.7	8613.33	9264.33	74444	78585.7	72984.3	63652	51930.3	67224	55673.7	26406	20655.3	18847	15325.3	31243.7	28815.3	18138	44778	59157.7	48545.7	50222	63691.7	48910.7	57652.3	45267.3	44212.3	38447.3	33795.7	36977.7	30887.3	44001.7	34540	40807.7	41428	45701	40333.7	56003	34038
Q4Q0Y5_LEIMA	4644.06	620.49	522.7	5979.21	2391.12	5776.33		2442.44	7795.4	2370.66	8325.77	8235.14	2603.26		12877	11472	8475	7881	9863	10562.5	8232.33	14529	8919.4	981.19	10370	8129.33	18842	13571.5	2458	7780.5	5712	10349	7018	4534		7184.5	7534	8788	8519	7205	6405		11566	11257.5	6637.5	5521.33	8517	12278	11879.5
E9AFN9_LEIMA	11480	13415	27793		12029		10922.5			7807	7509		6821	9281.5		4004				2457		8103	6767			8908	7800	7845			9232.5	10388	11878.5	11397.5		14043	15541	8995	12571	2839			4420	5066	5153.5	6989	3400
Q4QIQ8_LEIMA		33509	38153	47708	54577	42338	57949	11205	9613	13712	10984	12427	10992	11819	49590	54564	60904	50123	38461	56706	43968	26500	20206	22150	19010	21948	28568	28717	84823	84660	62844	41564	67864	81419	58893	45511	58764	60881	47464	55968	52258	25643	28509	25457	24930	26715	25746	56061	46858
Q4Q057_LEIMA	26168.3	32835	25005	26014.3	22025	18602.7	25720.3	23233	26305.7	24301.7	22389.7	22298.3	22989.7	25217.3	19362.7	18813	17315	16235.7	19996.3	17246.7	20092	27594	33940	31728	15980.3	36325.3	42212	30313	23086	20550.7	43928	23703.8	27328.3	26272.1	17373	14325	18025	18232	1840	7010	12865	19739.7		9412.74	16289.5	8438	12445.7	14671	13656.5
Q4QAY0_LEIMA	54221	46879	50778	26124	30797.3	32976	37255.5	24359	34685.3	24606.7	21755	23688.7	22630.3	23339	36446.5	38787	33688.3	41353.3	40309.5	38746	29458.3	31691	45414	30757.3	71137	32055	28256	47022	32443.5	46080	50710	53000.5	62145.5	45924.7	58965.5	70016.5	60084.7	74085	177549	91425.3	91119	44999	112314	65717.5	95307.5	65964.5	79241.5	80105.5	84249.5
Q4QDL2_LEIMA	37856.7	47467.3	41450.3	63253.7	58662	55614.3	64759	56923	55637.7	57467	57874	56633.3	58942.3	53793.3	43052.7	39534.3	48803	48090.7	45518	47900.7	51141.7	64470.7	73530	72893.3	41025.7	57353.3	61801.3	57271.7	51208	57402.3	45745.7	60858	51943.7	68699	37219	44492.7	37399	30186	23194.7	32041.3	18196	45168.3	15917.3	28416	47939	32234.7	53258.3	38895.3	54678.7
Q4QBT5_LEIMA	134663	110250	97700.3	125944	95821	99385.7	119620	118749	124080	111727	110972	135248	110193	116247	141349	140564	132124	123364	159624	150684	141707	133001	146719	176569	110922	130580	136312	140944	122351	118624	111666	111481	144062	127895	86436.3	93612.7	91713.7	107410	82107.7	87382.7	85004.7	86769.3	79174.7	90787.7	108094	83861	101745	90801	108825
Q4Q4E7_LEIMA	36732.3	30262.3	31534.7	53259.7	49142.3	45138.7	59337	44815.3	48695.3	43406.3	38587.3	51238	34214	36772.3	49115.7	51004	55502	47710.7	41473.3	44415.7	52723.3	61005	54063.7	63929	74953	47702	84259.7	76739.3	44046.7	46038.7	40545.3	43885	42649	36275.7	38547.3	38826.7	34877.3	37703.3	26488.7	37998.3	28569.7	55841.7	43108.7	54897.7	48356	45546.3	56977.7	38852.3	29635
Q4Q9V2_LEIMA	17296.5	13480.3	18667.3	21068.5	16035.7	17278	20163	12065.7	13277.7	16788	14106	11667	14197.7	14872	10553.7	12027	14441	15602.5	14834	15481	13602.3	21129.5	18900.7	15481	24217.5	11909.3	17495	19549.5	18217.7	22603.5	19611	18630	15700.3	12799.3	4437	14891.5	16055	13357	12115.5	10875.5	11330	7124.5	10323	11541	13830.5	11393	12959.5	7247	12593.5
Q4Q6Q0_LEIMA	38796.7	33323.3	25798.7	12482	21679.3	21472.7	15260.7	30834.3	26080.7	24364.7	28099.7	38947.3	27525.7	30074.7	16908.7	10351	13223.7	16379.3	17695.7	16727.3	14528.7	12362.3	17352.7	10857.7	7396.67	27542.7	9795.67	5927.33	14613.3	13029	9985.33	9148.67	11759.7	9758	13713.7	7899.33	8957.67	7622.33	9956.33	8351.67	9338.67	18326.3	10146	7982	6857.33	10506.7	5663.33	17295.7	19590.7
Q4QA53_LEIMA	41759.7	35780	27981.7	92265	121759	141331	88086.3	42908.3	52282.3	57406	47956.7	56099.7	63285.7	66258.7	23176.7	102422	150980	164346	42415.3	75227	90425.7	13880	22298.3	13838.7	97712.3	25051	104833	35073.3	130121	189831	172287	158818	141595	147352	180607	96514.7	191218	207745	126943	179937	163523	84320	90804.7	54886.7	65134	75700.3	68381.7	163447	231778
Q9U1E6_LEIMA	118169	109460	91514	145886	137216	139912	131075	102802	98533	100333	99173.7	101377	109222	102549	125214	127782	158243	155755	157591	132835	163534	146656	153085	156124	190960	158767	194461	183942	125199	136234	135989	121856	110752	112569	95655.7	121015	110128	100274	86069.7	86576.3	75605	80232.7	94503	78798.3	126022	92859.3	139635	103206	141206
Q4Q4R4_LEIMA	3605.62	4604.48	3841.13	107710	129353	136607	93066.2	3772.22	5106.5	5759.65	41350.7	5308.83	6690.11	6184.09	33801.3	83286.1	91984	101064	42889.5	52926.2	74868.1	32437.9	14242.8	25282.7	94705.3	4683.96	75170.5	95256.1	103274	125792	118294	94401.7	76088.9	102402	96259.9	167199	173826	126627	107058	124670	171066	85192	155042	101662	126188	138613	148137	93597.7	107453
Q4QHA5_LEIMA	16846	11784	24249	18512	12654	11549	12168	38447.5	31070	64659.5	51882	38177	40632.3	54590.5	18202	19242	12725	14462	18696	18241	15684	15083	18257	16449	10134		11434	10205	15504	11381.5	4848	13859	14031	11784								6234			3080	10142		6825
Q4QGD5_LEIMA	22213	19671	22136	37816	29913	20277	32385	32316	43776	28923	28915	29836	31511	30198	35599	37789	38292	54965	43681	50835	50021	26368	17157	23891	17557	22358	16701	16736	37794	27746	43456	32944	31154	17076	16759	19170	15966	13105	10652	10039	6533	25651	23394	41023	44534	27395	28892	10429	16012
Q4Q5F0_LEIMA	1761.71	2419.16	1817.81	12684	11448.7	1194.68	9236.77	22193.1	4170.37	2390.42	27116.4	3251.42	2545.37	25821	9270.02	7056	4681.28	3795.5	12894.3	10693.3	3654.26	9860.95	16917.2	11166.6	867.712	1169.2	2800.66	994.352	3097.12	2733.94	6081	2421.42	1955.09	1457.65	4028.15	9796	5949.76	10676	4895.19	10411	12830	3383.24	1522.35		1236.57		15562.6	12542.7	23895.5
Q4QA34_LEIMA	7424.67	6255.33	6716.33	2449	6482.67	6257.67	12476	14149.3	12682	14526.7	15009.7	9028.67	11650.7	14081.3	18715	2436	13707	10130	18191	18497	9041	6178	5157	3744		9876	6961.5	4452	7539	6970			8729	6059.5	34071							49678					5803.5	38598
E9AER3_LEIMA		6813.67	11600.3		5921	7713	5085	4971	4256	10357.7	6520.67	6018.33	8209.33	8763	3732		5597		4154	4788	4922	5682	7012	3254		8303.5	5171.5	8519	5630	6304	10087	5207.5	4684.5	10311	5216.5	5615		6035	6793	3649	6986	3143	7352	8253	8401	8025	7533	6504	6583
Q4Q4Z4_LEIMA	15540	17562	22352.3	29474	20245	15511.7	25581.7	5598	4346	8720.33	12940	5021	9829.5	5676	14504	17348	17869	17023.7	7543.5	8876.5	7279.67	16958	10531	10676.3	16401.7	10338	15009.7	15891	30467.3	93231.7	29126	27983.3	27867.3	33816.7	10168.3	11559	12170.3	15563.5	9019.33	19647	12565	11005.3	11483	14125.3	14427	12144.5	10455.7	9885.33	15856
Q4Q6V3_LEIMA	45435	34925.3	28508.7	26995	18382.5	12352	36986	58046.7	48471.3	40800.7	48682.3	56325	51099	48005	65134.3	37136	19439	38911.3	54371	70146.7	52523.3	55403.7	73718.3	59447.7	30289.7	64050.7	53008.7	63906	24186.5	21583	32486	23448.7	39724	17914	24801.3	8683.5	6165	5194	8187	2784	9808	36199.3	1680	33629	35604.5		20804	18236.3	12163.3
Q4Q8N6_LEIMA	63767.5	60643.5	57183.5	36845	68137	32415	40153	17034	24994	24548.5	21219	17663.7	25317.5	16885	10599.5	8097.5	8983	12012	17646	24613	13291	18471	27403	29706	11071	16301.5	8637.5	8623	33545.5	29649	9749	28267	22258.3	23278.7	12602			2623	5164	2076	14379	14456.5			7465	11474.5	4955	19207	2373
Q4Q2T2_LEIMA	5754		1594	6175	5689	9570	7228	2679	3294		2714	3179	2526		3082		5600		3776	4236.5	5887			2066	9888.5		1662	8455	4777.5	5892	10128	6024	5135.5	8301	2435	12037	9342	9431.5	19321	19968	19868		14617	9002	7967	11903	4035		11824.5
Q4QAI0_LEIMA	267333	241232	201559	263482	219636	239015	315330	167010	138365	139432	154869	146423	142056	146696	360704	280460	370806	361904	340476	353655	376318	200664	179833	181261	157772	229446	216968	193231	314302	318708	302281	308941	300555	322640	206388	272530	273806	278667	237257	240747	234404	186877	188428	193880	270011	271537	197028	211422	275729
Q4QGV8_LEIMA	4158.33	5312	2975.21	277.095	2345.5	1705.28	2220.91	2428	9216.96	2167.56	1943.88	2842.92	1577.62	5103.5	6400.95	2119.03	6333.27	2650.43	2507.44	6395.13	1946.12	1369.17	1901.09	2204.67	2051	49.4637		3254	1165.77	147.501	1776.04	1673.79	2115.71	1877.93	2637.31	3761.02	7049.64	2909.35	3614.26	3141.12	3373.68	868.697	2105.95	1282.99	2710.28	1313.77	4274.08	510.253	1286.42
Q4QE66_LEIMA	38371.7	41442	34831	49070.3	43392.3	40433	48823	51692.3	45727.3	51976.3	59493.7	50124.7	52853.3	53112	33314.7	27511	31631	28656.3	39051.3	37429.3	34536.7	50018.7	49738	42395.7	24197.3	27351.3	36276.7	34230.7	44408.7	33147	45012.7	34661.3	46794.3	57903.7	35191.7	50832	29469.7	31951	33347	19019	32553	50566.3	27131	42467.3	49186.7	32752	53055.3	34715.7	24934
Q4Q6A9_LEIMA	37012.7	32559.3	31388.7	54500.3	61011.3	58089.3	47319	30470.7	31008	25677.7	28589.7	31070.3	28620.3	36059	38573.7	40344.3	50555.7	50525	38754	39337.7	41392.3	40546	41214.3	43191.3	35225.7	24194.3	42740.3	44759.3	53148.8	49399	55026.3	56801.7	49611.8	41925.5	30317.8	61605	65470.7	73950.3	63707	69628.3	65134	32087	73456	51080.3	60518	64382.3	78092	38914.3	56760.8
Q4QHY5_LEIMA		10763.9	12402.7	3996.33	4786	8277.33	105369	9056.19	9051.1	12140.9	11012.8	10978.5	6100.31	10336.1	13896.7	19417	116604	76109.3	4767	3262.5	229881	5664.67	19787.1	4278	7026.5	18277.7	148228	224825	188732	363688	204486	108686	127384	200368	120628	116498	7206.38	125311	124456	9865.96	172141	192335	220705	435003	211840	213368	194165	5236	7391
Q4QJF3_LEIMA	53510.7	48896	43785.7	61115	145420	65807	64240.3	95307.3	89232	90952.3	96109.3	88504.3	92439	107218	77319	90285.5	48473.3	58463.7	62118	60081	96575.5	72416.7	80419.3	66771.7	62558	76662.7	101466	71349	53635.3	32432	39642.7	47808	66039.5	41260	25132.7	89521	24460.7	31560	13371.7	33371.5	19716	39184	71934	107074	64865.3	54216	98581.5	25960.7	28170.3
Q4QCS8_LEIMA	221610	238432	192186	214013	175366	189308	236218	39169.5	41494.3	34463.1	36645.3	37292.6	31685.6	36070.7	259411	224980	265280	249560	240557	240688	292138	169629	156096	207243	219002	211747	237082	250934	297422	277724	293531	267542	301438	261439	231863	287333	217823	221613	181016	212291	177062	204084	259856	274948	307718	262163	312926	200548	215993
Q4Q9Z3_LEIMA	29312.3	30545.7	26781.7	16543.7	15247.5	28951	45907	17035.7	16499	20166	19967.3	14334.7	20723	22197.3	19537	23751	19599	29269	14752.3	15688.3	22465	12760.3	14659.7	16831		22221.7	18877.5	9962.5	44410	40783	20536.5	47739	54359	16777.3	24801	13619.3	15320.5	13394.5	7847	9594.67	2715	19445	5086	42416	34998	21205	33136	20734	19610.5
Q4Q852_LEIMA	25384.7	35420	22736.5	43656.5	74691	94139	114889	37426	38458.3	34195	34221.7	38402	29423.7	29815	92006	73915	81618	77019	82173	61636	73464	94189	48892.5	71907	39037	43143	125957	120686	62369	35805	58439	60040	80518	58643	36427.7	72489	63042	41947		33112		30084.3	51433	69273	56378	54772	64132	22296.7	29712
E9AC37_LEIMA	81545	74404	87118.3	91948.7	84636	96610.3	98167.3	73756.3	89648.7	58468.3	70138	75994	67057.3	69817.7	127374	122375	156422	166022	117870	134939	148279	77455.7	72540.3	82575	52156.3	63927.7	69613.7	86616.3	125627	122748	109650	116940	119458	109941	57599.7	205369	207926	208125	191537	214079	207873	42061.7	21014.3	41764	38392	41455.3	37046.3	59689.3	214191
Q4QH56_LEIMA	116015	93844	81639.3	90196.3	78050.3	69171	92256	80421	82514.7	44106.7	59675.7	89390	80101	47429.7	108536	81105.3	102939	91508.3	120664	112181	141389	92232.7	101256	85985.3	69999.3	133853	82186	64015.3	84111.7	68880.3	61462.7	70767.3	102975	95183	77428.7	64830	40325	31965	18568.7	51603	51569	85251.3	31113.7	60506.3	13765	44019.7	13214.7	83192	40430.7
Q4QBY1_LEIMA	16521.6	15246.8	21662.3	18921	18801.6	22344.7	20587.7	4061.4	2692.47	4685.2	3158.84	3639.98	3663	3185.92	34754	30607	20566	27203.7	25161.3	27660.3	23096	9001.67	8298	7638.33	21299.3	8685.04	12998.3	12018.3	13019.1	27130	12098.7	20800.8	22015.7	19521	5332.36	32671.7	31016.3	31853.3	29028	33268	29245.7	8389.5	26805	3602.76	15935	13220.9	5630.92	10497.8	41386.7
Q4Q913_LEIMA	36768.7	37842.7	36319.7	47986.3	42417.3	36930.3	53715.7	38280	40331.7	42012	41780	47288.7	42732	42634.3	32211.3	31203	35590	33702.7	40898.3	36663.7	39848	42506.7	37104.3	41677.3	31135.3	39922.3	39759.3	31902.3	38574.7	36443.7	41772	42234	49093	42748	31778.3	46289	46907.7	49638.7	37222.3	49533	43908	44955.3	32208	36611	52402.3	44277	43312	37935	38969.3
Q4QHA6_LEIMA	105813	111136	109455	128719	147471	155055	147444	76070.3	85132.7	83282.7	76489.7	73608.3	71939	77464.7	138928	103520	182967	178239	194142	148802	225490	143204	126078	216996	206114	113420	246766	271996	189212	188013	241715	213705	272815	239169	127025	147771	139290	148962	104984	162914	106752	108500	77814	237855	214603	182104	223706	130434	188471
E9AD65_LEIMA	244847	227930	289205	330274	303850	335816	321974	223260	220569	258832	242774	218291	230627	261155	306171	307286	335265	309630	296526	309306	341774	229732	223011	236461	260335	192200	258012	280958	299134	308046	287702	285452	282651	299664	262935	241058	240201	244926	211081	202720	203295	279189	281167	308772	347761	292108	367160	281189	267704
Q4Q7L7_LEIMA	143046	152015	119920	187725	182119	124718	184763	221184	179556	206855	226177	237780	220314	225124	143599	157520	122087	130622	190876	184307	131064	363190	368153	345729	275603	334299	382561	355413	116489	116991	60640	104142	138369	125102	89408	24878.3	13199	16161.5	19481	11018.7	11365	143235	57380.7	101348	108497	136514	66054.7	84659.3	36361.5
Q4Q5N1_LEIMA	85146	71539	53220.3	85010	75757	71843.7	113546	113950	102855	88094	105719	100840	92552	93013.7	121821	125296	100756	108454	127025	106416	131870	120932	133315	143824	131007	132269	104230	105511	51402	53448.5	93016.3	102129	115937	102028	40240	69496.3	59601.3	63337	64514.3	40715.3	40498.5	100333	127740	133655	71064.3	97974.5	53854	86856	73286.3
Q4Q3D2_LEIMA	9263.67	12989.3	13768.3	15110.7	12305.5	12406	8522.33	12901.3	12970.3	13598	12005	11120.3	12214.3	13433	6195	7394	9510	6896	7539.5	7707	5661.5	8164.5	7910.67	9922	10380	8452.33	6979.5	14573.5	10839.5	20714	9608	9234.5	8947	20906	10815	13278	5845.5	10934	18208	16239	9045	15488.3	8820	14402.3	8672	9800	20185.3	13414.5	11086
Q4QDJ8_LEIMA	88733.7	83929.7	67224	102395	114009	96475.7	126945	106746	106971	103090	98040.7	118727	89822	99920	152382	107199	144513	149167	168729	164325	174354	157594	122481	137183	138700	136030	194778	155782	141945	117951	124572	120759	125480	117879	74605.3	108589	93727	98161	64448	85356.3	75459.7	79524.7	85855.7	85239	105560	96642.3	105382	80247	95446
Q4Q719_LEIMA			20591	34454	11019.3	21813	31395.7	14708	31073	33785	21920	32160	25545	20304	18978.7	51008	17019	23329	22650.3	16557.7	25293.7	35838.7	27883	23333.5	25125.3	17032.5	39017.5	34234	10942	10015		11908	21908		8082	15111.5	15295.5	19147.5	13359.5	17632	23422	23460	29430	29260.7	35755.7	24363	38677.7	8577.67	20610
Q9BHD3_LEIMA	6788	8949.33	7295.33	10270.7	6682	7923.33	9205	14274.7	16089.7	14541.3	15368	12801.7	14994.3	13394.3	15830	13133.5	13213.3	15315	14036	13332.7	11372	7997	6194.5	6451.33	5118	8215.67	6664	4537	12920.7	10193	1903	11128	12263	5817	5018.5		8597	9162	4319	7097		9181.5	7920	5806	7052.5	3813	7362	5412.5
Q4Q7H7_LEIMA	13530.3	15379.3	13047.3	16933.7	14419	16783	20422.7	12921.3	33423.3	11943	14692.7	31881.4	14704	55744.3	10374.3	1960	15436.3	22678.3	19314	11708.3	10992.3	13768.7	13428	13022	28470.3	44515.3	41625.7	49175.3	20982.3	26854.7	31738	20546	32416	12308.3	46135.7	48957.3	50660.7	40302.3	62162.7	60526.7	40601.3	21713.3	29857.3	24691.5	39914	24611.3	39707	54752.3	34005.3
E9ACA8_LEIMA	37253.2	39410.5	40083.4	42645.4	37808.3	28224.3	35339.4	29748.8	31156.6	35113.3	33268.1	37634.5	27461.5	31290.1	21676.9	24002.5	31714	28018	29813.8	18138	35703	36015.9	48081.5	50900.4	21960.9	41293.9	26471.1	29822.7	56992.8	45590.1	33741	53035.9	28944.8	29475	17630	17534		11688.5	8722	8768	5788		20638	37356	43456	57877	22389		29936
Q4Q868_LEIMA	6216			1686				9326.33	12501	41559	52588	34881.7	37296.3	34673			2429	1934		5507	2303		2752		21860	3922	22800	27504	3960	9730	14400		6262	15271		15258	14735	12293	12763	9543	10945		14301	7961	16011	12338	9045.5	12963	9207
Q4QJ26_LEIMA				9284.08	10602	21939.9	6529.16								404.555	768.673	3784.09	1054.92	1735.51	435.679	786.912	660.358			13857.6		7498.88	10947.8	3678.4	7613.91	8680.18	1400.77	1844.4	4439.2	5559.07	12444.2	12715.2	11208.1	17071.3	7033.6	18732.5	2961.44	7218.11	1246.85	5557.44	5219.65	5697.38	9621.14	13013.8
Q4Q9A9_LEIMA	12706.7	16373.3	15101.3	16781.7	17374.5	22412	22991	10412.7	10989.7	12298.7	14188.5	13184.5	11408.3	14115	13307	17535	17760	16295	11604.7	14994.7	18541	9332.5	10577	8507	6604	8242.5	9565.5	8903.5	20127.5	19571.5	15655.5	25438	21340.5	18468	10610	12081.7	10474.3	10645	9045	11468	12583	11586.7	7849.33	15242	15122.5	15016	15011.5	14568	18159
Q4QAT2_LEIMA	33470	26206.7	15751.5	48821.5	86612	85737	33434.3	26268	31808.3	32150.7	33159.7	30763.7	32914.7	32648.7	23641.5	26995.5	56200	50323	27129	25167.5	29669	37252.3	47309	75825.5	50740	34065.3	88028	49542.5	63274	75514	67559	54711	22346.3	68717	72004	58623	26629	61183	77815	14156		81894	83583	50480.5	73899	59881	128063	44717
Q4Q861_LEIMA	3161.86	3063.05	7684.78	33595.8	38800.6	58080	38701.9	497.476	552.675	2675.78	2207.39	6833.32	783.517	584.826	17169.6	33185	65895	44227	13880.3	39921	53005	16299.3	21881	14179.9	54620.5		34535.9	80994	71758	75294	60717.5	71163	33839.6	105371	80741	45623.5	76081	48306	71078	43560	42025.5	86786.5	60086.5	100008	100118	78220.5	97677.5	69905	56849
Q4Q2J2_LEIMA	8103.67	8232	8334.33	10176.3	25855.7	24574.7	17614	9264.67	10164.7	8944	9118.33	10372	9544.67	9060	15226	23296.3	33957.3	35045.3	15150.7	15545.3	28005	16027.7	13266.3	13049.3	16245	10523	14529	22591.3	32431.3	45974.3	54351.7	36668	22152	40912.7	24797.7	37817.7	46118.7	51285.7	51675	40128.3	45564	13506.3	38833.7	27218.3	41586	31068	38335.3	37201	51741.7
Q4Q055_LEIMA	268667	238422	175790	262658	225145	251296	328549	223843	205129	181005	187317	236836	183215	183781	303538	306744	334889	301302	344075	302677	341876	201987	187339	227727	206747	204096	218102	216283	347533	349455	327422	345930	335450	360327	295782	270344	245373	258156	199546	174020	189832	273442	187943	224280	243346	234972	227893	297240	248326
E9AEU5_LEIMA	98286.3	113055	106066	158623	150328	153252	170595	157333	147336	145426	146556	167710	147772	152399	182331	172782	227822	205395	253908	206986	217246	194291	155631	97787.3	155942	159122	154474	196472	176049	185101	179138	160083	185500	179853	115222	151664	136217	155503	118172	112400	114624	139751	130625	115913	153468	131157	147668	114499	145757
Q4Q0S0_LEIMA	16739.7	17840.7	21812	22791.3	22107	24756	18604.7	9115.33	10165.7	13918	14338	12992	15010	11775.3	21770	23018.3	27921	19848.7	20464	18756.3	21360.7	20593.3	21040.7	21671.3	18263	18576.7	17644	23499	28477.7	29697.7	30096.3	20286.7	28573.7	24693.7	16973.3	19449.7	17572.5	21273.3	16416	17246.7	17041.7	18147	17042	17632.5	11556.3	12090.7	15134	17235	15050.3
E9ACL1_LEIMA	9479	5906			34105.1							4383				5113		17458.7								2181				114714	33153	106468		124595	140401	43830	40397	28856	86804	14939	42649		21021			12606	12214	123169	80522.9
Q4Q6G5_LEIMA	67724.3	63690.3	49116.7	65841.7	44415	29814.3	72854.3	68904	69800.3	52760.7	57324.3	58740.3	57874.7	62719	41822.3	34970.3	22119.7	26361.3	32290.3	34565.7	32129.7	68719.3	72501.3	73993.3	31391.7	77610.3	49859.7	50921.3	59104.3	34986	31532.3	42072	62009.3	49777	17541.3	13034.7	8631	11960.3	12621	9710	12858.7	31045.3	7948.67	23906	17832	14048.7	21691.7	23483	18874
Q4QGD8_LEIMA	125097	97665	85043.7	143095	121175	156453	169053	129586	128434	93150	123546	135104	103646	107549	223999	275787	225725	250703	217905	225495	256931	176397	147382	183015	154124	153836	227269	255290	204327	206031	240201	207371	211167	195516	204742	198310	159896	166021	99707.3	137736	86617.3	195006	109017	200933	165786	136495	179106	204966	184953
Q4Q2L9_LEIMA				17559	24679	15832.5	14076.5						3865		16729	22121	32369	22714	22477	25167	29274			8713			8280		56725	64218	30744	36554.5	62219	17478	48700.5	60552	89317	96861	47513.5	76660	43589.5		40951	42134.5	54661	53195	67075	31237.5	41735
Q4Q1V8_LEIMA	27026	24812.7	11589	8856			2220	8549	12541.7	18536	14271.3	11828	18517	18880					2129	2368		2000	8327.5	6964.5		8397.5			6705	5144			8419	7469								2113
Q4QJ23_LEIMA	5727		2039	2858.5	3864	6261.5	9199		3858	3631		3483	4664	4850			9218	6401.5		3341	11568		2439	4101.67	8477	3484	11867.5	4294	9159.5	8166	9750	11749	9873.5	10197	12009	9746	18329	9389.5	21108	12023	8962			13188	4596	17206	13720	9030.5	12375
Q4QC44_LEIMA	17170.7	19427.5	17181	27229.7	23943.8	32550.2	29218.5	46357	37385.5	22020.5	27608	45828.5	23319.5	28118	18097.4	23402.5	25188.5	37540.6	13129.5	26598.9	30537.9	22454.7	11381.8	20083.1	14863.8	26745.5	25423.5	13933	20352.6	20291.5	11995	14644	12716.1	10460.5	11622.9	11558.7	10416.6	10989.9	15230.5	9563.8	10210.2	12411.9	16440.3	13644.7	15044.3	15326.8	16299.9	7767.86	11434.6
Q4Q601_LEIMA	133636	128206	113476	171533	173782	167700	202002	159621	79910.7	94264.3	93176.3	147860	82279.7	127931	202785	155593	218927	193915	235795	251857	246578	223520	199602	224858	150427	121456	185460	174216	188216	174146	148105	177793	187340	171876	184712	142410	102834	104469	77806.7	74216	74344.7	202949	146193	152064	182553	156554	182860	158010	148165
O97212_LEIMA	119510	147510	59058.3	167616	136415	142410	167008	4235.5	7995.5	9755.75	11124.2	7893.5	12721.8	12443.2	49882	35274.6	32505.7	31076.1	106030	104939	69053.3								101532	79805.9	83770.5	99410.7	170216	139043	118550	56983.8	75765.3	85250.2	62632.6	49523.5	74521	87135.8	67086.1	29389.9	37928.9	66949.3	54365.1	71887.8	45786.9
Q4Q1Q9_LEIMA	108951	117527	90723	143902	131928	139187	163590	72213.7	52978.3	51146.7	54678.3	65630	48123.7	47419.3	184594	154042	185070	188813	206532	182095	191470	118002	93463.7	71023.7	111068	126886	143703	126102	164369	168354	157659	168452	177644	156580	119231	143781	127216	130279	110361	116935	126823	170758	110347	116109	129874	88086.7	125888	169714	158022
Q4Q698_LEIMA	178802	219625	197136	269017	251199	270773	285180	190301	191631	215000	209138	219765	233938	185945	299515	217237	326862	244568	284107	278767	264299	260364	218187	274260	275824	230877	259580	262905	251729	216759	190444	241370	248054	213923	126135	152659	125049	133829	104285	127047	111542	223866	178492	216890	240911	215593	250663	197089	170405
Q4Q2I7_LEIMA	6670	7697.5	6150	6392	10803	7933	7062	7210.67	12513	6618.67		9505	11972		8029	6259.5	6203.5	6222.5	7774	7586	5599	20008	12314.5	18774	7367.5	10304	7334	10691	4921	3491	7919	4294	4414.5	4547	9701.5	8788	10694	10136.5	3043	33954	5354	2698.5	9080	7198	9427		5769.33		7182
Q4QET0_LEIMA	12882.7	30638.3	33850	12348.5	10946	7192	11139.5	36020.3	22443	35023	33649.3	29006	33672	18527	10495	13655	7203.33	7007.5	9969	6650.5	6665	32016	38719.7	11934	9554.67	29294.3	5661.33	6079.5	16264	12447.5	11318	13973.5	22636	36530	12116	10460	9792	9697.5	9796.5	12548.5	21361	7569	17875	5906.5	8585	11492	9437	7796.5	15908.7
E9ADQ2_LEIMA	120597	107707	89096.3	110613	101246	122761	119196	72805	65487.7	64223.3	73413	77114.7	70167.7	63630.7	145685	132859	130624	134149	140222	134768	132701	90225	71161.3	87899	64540.3	84820.7	79843.7	71148	137030	114719	112472	112237	137408	121795	95351	101804	149440	90007.5	63370.3	53995.7	45679	105794	54816	78072.7	109832	75155	57916.7	116183	95609.7
Q4Q3K2_LEIMA	45133.3	32115	38849.3	20604.7	25577.7	28980	25489.3	38036.7	29019.7	29297.7	28563.7	35596.7	30730.7	25935.3	65765.3	57295.7	50300	77640.3	62672.3	46158.7	68281.7	70485.7	61059.7	43316.7	71833.7	120437	95818	96289	39498	43495.7	61192	36238.7	54980.7	35772	35217	47874.3	46874.3	49874	43979	50508	34473	37115	54513.3	55341	62076.3	54192	56901.7	49846.7	57181.3
Q4Q4K2_LEIMA	8687.33	15320.3	9719	73920.7	89113.7	95944	108232	11972.5	10612.5	8900	9839.33	11724.5	14590.7	13640	123986	142691	171987	189480	108875	104010	142445	103409	12783.7	51768	143719	16742	189707	176733	194791	188667	164439	180458	152574	196906	178181	122865	81385.7	101856	75383.7	62566.3	66224.3	198646	122216	170089	149140	147313	114656	183706	167561
Q4Q356_LEIMA	7926.81	6236.67	8055	6104.5	7703	5877	5279	10070	8781	6633.33	6611.67	6492.67	8847.33	8585	4773.12	5917.1	4586.44	4219.6	8125.45	5411.1	7005.29	3534	7462	5615.33	7542.5	6506	3112		4957	4075.94	3629.25	4343.33	3620.97	3851.5	4053.97	5362				3388		4064.09	6336	3224.39	7273		6892
Q4QFG4_LEIMA	37854	34121.5	23017	69331	43885	25975	56857	76005	44806.5	35319	93740	46062.5	72683	44254	31198.5	76270	35286	43428	20421	34585.5	61233	42141	46189.5	89754		42958.5	35421.5	36246.5	27139	13730.5	12553	18601	29358.5	24115				9927				29761		41344	33367	21804	33424	17919
Q4QE27_LEIMA	88192	79603.3	72159	108877	95761.7	97367.7	127195	41645.7	31025.3	35682.7	42204.7	43493.7	39651.7	44966.7	127293	125486	117722	109275	126422	119881	130634	62169	43122.7	31783	55771.7	50603.3	66657.7	63459.7	152921	136225	117180	127999	153681	146802	73879	98850.3	83955.7	85316	45302.3	55330.3	45915.3	50120.7	29290.3	77850.3	75240.3	71713	66464.3	65035	76707.7
Q4Q0B9_LEIMA	12796.3	10347	7634	18362.7	21465	5993	25349	18511	36786	23474	35678	13490	24530.5	36183	8956.67	13579	12555.3	10407.3	11495	8128.33	9206.67	4944	6557	7670.67	6502.33	4158.33	6524.33	8329	22967.3	16599.3	11625.3	21317.7	24348.7	8224.67	7924	11436	7602.67	7879	5706.33	9875.33	7332.67	8711.33	8165		7527		5732.33	10448.3	12874.3
Q4QCW5_LEIMA	74832.3	76102.3	73789	58202	54685	48862.7	82326.7	86047	81610.7	76964	78977	79682.3	70712.7	76769.7	82943.7	117253	81130	75727	65038.3	79419	111513	71005.7	70781	86518.3	62469	79628	87935	93604.3	66479.7	58139.3	71541	68405.3	72472.3	53344.7	52271.3	72890	56936.7	58476.3	43262.3	36449.3	41710	59732.7	61768.3	79696.7	70719	49504.3	57234.7	47798	125765
Q4QHI6_LEIMA	6321.33	5028.33	4700	2951	3234	2494	2623.5	6029	9201.33	8152	7585	7923	4694.67	9269.67	2032							2403.5		2568	1873	6062	1719		4245.67	3167.5	3043	3305.5			7672	3313	2880	3022	2214	2865	1954	6749.5			1763		1817	4785	3162
[truncated: 3,242 more rows]
[truncated: 69 more columns]
