# Supplementary material for: p1/s1, a 3’-nucleotidase/nuclease, allows Leishmania major to circumvent host innate immune response mechanisms
Source: PLoS Pathog. 2026 May 20;22(5):e1014197. doi: 10.1371/journal.ppat.1014197 (PMC13232948; doi:10.1371/journal.ppat.1014197)
Supplement: S2 — (XLSX) [file ppat.1014197.s003.xlsx]

## Sheet: Legend
Contained spreadsheets:
Title	Description
A) MaxLFQ_Intensities_processed	Contains MaxLFQ values as well as statistical analysis of different condition comparisons
Column descriptions for spreadsheet "IRF4_pulldown_analysis"
Column	Title
A	Protein.Group	Accession number as parsed from source database
B	prot.names	Protein name as parsed from source database
C	max_PG.Q.val	Maximum identification score for protein groups provided by DIA-NN search
D	max_pep	Maximum number of identified peptides
E	max_proteotypic_pep	Maximum number of proteotypic peptides
F	max_shared_pep	Maximum number of shared peptides
G-BQ		MaxLFQ values for each technical replicate run (column headers comprose following information: sample type (parental/p1s1 ko) , clone, biological replicate, technical replicate)
BR-CL		Statistical results of pairwise analysis including log2FC, adjusted p-value and significance level comparing the expression levels of Th17 Bio samples with Treg Bio samples (colum headers describe the type of statistics (log2FC/adj. P-value/significance level (ns/enriched group)))

## Sheet: MaxLFQ_Intensities_processed
Protein.Group	Protein.Names	max_PG.Q.val	max_pep	max_proteotypic_pep	max_shared_pep	L. major Cas9-T7-DiCre (parental)_1_1	L. major Cas9-T7-DiCre (parental)_1_2	L. major Cas9-T7-DiCre (parental)_1_3	L. major Cas9-T7-DiCre (parental)_2_1	L. major Cas9-T7-DiCre (parental)_2_2	L. major Cas9-T7-DiCre (parental)_2_3	L. major Cas9-T7-DiCre (parental)_3_1	L. major Cas9-T7-DiCre (parental)_3_2	L. major Cas9-T7-DiCre (parental)_3_3	L. major Cas9-T7-DiCre (parental)_4_1	L. major Cas9-T7-DiCre (parental)_4_2	L. major Cas9-T7-DiCre (parental)_4_3	L. major Cas9-T7-DiCre (parental)_5_1	L. major Cas9-T7-DiCre (parental)_5_2	L. major Cas9-T7-DiCre (parental)_5_3	L. major Cas9-T7-DiCre (parental)_6_1	L. major Cas9-T7-DiCre (parental)_6_2	L. major Cas9-T7-DiCre (parental)_6_3	L. major Cas9-T7-DiCre (parental)_7_1	L. major Cas9-T7-DiCre (parental)_7_2	L. major Cas9-T7-DiCre (parental)_7_3	L. major Cas9-T7-DiCre p1s1 iKO E10_1_1	L. major Cas9-T7-DiCre p1s1 iKO E10_1_2	L. major Cas9-T7-DiCre p1s1 iKO E10_1_3	L. major Cas9-T7-DiCre p1s1 iKO E10_2_1	L. major Cas9-T7-DiCre p1s1 iKO E10_2_2	L. major Cas9-T7-DiCre p1s1 iKO E10_2_3	L. major Cas9-T7-DiCre p1s1 iKO E10_3_1	L. major Cas9-T7-DiCre p1s1 iKO E10_3_2	L. major Cas9-T7-DiCre p1s1 iKO E10_3_3	L. major Cas9-T7-DiCre p1s1 iKO E10_4_1	L. major Cas9-T7-DiCre p1s1 iKO E10_4_2	L. major Cas9-T7-DiCre p1s1 iKO E10_4_3	L. major Cas9-T7-DiCre p1s1 iKO E10_5_1	L. major Cas9-T7-DiCre p1s1 iKO E10_5_2	L. major Cas9-T7-DiCre p1s1 iKO E10_5_3	L. major Cas9-T7-DiCre p1s1 iKO E10_6_1	L. major Cas9-T7-DiCre p1s1 iKO E10_6_2	L. major Cas9-T7-DiCre p1s1 iKO E10_6_3	L. major Cas9-T7-DiCre p1s1 iKO E10_7_1	L. major Cas9-T7-DiCre p1s1 iKO E10_7_2	L. major Cas9-T7-DiCre p1s1 iKO E10_7_3	L. major Cas9-T7-DiCre p1s1 iKO F4_1_1	L. major Cas9-T7-DiCre p1s1 iKO F4_1_2
Q4Q7F3;Q4Q7F4	Q4Q7F3_LEIMA;Q4Q7F4_LEIMA	0.000190549	6	6	0	997565	928609	909049	651294	701833	736625	743962	749135	724606	763980	681849	669207	793419	832700	823512	751780	738493	673308	819172	684373	722667
Q4Q2U6	Q4Q2U6_LEIMA	0.0404921	3	3	0	104368	192790	142084	172927	206731	210757	119183	128626	171458	137638	199713	179969	126569	184326	195980	219399	170706	186744	249943	186790	198250																							43090.1
Q4Q5H4	Q4Q5H4_LEIMA	0.0462446	3	3	0	22258.3	15871.9	22483.8	19032.1	15447.1	18005.8	17681.4	17804.4	11259.7	21381	25920	20872.2	21915.2	26167.2	21939.7	15706		16723.6	18322.7	18961.6	20977.6																			2807.98
Q4QER3	Q4QER3_LEIMA	0.0413815	2	2	0		6414.08	6159.09	9041.86	8571.06	9205.64	8844.97	6453.89	6355.93	5027.22	6769.18	3143.93	5457.14	7764.9	6290.86	14010.5	5982.12	6953.85	8172.53	6849.46	6174.9			3936.62											5575.7			2862.91		5219.57	4446.35
Q9BHE3;Q4Q6I7	Q4Q6I7_LEIMA;Q9BHE3_LEIMA	0.0337891	2	2	0	14811.9	9271.52		9864.88	10669	12017.8	13322	11502.5	9504.17	10980.1	10704.5	10230.4	15923.4	10624.2	11580.4	17394	14097.4	8787.98	11023.7	13372	10296.2	6915											6212.08							8702.37		8772.41
Q4Q186	Q4Q186_LEIMA	0.0318831	2	2	0	6232.6	10017.7	7988.63	13337.5	10642.3	12646.1	8288.21	8566.31	9170.48	14526.2	15273.2	13389.5	9301.16	8862.58	4534.42	9737.98	7905.84	3873.92	5563.92	4193.82	6165.6					2328.27	1855.51			2074.67							2866.72			2649.54	2395.22	1810.09
Q4Q0S2	Q4Q0S2_LEIMA	0.0572135	2	2	0	39836.1			14967.7	37798.2	28850				26831.6		48952.7		28337.4	3097.69		24948.1			35870.2			26849.5	36187.6														20300.5
Q4QD28	Q4QD28_LEIMA	0.0316142	2	2	0			3100.29	1898.94			1064.52				847.294							1593.02					12343.4		1434.2				3554.95	1748.78			2329.98
E9ACX9	E9ACX9_LEIMA	0.0452973	2	2	0							12585.2			5578.47				12084.9	13106	7109.4							13684.8	5747.22							7411.93	7683.38							9394.85	8319.89	16415.9		6073.33
Q4QGN5	Q4QGN5_LEIMA	0.0356464	2	2	0				5609.97	3579.67	4824.87	2409.45	5165.9	2887.3	5885.58	3792.96			3437.13	4239.46			4747.98	1248.73					2447.28		2791.69			2885.94					1519.86					2594.91	2804.36		2239.67	2615.67
Q4QGS3	Q4QGS3_LEIMA	0.0263405	2	2	0				1919.52	5891.58	5185.61	2379.23	4125.06	2716.02	4526.63	5511.81				3055		2552.94	3411.13			2477.68	1984.88			2133.96	2464.29			2630.97			2548.98									2960.07		3201.12	1711.33
E9AEZ7	E9AEZ7_LEIMA	0.0572228	5	5	0	22410.4	28711.4	28509.9	27194.7	26673.5	28860	26228.8	27747.7	24626.1	32997.9	36338.2	38444.4	25485.5	34833.8	26443.9	29662.7	20755.8	26366.6	21887.8	26107.3	25693.7		3903.22						3948.27		3406.84	3675.04									1663	4161.62	3677.46
Q4QED1	Q4QED1_LEIMA	0.0316614	2	2	0	5364.74	5123.38	4691.75	2643.49	2873.26	4031.39	3261.92		2346.75	4522.23	5128.45	4992.51	4094.44	1523.2	3361.44	3871.73	3285.69	3368.98	2718.95	3524.6	2744.81	1843.13		2036.8	1331.34																		3552.39	1624.87
Q4QEP5	Q4QEP5_LEIMA	0.0301051	2	2	0		3877.95	4782.38	3474.65							2654.8			3699.57	4964.6		2985.99	4119.68		5393.89			2607.38			4192.04	2182.14	1921.76	3001.42								3073.17					2785.22	2372.25
E9AFA3	E9AFA3_LEIMA	0.0311747	2	2	0					7219.86					2537.75		9310.32		14374.1		12393		8223.47	8326.05			3478.81			6300.51	8431.75								4976.2	8103.93			4115.39		5106.36	7286.58	3696.67
Q4QHQ1	Q4QHQ1_LEIMA	0.031528	2	2	0			1448.9	1866.88						235.168						1986.94		1924.48			2318.36							2031.7	1958.94			1748.87	1671.35					304.528		282.549		1692.3	2446.69
Q4QGD6	Q4QGD6_LEIMA	0.0366576	2	2	0	2584.26					1425.99				782.043				1214.08		1821.55	1346.43		1966.3				991.687	1465.65			1706.9		1253.61	1368.24							1421.58	1693.03	3302.16	1539.38	2104.59	1944.73
Q4Q7S5	Q4Q7S5_LEIMA	0.0332584	2	2	0	2832.46			6039.71		6191.11				2564.88	3100.44				6688.29	3811	3224.88									5721.3			4611.43	3084.92						3633.91	5003.12				3378.36	4340.92	5528.64
Q4QF54	Q4QF54_LEIMA	0.0273381	2	2	0		11721.2	11905.4	10720.1	13736.4	17446.8			9046.21	14777	14390	11349.2		10286.1		10083.2	11904.9	11048.3	10546.5	7638.7					12269.6			10689.5			12033.3		9359.96		13779.2				7608.18	9563.17	9921.46		15229.4
Q4QID2	Q4QID2_LEIMA	0.0285939	2	2	0	13193.7	12998.8	13366.7	17790	22252.1	17643	10866.5	14534.7	10323	16042.8	16616.4	21011.8	11075.6	15629.9	9183.34	16362.1	10912.9	12034.5	16909.6	11931.3		9619.01			7078.32	7236.15			6200.04	5499.39		4788.7	6058.9							10227.9	7096.71		8805.99
Q4QJ00	Q4QJ00_LEIMA	0.0421366	3	3	0	3413.31	2127.43	5196.39	5813.72	3724.43	5753.84	4962.67	4002.44	5025.9	4294.55	6200.97	7598.1	3404.7	2894.73	4610.26	4804.73	3507.51	5859.46	1867.33	2946.01	3489.07			1395.27	2646.59				1403.32				3392.74		1910.02	3394	891.936				1900.55	2329.6	2544.58
Q4Q349	Q4Q349_LEIMA	0.0257138	2	2	0	39648.4	27432.5	14511.6	36978.8		14834.2	17367.4	16280.9	5916.42	26347.2		8597.52	22965.9	12870.4		15761						27462.7	24338.4	12516.2	18656.7	10961.6		24919.4			21501.4	14025.6		11507.7						17072.7			35507.3	10864.2
Q4Q0N4	Q4Q0N4_LEIMA	0.0288171	2	2	0		4354.32	1988.41	2325.26	4006.26	3454.36	1892.18			1224.59	3543.71	1107.32		1277.66									3953.11	3309.56				2784.17	1608.21	2250.61	3239.37	3035.66							4455.75			899.43	2254.31
Q4Q668	Q4Q668_LEIMA	0.0310646	2	2	0				7591.63		6211.16				6153.75		10150.7	8653.32	8822.01				8748.91		7446.67		10002.5	7901.62					10192.7		6099.22					5634.32					5643.28	9636.52	9013.97	7142.81	8644.16
E9AFC8	E9AFC8_LEIMA	0.0718903	6	6	0	42319.7	41898.4	49081.3	43343.9	39515.9	36542.6	41429.1	43617.5	43475.5	53434.9	50123.7	48776.8	36724.3	48797.3	44008.9	40314.7	40031.3	42040.6	43406.8	49002.2	47366	12126		12305.3		11842.8		10757.7		9430.63	10600.9	12538.3		13833.4			11030.9		12833.5		11931.3	16076.7	12707.7
Q4QAB5	Q4QAB5_LEIMA	0.0317817	2	2	0	1739.3	3006.94	1917.32	1584.86	4258.6	3130.43	2150.03	1720.22	2554.73	2618.93	2187.93	1392.58	4897.67	2129.76	3704.53	3521.08	4379.14	3873.37	2052.71	4135.85	3801.75	1180.78		2395.56	1005.45					1018.5	1967.88					3061.68		1495.64			1325.87		1344.85	1589.4
Q4Q5J0	Q4Q5J0_LEIMA	0.0350238	2	2	0	1468.72		2636.65	1173.03	2545.35	1943.78				3325.29		3685.79		1927.68	1039.51	2128.07		1486.29				2750.92	1016.28	1290.32		1573.14		2597.25			1677.91							1572		2199.73	1896.39	2648.72	1702.65	2780.11
Q4Q0Z5	Q4Q0Z5_LEIMA	0.0316685	2	2	0					6381.76		9814.63				9062.7		11194.9	6634.12	9415.98	1972.84	7743.1	7288.13		7938.06			8674.48				8444.17	3032.94	12206.6	10132.4		8191.71	6718.4					11216.5	5565.77	10318.6		8273.2		9482.23
Q4Q3G2	Q4Q3G2_LEIMA	0.0313519	3	3	0	10880	9212.18		9799.02	11367.6	8145.29	11894.3	9780.77	13667	11264.1	13401.9	7875.66	10402.9	10168	9158.83	9047.42		11953.3	9300.34	12334.7	11055.6	4080.57				4949.33			4692.95		6071.28	5533.37			4874.08	7528.1	4800.56	3317.83	5161.81	8085.2	6542.86	8499.97
Q4QA32	Q4QA32_LEIMA	0.0348837	3	3	0	3630.16	5146.35		3000.96	5090.53	2421.99	3548.33	4235.02	4151.25	5939.33	6962.16	7620.12	4409.8	5789.02	5836.23	4825.9	7864.67	5239.72	7799.37		4792.99	4696.79	3529.7			3460.05	2918.86				4020.74			2671.65				4605.44		2235.69	3581.72			3429.24
E9ACW9	E9ACW9_LEIMA	0.0258703	2	2	0	6714.71	5828.5	9844.92		9184.92	11945.4	3640.21		9378.87	7846.49	8464.91	4218.59	8101.73	10078		10726.6	4190.34	10351.5	9025.53	9043.2	8952.73	6867.79	5688		7787.07	5380.3		4238.13	7083.46	8038.47		6034.66								5655.25		7414.29		5494.21
E9AE62	E9AE62_LEIMA	0.0336591	2	2	0			2156.15		2540.59	2023.6		615.843			1960.19	1656.26	1918.49	2006.18		1416.81				2422.65	2262.01				1674.44	1955.34	2230.6			2681.31			2703.64				1555.37				3589.9	1785.97		1686.42
Q4Q9E0	Q4Q9E0_LEIMA	0.0314308	2	2	0	4294.49	4518.17	4635.02	5241.68	4029.63	6046.26	3491.55	3400.47	4300.51		4445.56		3955.78	7732.86		3964.8	4654.66	6534.58	4311.77				3395.82			2312.67		4032.67	5422.96			5246.99	4162.79	3349.07	3375.65		5271.3		3186.83		4721.93	6770.46
Q4QJ58	Q4QJ58_LEIMA	0.0290086	2	2	0		2994.48				657.663					1643.93			716.33				709.332	1762.63				2184.69	1277.41	1246.58			1514.44		978.162	1555.89	1036.19	818.394		1152.33	674.308		1350.03		627.397		932.881	514.641	1368.22
Q4QJ51	Q4QJ51_LEIMA	0.0326362	2	2	0			2527.65	3939.67	1616.04			1521.74			4659.85						2933.8						2829.43		4074.35		2453.32	2499.95	1980.36		1590.29	3255.42	3586.86	1469.8	1591.38	2249.45			2880.05	3534.95	2734.01	1574.55
Q4QE29	Q4QE29_LEIMA	0.0354521	2	2	0		1319.99	3084.53	3873.69	2600.68	3005.62		3922.18		5061.44	4442.3	2444.49	3383.43			2702.24	2817.86	4559.85	2351.74	3290.25	4596.96			3881.97			2988.23			1270.9					3353.98	2539.83		1542.31		2017.97	4109.15	2588.31	4863.88	2412.75
Q4Q4E8	Q4Q4E8_LEIMA	0.0328947	2	2	0				5048.71	5477.32	3336.97		3807.87	8964.96					8668.74	10655.6										3220.38		9937.08				7058.65	7065.06	3774.37	10313.6	6152.6			9886.25	8080.41		4238.39		1710.2
E9AC13	E9AC13_LEIMA	0.0355787	2	2	0	3842.01			3024.7		2558.92	3117.84				2923.34	1762.75			1391.25		3048.29		1689.43	1900.38			3111.11					1772.78	1161.85	2291.77	1787.73	3131.1	3731.61	2771.15		2448.48					2730.99	1988.41	3047	2583.04
Q4Q9Q9	Q4Q9Q9_LEIMA	0.0377003	3	3	0	1424.84	1389.26		1482.04	2366.19	1025.01		1307.63		2712.49	2868.22	2678.86		3416.35			1893.46	4450.32		2144.64		1796.48	2053		2423.36	1735.32			1731.58		2291.04	3076.11								1239.79		1713.51		1206.52
Q4QAW0	Q4QAW0_LEIMA	0.0414805	2	2	0	1857.44	3527.08	2390.28	4971.15	4579.99	4984.54	2588.52	1590.97	4065.49	1088.19		2843.33		3400.08	3685.06		2435.37					3107.69		2199.02			2059.11		1993.47	4122	3576.91		2230.57				4741.11				4306.94	2863.67	4153.85	2988.28
Q4Q3P2	Q4Q3P2_LEIMA	0.0416082	3	3	0	55922.5	52459.1	48896.7	51254.6	39188.1	34366.8		53524.3	45123.6		53211.1	56135.1	51747	51759.8	30267.5	32659		48219.6	52500.4	13039.9		40481.4	35361.7		22163.4			34837.2	29193.9	29220.8		28635.2			41020.2		31259.1			37015.6		17334.5
Q4QFL9	Q4QFL9_LEIMA	0.047097	2	2	0		1807.54	1758.86	3200.46	1402.69	898.786	3324.74	1918.18	622.833	1759.81	1671.69	1204.19				2098.96	1140.98		2352.24	2632.11		1275.32	1087.59	1396.61	1931.44					592.647	1447.66	584.733	1587.54		1810.49		1715.45	732.478		1816.65	2271.02	1171.58
Q4QH37	Q4QH37_LEIMA	0.0335446	2	2	0		3383.48			2612.15	2379.96				2284.54			2205.12				3882.17					2733.72	2196.9					1482.48			1353.17					2098.5		4776.91	1739.69	1232.98	3331.3	2242.45	1748.89	1750.57
Q4QEZ3	Q4QEZ3_LEIMA	0.0339783	2	2	0		1227.33	2668.72	4007.86	1196.28		3775.64	4336.1	2216.51			3198.85	4419.38	3180.23	2750.64		1201.63			1098.01	5019.07		2885.18	1442.56				3616.43	2057.09	2054.1	1897.43	1839.6	2946.68	3855.45	1245.72		1231.16	3354.13		2360.39			2458.91	2772.03
E9AE53	E9AE53_LEIMA	0.0317993	2	2	0		2454.43			1410.93	1160.59			564.242			1308.73				902.825		2071.21			1268.45		1278.26		729.831			2222.53	1054.49	567.992							984.559			1020.05	1021.82	694.913	1162.51	911.655
Q4Q1P6	Q4Q1P6_LEIMA	0.027993	2	2	0	8938.58	8003.57	8139.15			6366.11	7609.92	7660.24		7077.92	9171.56	12418.8	5657.85	9296.45			9125.13	8788.29	7477.74		6506.79		4851.73	7480.39	4241.88	4891.56	7124.36	5477.14	6950.98	5781.94	4664.11	6734.09		6746.02			7249.5	6005.65			5681.77	4333.36
Q4Q3D0	Q4Q3D0_LEIMA	0.0232223	2	2	0		1746.68	2278.47	5557.89	3153.91	2537.94	1592.38	2942.93		3777.76	2637.98	2747.02		2671.8	3208.37	2419.87	3411.53	3919.71	2266.61		4317.52		1728.06		2514.82	842.045			1959.59		2000.13	2490.09					1460.71					1697.46	1497.71	2798.19
Q4Q3N5	Q4Q3N5_LEIMA	0.0447622	3	3	0		1835.27	2344.77	3598.92	3231.54	3757.62	2591.62			4348.54	4050.4	3818.26				1739.61	2457.94		2012.82		2109.24	2059.48	1949.52	1799.6				1439.44		2345.34	2365.75	1915.79						1587.4		1867.76			2151.1	1798.85
Q4Q2R4	Q4Q2R4_LEIMA	0.0166883	2	2	0		2550.97		3489.99	4758.49	4888.58	5200.59	4221.73		2760.43	2823.8	2698.78		1854.86	2300.58	1622.91	1800.55			4059.07	4495.75	2675.2		3771.34	1708.73	2661.92	1199.24	1633.29		1691.6		4500.7	1444.97		4125.56	2714.24		5285.32						3088.72
Q4Q268	Q4Q268_LEIMA	0.0342477	2	2	0	3362.43	8997.26			6330.31			4057.14	5880.63	4693.18			7836.62	5255.3	7964.76	1782.71	9065.11		1993.54	9106.82		4725.11	5292.15					2950.16			6174.27			7071.24	8228.56	4751.79		8856.31	8837.37	4041.41	3560.92	7001.1
Q4Q5F6	Q4Q5F6_LEIMA	0.0283063	3	3	0			1773.96	3104.47	3541.17	2760.83	1851.65	1954.5	1349.8	1978.38	1679.26	2891.29							1764.44	1386.77		3384.77	3393.27	1919.55	1414.65	1574.07		843.449		1656.47		1305.89							2175.87				2622.05	2249.16
Q4QBL7	Q4QBL7_LEIMA	0.0320178	2	2	0		8003.23	8255.43			5163.51				8675.11	7575.55	4335.34		4570.41	5993.68	6877.19	6996.96			5523.66		5065.61	6402.63			4670.06		4762.24	5130.59		5763.69	5264.61		6227.84		7389.63			8147.44			6469.77	5813.38
Q4QJE0	Q4QJE0_LEIMA	0.0343053	2	2	0			5123.76		3838.26	2626.53	4536.22		2326.57	1949.09	5277.65		3615.18	4648.05	5801.83				3039.71	1856.51		2924.31	3285.75	2858.34	3271.28		3700.56				2896.54		3257.24	3276.92		4870.24					4361.97	4350.87
E9AD59	E9AD59_LEIMA	0.0294118	2	2	0	5110.81	3066.14		4632.59	7708.37	4917.62	5596.57	3863.87	4488.31	5065.24	7464.62	4610.92	4210.14	3253.07	4834.76	5570.82	5017.23	3058.21	5415.57	4102.55	3974.79	2474.44	2408.73	1600.33		1950.78		1895.27	914.587				1212.1			1050.55				2107.58	1284.86	3172.22		3170.04
Q4Q1V4	Q4Q1V4_LEIMA	0.0495842	4	4	0	5479.43	5374.23	5666.87	7503.53	6440.26	6294.85		8500.53	6169.86	4021.83	5188.96	2034.84	7038.89	7219.75	4673.1	7364.39	6020.46	5574.51	3391.58	5661.33	5123.71	2930.99	4395.4		3487.31	4387.2			5072.72	5117.8	3543.83			4447.36		4459.71		3730.04	5258.91	4256.74		3925.19	3360.94	7171.43
Q4Q764	Q4Q764_LEIMA	0.0360599	2	2	0				2019.81						2292		1060.72						2341.54								3149.09			1255.97	1347.28	3827.03	1192.94			3117.92			6073.6	4123.82		3361.34	1373.92	1275.77
Q4Q123	Q4Q123_LEIMA	0.0341894	2	2	0	3604.29	2021.8	2717.45	1777.09	2879.34	2844.63	1475.6	1451.07															2508.69	2199.83			2009.55	3989.61		3827.34	2361.53					2212.55	4679.83			2909.83	2748.74	1956.96	4940.21	2578.89
Q4QBK7	Q4QBK7_LEIMA	0.0350905	2	2	0	8043.35	3475.22	5523.12	3848.98	7208.81	6574.34		4941.9	5780.51	6376.85	5763.21	7048.77	2812.88	3354.74	4691.26	7540.89	6633.25	3156.06	7002.14	3877.9	3442.17		3318.63	6045.12			2218.91	4274.38			6209.16	3744.58	3851.05	2453.82	4210.16	3492.97	3375.49			3041.58	6296.19	8045.54	3144.64	5957.24
E9ACP8	E9ACP8_LEIMA	0.0292325	3	3	0	4980.61	3302.86				6702.94	7291.42	4745.49	4934.08	4226.14	8832.84	4323.68		3817.24	4765.59	5457.97		6120.65	3764.98	3938.39	5482.08		9845.12	4639.27	5421.8	2910.24	6812.72	3707.54	6771.87	3551.4		3536.2		3446.12				6654.05		8324.91	8762.85	6484.85	6791	4622.14
E9ACW5	E9ACW5_LEIMA	0.0429924	3	3	0	4247.4	6312.04	5788.12	5562.06	5986.56	6188.31			5509.44	4202.48	5259.23	7937.58	4622.54	2322.61	4988.67	3430.78	2807.55	3737.48	2844.59		3235.77		2445.55	3914.09	2123.65		2000.06		2093.71	2700.53						1585.22	1737.1	2282.33	4049.77		2637.21	3029.93	1824.76
Q4Q8J2	Q4Q8J2_LEIMA	0.033086	2	2	0						9116.82	8622.33		2347.24	5799.49	2849.61		3772.06	3363.21			2799.01			2637.65				6108.72	5965.34	8226	8419.93	4180.81	4476.45			2860.44	8351.56	6627.46			8344.45			6240.21		4586.3	5742.19
E9AFB7	E9AFB7_LEIMA	0.0277244	2	2	0		7034.01		9270.21	10582.4		10251.9		4780.35	7662.2	5512.65				9639.88	7597.71			9815.91			5376.83				5823.56		10528.6		7581.9		7895.59			10536.1	4514.42	5609.03	6842.62			5644.61	6663.11	8164.16	10586.3
Q4QBH4	Q4QBH4_LEIMA	0.0323912	2	2	0		4008.12				3650.89	7133		5710.07			4599.12			2260.75						3419.57	5132.2	5392.42	5675.89			2529.78	5503.34	4965.58	7466.9	4790.24	5852.05	5080.92	1415.17		4430.74	5962.52	4850.53	5074.37		6247.54	8307.5	3933.38	7699.45
Q4Q565	Q4Q565_LEIMA	0.0343463	2	2	0			2186.15			2262.19	1469.84		3262.07			1293.87		2092.44		1595.38	1759.03	2546.11		2603.6			2233.18	1534.94			1421.2			976.019	1524.8	2709.14	1390.55		2566.44		4049.4	1772.52		2104.22	1260.71	2564.99	3002.31	3163.39
Q4Q6W7	Q4Q6W7_LEIMA	0.0354052	6	6	0	22511.9	20195.2	20396.7	16103.1	27099.3	23780.4	24109.7	24770.3	17392.9	23300.9	27230.2	23021.6	24350.7	25001.3	20384.3	23442.5	19228.4	25850.9	17274.3	21665	17111.8	9450.65	8395.34	8023.21	8758.7	9865.95	8565.8	8279.81					5320.03			7277.13	9965.47	8402.05		8276.6	10498.7	8878.03	10520.4	7323.94
Q4QHK6	Q4QHK6_LEIMA	0.0316446	2	2	0			7974.9	3692.95	6821.69	8184.82	9286.4			7740.8	7942.5	6727.35	3301.75	8938.96	3819.34	6769.71	4126.91	9813.01	6849.27	4881.43		6706.97	5524.78	5241.87	6328.35	8681.68			3718.92	4904.22		5624.69	5257.21			7919.26		6603.32	4823.17			8367.51	5533.92
Q4Q2J1	Q4Q2J1_LEIMA	0.0330825	2	2	0		863.219			1637.35	940.271	2211.24		2247.34	1145.12	1359.98	1854.98	1130.69	1810.54	1542.27	810.91	1350.81	934.417	645.197	2129.66		671.122	917.584	681.853	2698.97	996.077	1230.01	836.784	1497.92		1142.2	783.721	828.404							1238.84	1520.82		1069.75	764.805
Q4Q2C7	Q4Q2C7_LEIMA	0.0282989	2	2	0	5308.98		2726.92	6673.93	6609.35	6905.47		8526.94	4295.42	8882.02	5296.75	4977.35	7020.1	6402.36	8812.46	6121.29	3969.49	6515.78	8836.44		7471.71		9070.06	9850.07	4659.03	5862.52	8722.31	5032.06	4065.94	3725.76	6109.15			6113.16	6616.92	6366.06		6814.31						3614.05
Q4QJ19	Q4QJ19_LEIMA	0.0350627	2	2	0	3762.06		6832.16			4514.65	3444.36	4993.88		5775.13		8947.13	7795.78			7945.36	5308	7289.6	2824.82	6993.35	6605.79	3439.72	5344.08	5593.13		4545.52	5713.59				3761.78	3090.96	5787.15	5053.64	3660.6	5336.59	4067.64		3522.54		5492.11
Q4Q1S3	Q4Q1S3_LEIMA	0.0449843	3	3	0	4246.16			4236.06	2994.2				1669.75	2809.4	4017.15	4532.14	3042.92		3860.97		2914.79			4533.29	2971.17	2797.35	3075.32	2613.42	1411.46	4236.56	2723.38			1092								2491.06		2413.76			5413.51	3811.9
Q4Q8K7	Q4Q8K7_LEIMA	0.028997	2	2	0	1358.77		1558.45	1677.34	1609.43	2046.12		1477.71			2818.18	3951.04										3884.23	1453.74	2174.47				2096.19	1078.79	2862.15	2256.24	1754.7				1235.26			1576.23	2866.09	1776.98	3661.6	2325.56
Q4Q1C0	Q4Q1C0_LEIMA	0.0279128	2	2	0					4396.64	4403.63	6663.15	2991.1	4125.82		7984.76		3155.05	5761.83				3181.35			4508.18	5499.23			5193.59		9377.27			5036.13		7118.49		5902.36	8128.89		5174.02		3433.23		3784.48	4592.62	2778.84
Q4Q6V2	Q4Q6V2_LEIMA	0.0227747	2	2	0	1448.91		1999.91	2510.93	2675.87	2246.33	3846.51		5019.47	4511.89	2111.72		3382.72	4080.71	3914.78	4337.89	4435.82	2360.65	3515.25	4723.23	3500.73	3074.56		3235.17	3485.78	2105.22	4380.39	3689.53			3250.36	3808.14		3469.8		2958.46	2458.34			3158.88	3943.02	3100.8	4300.13	3320
E9ADX7	E9ADX7_LEIMA	0.0306816	2	2	0		5870.1		7038.61	5697.2	5458.92		6482.36	3327.25	5697.15	3335.48	3781.64			3773.1		4577.34		3947.26	4849.37	3353.28		4179.39	5394.91	4998.42	4834.96			7451.77	6961.41	5601.44				5399.53	4033.34	4461.81	3582.01	5716.39	4414.02	3653.75	5981.4	3331.09	5384.2
Q4Q3Z3	Q4Q3Z3_LEIMA	0.0230645	2	2	0	6699.42			4275.54	2656.01		2038.04			4103.43		2614.95				4216.92	3435.05		3554.21		4278.79	4413.91				3606.85		3579.98		3041.98	2892.24	4989.26	4798.97		4850	6401.55	3672.74				3033.24	3837.8		6693.1
Q4Q382	Q4Q382_LEIMA	0.0298044	2	2	0			2186.7	1982.28	3864.53		2394.33	1985.7	2141.02	2918.92	2435.79	1768.34	1834.92	2165.09	2728.99	1856.22	2259.99	2208.77			1935.39	1339.31		1982.83	1971.08	2009.62		1432.71	1391.61	2059.4			1630.8		1496.77		2633.35			1702.4	2614.03	2530.87	1419.8
Q4Q885	Q4Q885_LEIMA	0.0272657	2	2	0	2973.27	2981.04	3879.42	1985.14			1306.75			2694.64	2729.68	3144.89			2534.45	2035.49						3423.82	2496.17	2413.1				1509.17	2010.11	812.23	2048.44	3069.01	1659.5					1576.7	1181.96	1409.35	2017.15	1540.26	2972.8	2484.45
Q4Q282	Q4Q282_LEIMA	0.0323655	2	2	0		5055.39			6119.15	5043.08		5978.37	5995.07	4345.33	6143.19	3660.43	4181.38	7805.9		9661.28			7197.01	3708.2	6065.75	5563.37		6700.31	6955.59	4411.98	4543.74	4237.7		4970.58		4865.42	7067.93		5863.79		6828.53	6151.64	3867.88	7200.32		5990.46		6068.49
Q4Q6Z6	Q4Q6Z6_LEIMA	0.0517268	6	6	0	39106.7	60704.3	60139.5	59223.7	65049.6	61548.1	51580.2	47633.1	60002.2	78955.3	78611.7	73387.3	67575.6	53559.4	53644.2	60507.4	59292.5	50389	54900.7	56835	59897.1	6876.74	13182.4	10749.6	9810.46	12757.7	10474.9	10016.1	12585.1	13137.9	12104.4	13286.9	11804.4	7968.38			9095.58		14797.7	13494.5	12867.5	13690.1	9169.05	4584.18
Q4QGL5	Q4QGL5_LEIMA	0.0246993	2	2	0	25492.2	23863.4	20832.7	22926.4	27619.4	30230.6	24284.6	29661.8	22333.7	27436.3	16170	17194.7	22727.3	28994.2	16038.2	28189.8	6761.83	28713.2	31976.6	31847.6	34791.1	6388.46	8314.07	9591.3	8937.98	9999.44	10051.8	7249.25		4755.02				5321.6		13385.7	6212.16			7533.06	12186.5		8346.24	8798.17
Q4Q1H5	Q4Q1H5_LEIMA	0.0230175	2	2	0	5293.7	4470.87	5346.94	5534.55	5890.06	5798.51	4491.96	4955.45	4316.38	6356.94	5534.94	5228.77		5084.88					5151.95	5598.12	6858.56	3285	4008.91	4208.54			3559.43		3447.34	4094.87	3391.7		4152.8	3046.96						3883.75	3997.77	4004.83	4724.53	3229.98
E9AE77	E9AE77_LEIMA	0.03543	2	2	0		2606.93	2508.23		3724.46	3227.06	1277.32	2018.61	2202.12	2532.21	2961.64	2377.86	2880.55	2865.4	2944.51		2789.6	2839.93	2283.62	1406.48	1601.05	1840.3		1688.09		1503.57	1510.36	1748.83		1132.99	1583.39	1804.83	2775.37			1872.52	1862.86	2147.3	1988.47	2295.25	2060.7	2369.07		1751.75
E9AD78	E9AD78_LEIMA	0.0309933	2	2	0	4150.76	1396.62	3282.09		2578.58	2459.84			2738.86	2614.88	3732.8	1773.11			2832.8	3797.16	3920.45		1472.66				2287.68	3591.61			5642.73	3263	2423.8	4266.59		3360.54	4325.47		1729.55		4044.43	4501.76					3038.27	1955.65
Q4Q861	Q4Q861_LEIMA	0.0319786	2	2	0			3186.21	3053.28	1346.35		2223.33			3507.99	3610.37		1774.03	2610.67		2855.02		2202.08		2808.3	2197.46	3135.7	2657.54	4216.61	3025.42		2921.26	4093.61	2698.71		2021.55	2480.34	2475.89	3868.59		2569.89	1485.66	2683.02	1927.09		2723.35	3637.59		3354.98
Q4QBY0	Q4QBY0_LEIMA	0.0580316	2	2	0	2473.29				1790.52	2168.48		3490.66		3261.39	4269.65	2548.95	1715.58				2357.94		1796.06		2057.25	2054.36	2503.22	1435.88	2823.01		1268.33	1131.56	1587.92		1420.3	1281.28		1744.61		3426.48	3531.77	1728.76		3662.78	2491.59	3096.42	1292.19
Q4Q6T4	Q4Q6T4_LEIMA	0.0234413	2	2	0	5108.25			8627.51		7560.29	7353.64	3481.65	6451.48	6305.21	6131.51	5722.95			5459.68	5649.58	3733.82			5413.59	5036.68	4091.12	5257.24	6503.64	6698.69	6015.53		6660.78	7786.09	5651.33	5624.09		4133.76	3315.42		3963.57		3851.43	5245.45	4632.73	6466.31	3718.25	5171.51	6106.26
Q9GQR8	Q9GQR8_LEIMA	0.00551769	2	2	0			46871.1	36859.3		44308.9	37408	43342.9	41659.3	66494.1	54279.9			42476.4			36148.7		28957.4	33068.9	32540.7	51842.7	54345	73076	38416.6	34358.7		61295.6	54325.4	53995.2		35488.5	37115.8	55364.3	50380.7	62924.2		43803.3			37190.2	36785.8		46286.4
Q4Q5X4	Q4Q5X4_LEIMA	0.0333073	3	3	0	22354	31907.6		19384.6	19765.4	19938.2	25164.5		18571.2	21071.8		21105.2	16748	18568.3	21419.5			20904.3	17993.9	18699.3	15975.9	21468.5				15426.5		24803.4		16752.1	19710.7	17318.4	15833.5		22841.8	15976.2	15473.7	15484.1			20330	13375.6	18587.5
Q4Q0K5	Q4Q0K5_LEIMA	0.0270649	2	2	0		3531.27	7627.07	5269.94	4142.59	5815.35	4854.12	4618.02	5557.32	10768.3	6059.27	5016.63	3332.06	4162.15	3830.05	4254.19	4176.52	4532.68	4140.31	5998.49	4559.79	5687.58	5258.51		4894.4	4551.97	5486.12	5543.08	4730.8	9597.3		7557.61	4205.33		4635.62		4435.52			4533.28	4271.52	4712.48
Q4QCU2	Q4QCU2_LEIMA	0.0609718	5	5	0	2458.44	3562.39	5112.09	5213.68	5011.58	4440.01	7057.76	4949.27	6853.84	5709	6097.11	6288.04	5852.71	4934.15	7432.89	5718.07	3838.7	7113.54	8707.9	7421.12	3863.56	2872.07	2327.54	1967.46	2370.97		1393.8	1153.53	2126.98	1945.72			2880.02	2106.25		2449.48	2779.95		2003.58	2768.5	3305.92	2014.61	2198.56	1959.31
Q4Q5N3	Q4Q5N3_LEIMA	0.0312793	2	2	0	9501.88	11461.8	14637.5	14094.1	13479.3	16760.2		9108.87	8640.13	9334.14	11820.6	11346.8	7289.14	16056.1		11006.4	20269.2	15780.2	6429.13	12331.9			9792.97		7833.76	7119.2	9242.69	6073.94	9197.49	8662.84	12243.6		12518.3	11293.6	7118.17	12648.2	8745.22			9216.13	8417.22			11787.8
Q4QHI2	Q4QHI2_LEIMA	0.029595	3	3	0	61403.3	23690.7		31446	24990.7	21156.4	107173	22978.6	24729	139350	67127.1	65289.5	24314.4	66076.6	24815.7	20147.7	23971.8	45343.8	61743		71780.5	18994.4		19120.1		23095.3		28748	22006.3	25805.8	24213.5	24023.8	26853.7	28940.2	28185.2	28835.3	23124.5		33953.2	37942	46421.9	50306.3
Q4Q6L3	Q4Q6L3_LEIMA	0.0342564	2	2	0		10342.2	11663.4	15801.2	14033	16599.2			15867.2	18954.8	16764.5	10512	21322.1	17192.4		20822.4	10779.6					20992.2	17570.8	15725.3	17374.8	16842.7	9348.22	16925.5	19439.3	13398.2	22957.1			19198.5		15370.8	16833.9			27706.8	17353.7	17428.7	25330.6
Q4Q2M8	Q4Q2M8_LEIMA	0.0311272	3	3	0			3959.68	4001.54	5699.28		4204.74	4466.28		4603.38	2781.16	2199.29	6230.43	1886.3	2748.65	3388.51	5146.48	2138.98		7078.61	2059.69		4912.15	3607.55	2145.2	4517.88			4351.46	3902.52	2485.6	5489.68	4326.07	2733.84	3456.43	1769.74	2826.16	2650.13	3193.8	3182.99	5071.31	5534.1	4697.21	2302.73
Q4QH63	Q4QH63_LEIMA	0.0227236	2	2	0	4778	4219.73	5131.44	8545.06	7847.29	5014.47	6262.31	5096.12	5358.58	4767.93	5628.72	5882.58	4115.16	5520.03	6656.5		4779.5				4598.63	6841.25	5911.98	5382.72	5089.76			4898.73	5031.06		4085.88	3580.77		4383.7			4487.38	4005.54	7241.78	4924.77	8531.71	6333.01	7223.95	5750.17
Q4Q1Z1	Q4Q1Z1_LEIMA	0.0293433	2	2	0		1420.63	3816.2	6644.05		3439.71	4200.76	2331.97	4838.38	7111.14	3101.32		3607.43		4521.99	3284.46	3997.24	7833.08			1671.14	2032.49	3158.34	6345.86	3607.41		3151.57		3608.44		4530.32	2359	3930.21			2956.29	5932.35	3965.01	2094.04	3908.45	2938.91		4176.15	2432.9
Q4Q983	Q4Q983_LEIMA	0.0564592	2	2	0	3001.69	3008.54	2649.41	3191.78	3595.57	3258.34	2876.76	2145.91	2123.86	2945.19	3532.42			1916.19			2357.91	3332.99	2333.45	2061.05	2650.79	3741.09	2674.81		2549.93	2172.75	3169.1	4306.86			1919.66	2141.52	3394.15			2557.65				2606.73	2328.68	1607.81	3096.36	3801.15
Q4Q6Q7	Q4Q6Q7_LEIMA	0.0360262	2	2	0			5380.31	4964.84			7474.81	7914.61			8595.3					14322.5	14274.1	8991.13	6172.55				6758.1	9986.14	8869.21		4305.41	8650.55	8142.42	6498	21905.5	24850.2	18846.1	12679		14680.9	8650.56	8329.81		7753.3	7347.99	7538.16	5364.88	7767.11
Q4Q9K3;Q95ZB4	Q4Q9K3_LEIMA;Q95ZB4_LEIMA	0.0340729	2	2	0	3474.34	4875.68		3317.43	4240.11		3125.97	4205.21	5137.12	4102.15		3991.68	2592.41	3866.08	5921.02	4785.26	3552.05	7264.89		5253.47	6402.47	3670.42	3643.84	4291.24	5326.24	5259.56	2688.93	4562.06	2565.87	3441.51			4220.71	5096.69		5147.19	2439.14		2454.24		4077.05	5191.77	4873.95	4385.93
Q4QDM9	Q4QDM9_LEIMA	0.0317734	2	2	0	2328.87		2143.7	3414.22		3042.07		3041.33	2581	2349.75	3594.31	3018.21	2365.99	2235.3	2000.17	900.924	2110.34	2958.03	2380.05	3316.8	2766.17	1925.48	2276.63	2185.41	2324.4	2365.09		1337.47	2143.59			2385.01		2445.26	1465.02	1593.98	3068.94	2034.53	2441.23		2135.25	2626.64
Q4QIG5	Q4QIG5_LEIMA	0.0312648	3	3	0	79443.2	83062.1	56812.3	54088.3	79048.7	66500.9	37498.1	97259.6	70511.6	55951.7	58786.3	83758.9	66024.4	67204.9	63751.3	68281	67596.7	74354	68295.3	79097.3	81123		47038.4		51701.5	38857	30057.8	35554.8	37785.3	54996.4	37286.5			49219.4				37755.6			39855	51189.2	40065.1	49549.8
Q4Q5Z0	Q4Q5Z0_LEIMA	0.0452848	2	2	0	5835.21	4596.98	5887.65	6899.81	9161.94	8594.99	6052.71	6143.88	6955.4	5230.52	8688.51	5834.12	3557.27	5591.65	6986.17	8404.56	9862.75	4332.57	9150.74	9458.51	5887.35	3117.99	4197.33	3537.39	4932.84	5901.69	3273.54	3723.62	2339.28		3448.66	3787		3678.27	4009.26		3661.22		3793.86	4599.86	6630.17	3815.37
Q4Q4M9	Q4Q4M9_LEIMA	0.0537984	4	4	0	7995.56	7723.54	6308.45	4882.33	8011.18	9031.5	6648.65	6686.85	6204.21	12158.1	10338.8	4705.36		6575.99	7073.02	7748.32	10598.1	10005	5789.13	9063.76	7848.46	5205.21			7697.79	5001.64	7842.64	5492.29	6684.72		4450.69	6125.18			4803.59	6493.23	4139.12	4123.2	5999.86	4978.27	5229.85	5604.82		4354.03
Q4QE95	Q4QE95_LEIMA	0.0363495	3	3	0	7676.07	6976.62	8681.46	7634.55	7970.71	6383.18	8993.35		7913.12	7473.96	8104.2	4814.65	8416.88	4877.54	6767.05	10775.1	7842.07	7124.75	7843.29	6460.52	8781.84	4989.57	5085.8	4224.35	5221.19	6834.81			6157.97	5172.26		5928.47		3912.95	7688.53	8386.82	5388.99		7635.3		6093.73	3984.47	6794.18	5479.74
Q4QI87	Q4QI87_LEIMA	0.0336591	2	2	0			2800.02	3117.87	2734.35	2302.75	3682.46	3646.67	2842.19	3319.35	3852.55	4191.18	3276.02	3599.92		1609.21		3548.45				4595.16	4582.52	6060.62	2163.14	4938.65	3380.16	3280.84	3749.36	3042.38	4542.46		3858.67							4401.11	2317.84	2991.65	4438.94	5406.98
Q4Q3W7	Q4Q3W7_LEIMA	0.0354521	2	2	0		3327.43	3702.83	5158.28		4466.82		4600.83	3751.14	3880.44	6080.66	4860.78	5536.02			5772.49	4702.39		4717.35	5231.74	4153.85	5478.28	7448.89	3312.14	5824.35	5390.8			5747.05	4718.48	5574.59		5234.37	6963.29	4381.1		5275.14	3902.49		4268.32	5292.22	4529.67	5020.42	5936.89
Q4Q1H2	Q4Q1H2_LEIMA	0.0309065	2	2	0	4591.73	5854.65	7857.62	6137.27	9855.09		3413.45		3564.5	2523.11	8124.13			2622.94			6787.97	10626.8	4507.54	4918.02	3513.94	1937.74	6458.69	6670.21	5412.16			2176.72	2645.55	5750.75	3270.67		4645.4	3769.1			3731.05	8817.04	6344.99	5889.13	4770.38		6479.68	7256.38
E9AD56	E9AD56_LEIMA	0.0350627	3	3	0				3552.42	3109.55		3991.92	5186.32	3148.92	3180.54	4212.7	2169.01	2998.8	2479.61		5400.66	2863.01	3221.29		5173.13	4752.94	2973.88	4839.68	4607.83		3623.8	2537.47	4881.7		4677.93	2241.85				4268.32	5054.55	2441.73	4154.85		2489.37	5602.82	4401.71	3433.79	3562.29
Q4QIB7	Q4QIB7_LEIMA	0.0365449	2	2	0			5845.16		8272.68	9021.68			4473.97	7729.54	4791.63	7443.72	5647.71	6111.45	4973.75	7330.96	4588.67	8332.06	6087.64	8888.72	6380.73	5082.63	7148.46	5039.51	3637.8	5481.89		9488.78	6085.86	6344.54	6403.13	6768.32	6561.06	4501.57	5891.79		5601.51	6788.67		8634.92		3650.03	5196.24
E9AFN8	E9AFN8_LEIMA	0.0301982	2	2	0		3932.84		5130.29	6525.5	5622.12	4029.23	4505.88	3913.18	4296.11	2681.32	2662.09			2794.22		3528.59	8070.51	4853.21	3763.4	5509.05		4156.5	3508.46	4733.58	4124.48	4453.89	5349.58	4830.59	3800.69	4579.69		4009.2		5660.61		3449.05	5843.78	3107.13	4007.47	3910.42	1787.57	4860.17	3685.31
Q4QE44	Q4QE44_LEIMA	0.0274629	2	2	0		3179.46	3752.15	3848.96			7473.75	5403.23	2404.89	4651.11	3202.93	2718.04	2890.74	3277.91	3521.89	2757.28		2373.16	2978.78	6722.53	8169.75	3368.63	2893.23		3695.61	4677.08			4265.04	4225.03	3254.38	1715.05	3935.91	3950.86	3777.9	5512.65	3365.13		2423.97	3560.79		2439.87		1928.39
Q4Q675;Q4Q674	Q4Q674_LEIMA;Q4Q675_LEIMA	0.0291819	2	2	0		5522.83					6584.96	5646.89	6985.18	4708.45	2935.06			6399.49	5956.41	4701.52				8645.02		4313.87		7834.01	7935.35		5094.84	8844.07	4128.12	9873.07	10545.4	3877.93	6480.72	7339.4	5208.64			5809.82	6587.9		8964.81	5716.83	4693.58	3754.46
Q4QI40	Q4QI40_LEIMA	0.0271792	2	2	0	2999.35	4308.57		2301.13	2896.86	3601.61	2975.13	4403.42	3845.91	2496.45		3457.78	2861.96	3155.39			3033.67		2273.32	3762.45	4735.91	2035.21	3003.59		3049.83	3203	3403.69	3513.39	4049.69		2949.08		3456.66	4424.78		3710.47	3202.19	2066.96	2075.52	2455.74	2444.42	2845.4	3136.9
Q4QH77	Q4QH77_LEIMA	0.0432507	3	3	0		48509.8	38615.9	49184.1	45362.1	39167.6	20799.4	24886.5	39546.9	47454.1	48735.6	39031.8		35229.9	44391	28841.1	44786.6	42350.1	41831.3	37215.2	41042.4	18768.3		15534.6	22468.7		14542.9	17967.6			21107.2	17427.8		18499.3	15020.5			18136.8	12780.1	17207	20859.7	14359	21712.3	16593.1
E9ACE3	E9ACE3_LEIMA	0.025185	2	2	0	6639.11	14657.8	12270.5	11809.2	13598.9	15611	15051.4	10792.4	9337.5	14837.6	16827.5	14454	9160.16	12307.4	10446.7	16957.9	17688.6	15421.9	7852.44	14956.4	16373.3	7198.91	6864.21		11023.9		8263.73	8720.66	9468.81	7688.44	11513.8	9647.82	11251.3	8538.59		7388.04	7921.22	8003.59	9007.11	9597.06		10585.8	8899.06	6254.1
Q4QAB6	Q4QAB6_LEIMA	0.0351233	2	2	0	5599.03	2826.62	5994.81	2637.51	3737.51	4522.93	2998.14	4199.71	4184.29	4773.72	5129.32	4062.67	2854.28	4268.82	2996.92	4739.27	5590.7	3314.92	4583.71	2720.06	3019.59	3064.04	3864.06	1636.31	2061.98	2806.45		3376.27	2346.44		2375.08		2794.36		3038.32	1979.31	2715.87		2550.91	3497.02	1655.12	2653.93	3435.72	1809.2
Q4QEJ2	Q4QEJ2_LEIMA	0.0227236	2	2	0	3009.38	4778.21	6502.13	3194.32	4908.13	4566.98	6008.43	4768.96	6314.45	6541.67	4024.77	7156.13	5893.34	4579.8	5013.66	4254.79	5558.21	3590.81	6831.43	6333.97	5778.28	3162.14	3229.41	3138.79	3048.43	3434.16		2986.53	3071.51	3531.38	5856.43	4938.85	4269.45			3105.47	2335.75		3841.85	3065.97		5346.4		4031.96
Q4Q6C0	Q4Q6C0_LEIMA	0.0481435	4	4	0		1473.8	1553.31	2786.67	3808.39	2254.89	2058.11	1980.84	3345.27	2259.95	3220.84	3597.66	1791.21	1797.08	2257.54	2916.19	1554.25	2263.87	2321.44	2645.6	3535.3		2302.84	1862.08	1513.88		1765.33	1704.94	1660.21		1487.43	1249.48	1866.27	1719.29		1564.04	2011.07	1612.71	1478.89	1803.93	1663.48	2278.03	2805.16
Q4QIF5	Q4QIF5_LEIMA	0.0300094	2	2	0	3933.74			3707.4	3330.21	3875.88	3793.29	3876.88	7068.22	3754.42	4230.78	5360.28	6545.21	3304.89	3898.56	4938.47	2569.16	5325.74	5953.44	4718.74	4258.61		2901.6			2188.87	2661.33	4374.19	3957.45	3304.3	4344.39	4321.03				2651.73	2689.28	2838.11		1944.29	4259.71	3486.28	4777.59	5661.27
E9AFB1	E9AFB1_LEIMA	0.0444375	3	3	0		6404.79	6358.28	4512.41	6760.85	7567.46	8765.61	5531.64	7622.21	7762.1	6047.88	4933.59				5342.95	8034.63	5718.74		7080.73	6297.03	5402.07	4567.07		5488.9	4587.76	5304.25	4861.2				3895.44	6149.36	5900.9	5727.43		3983.91			6688.33	6891.2	4955.35	4927.8	6607.58
Q4Q145	Q4Q145_LEIMA	0.0309622	2	2	0			1164.25					1404.47			933.784	1084.89				1057.93	1485.14	546.333				3646.61	1385.33	2007.3		1195.64	2187.33	1656.22	3157.91	3822.91	2164.78	1591.13	2850.96	1408.21	1463.85	1239.94		4179.37	3803.12	1914.18	1616.55	1525.04	2321.71	2377.28
Q4Q280	Q4Q280_LEIMA	0.0327611	2	2	0				6396.06							6344.96	5656.62		9535.66	3869.4						7906.96		6228.12			9237.81	9653.82	5846.02	6315.19	7485.86			7870.88	6224.56	5336.83	5134.65	7404.54			7095.02	8405.72	10529.9	6074.12	7915.1
Q4Q8Y1	Q4Q8Y1_LEIMA	0.0324178	2	2	0			1600.7	1816.73		4014.59	1768.49	4184.77	2838.03	3040.44	2138.15	4361.2	4002.71		3477.42	1135.63	1870.85	2102.87	1675.88	2054.36	1954.34			1568.36	1829.81	1337.3		2470.43	1654.42	1137.59			1566.01	2329.02		1836.74	1235.01	1152.88	5848.39	1675.74	2390.41	2022.78	2408.81	1870.36
Q4Q1L3	Q4Q1L3_LEIMA	0.0616914	3	3	0	4543.54	4277.24	4035.65	6028.66	5825.84	5049.66	4485	6163.74	3195.98	5878.32	6500.57	4375.6	2022.57				4224.46	11912.1	4025.13	3876.99	5759.25	4519.03	6171.8	3600.7	4231.04	4854.3	6158.7	3863.81	3128.42	4863.36		5181.4				3342.41	4119.62	4539.82	3067.19	4058.63	6658.43	4899.19		5170.58
Q4QHV1	Q4QHV1_LEIMA	0.0168388	2	2	0	2983.19	2862.89	3305.9	2494.01	3290.12	4441.18	2166.83	1745.97	3923.36	2035.96	3805.09	3374.34	2034.82			2705.58	3919.06	3044.22		3751.02	2568.27		2615.68	2904.72	2136.56		4517.31		3129.4	3800.12		3668.56	2528.14			4112.69	2882.29	3308.44	3985.08	2874.11	3384.25	2686.01	3223.35	2750.23
Q4QJD3	Q4QJD3_LEIMA	0.0275764	2	2	0	2605.34	2802.93	2442.9	3818.62		2696.09		3502.59	2470.14	2919.62			3916.26	4535.41		4957.42	2217.65	2956.5	3433.44	3101.88		2661.35		3291.93	4899.03	3704.22	5580.52		2649.15	2442.43					2671.37		2919.2	3953.29	4189.5		4255.95	3310.29	2885.6	5217.49
Q4Q136	Q4Q136_LEIMA	0.0301893	2	2	0	1526.4		1143.05	2468.8	1179.05		1028.07	1120.93	1757.54	974.345	1253.01		1450.9	1727.44	1200.87				1754.89	1793.11	2374.27	1555.94	2054.14	1209.66	1071.6	1158.2	1675.03	1883.19	1400.42	2324.53	1412.04		1692.3	1358.1	1477.93	1097.46		2178.85	1582.74	1056.58	1641.68		968.004	1140.97
Q4Q5C4	Q4Q5C4_LEIMA	0.0311272	2	2	0	2796.87	4635.29	3127.94	4322.53	8158.2	4692.31	3760.48	3714.42	3335.65	5129.84	7675.63	4629.88	4618.01	5176.88	3045.5	4418.13	5167.2	3930		3787.48		4609.7	3085.33	2870.41	2453.71	5084.19	5799.75	4943.26	4637.99	5953.6	4752.96	6291.87	4547.1		2962.48			5056.69	4508.64	3101.59	5918.49
Q4Q9B9	Q4Q9B9_LEIMA	0.0366914	2	2	0	3040.85	4122.95	4745.97	3905.97	4284.12	3219.1	6944.12	6957.22	4777.63	3452.56	4046.32			2955.33	2948.51	6296.37	6216.8		4734.82	5335.84		4250.53	2997.38	3605.28	5153.24		5038.61	5315.83	3995.75	5936.32		4047.32	5759.94	6262.13	2107.07			4910.14	2717.55	4004.16	3755.15	2709.54		4466.73
E9ADF5	E9ADF5_LEIMA	0.0137745	4	4	0	22420.6	13195.9	17403.3	16680.5	18752	11772	17061.5	16605.5	13506.8	17391.7	17737.4	18396.5	15340.8	13698.2	17024.9	12752.3	16871.5	17256.3	16440.1	14939.7	13148.8	11110.9	9689.5	8479.53	5726.04	6123.74	7587.23			4857.87		5762.32	4447.63			711.89	4197.45			3977.58			10411.2	8409.51
E9AD51	E9AD51_LEIMA	0.0249145	2	2	0	13261.7	12130.2	14599.7	18087.4	17325.4	19121.9	10631.7	11275	11332.6	21843.5	18357.6	15951.4	11543	9956.98	14181.1	12802.2	10950.5	10770.4	14944.8	12983.4	11210.9	5646.22	5531.75	5701.09	6464.31	5948.65	6237.22		6848.18	7264.52	6686.64	5754.65		4351.45	3281.56	6584.56	5567.98		4714.18	7069.73	6508.36	9134.68	5318.35	5575.69
Q4QBV9	Q4QBV9_LEIMA	0.0301102	2	2	0	1810.3		3522.44	4129.54	5252.32	3892.76	5599.67	4273.51		4968.55	8761.48	5098.7	4006.87	2843.62	3601.31	4487.5	5038.1	5471.99	3326.49	3592.4	5074.97	2061.94	2980.71	4183.74	3125.28	3020.3	3387.83					2952.17	3634.44		3703.62	2869.4	3848.15	3308.41		4311.74	3861.69	3250.92	1647.68	2758.29
Q4QI29	Q4QI29_LEIMA	0.0313332	2	2	0	2135.16	4084.01	3902.96	2721.48	2089.78	2061.03		2318.92	3547.6	2500.21		2453.33	2578.06	2344.5	4590.88	2593.62			2512.79		4617.01		2905.01	3562.49	1884.27	1898.47		2152.48	4568.39	2486.38		2424.69	3838.4		2420.27	3901.35	3416.05		4030.46	4156.43	4483.8	3436.03	3365.69	3498.52
Q4QFD0	Q4QFD0_LEIMA	0.0255504	2	2	0	9213.74		7970.73		7307	7865		7089.94	5881.03	8700.41	9121.63	7287.52	6432.61	7007.53	7722.12		9379.95	4830.06	5986.18		4174.2	6717.04		8645.53	6111.35	4670.23		5030.57	7437.72	4504.33		5807.5	6866.25	6381.53	7263.94		6413.35			5346.88	5630.27	6137.44	4911.49	7095.72
Q4Q8C5	Q4Q8C5_LEIMA	0.035503	2	2	0		5493.31	3063.01		2869.21	3459.15	2185.18	2763.94		4336.17	2397.13	2613.32	2476.22		2520.25	2229.27		3568.42	3455.92		3624.69	4769.54	2030.23	2376.52	2433.03	3356.55	3953.27	2747.3		2563.41	3968.75	4864.14		5779.83	3419.94		4235.79		2399.05	1859.17	2150.5	3176.48	4898.44	2857.27
Q4QEM1	Q4QEM1_LEIMA	0.0263861	2	2	0	7725.52		13522.3	10303.3	20392.5	18441.4	47613.6	45778.3	20554.5	9668.88	10263		4577.12	4318.94		5374.23		5659.84	25668.6	26949.4	19444.7	21489.8	26079.1	20398.7	55834.5	47291.5	40723.3		6770.74	64814.8	11759.6		9515.19		11667.1		3977.39	2432.32		75418.9	79861.7	80078.9	18787.6	17562.9
Q4QGR0	Q4QGR0_LEIMA	0.0455606	2	2	0	6814.11		5405.8	4166.99	6271.16	6323.9	2057.98	9420.51	5725.02	7728.45	6352.32	5447.01	7060.85	5698.6	7141.32	5593.43	7616.58		5652.5	8373.22	5687.21	3139.39	5696.81	5409.58		4676.42	7575.57	5765.34		3588.4	4029.37	8621.19	6866.66		5551.87	6384.19	6394.56	4532.13	6883.08	5690.46	7312.02	5047.66	5732.4	4695.82
Q4Q1S0	Q4Q1S0_LEIMA	0.0307329	2	2	0	3472.24	3993.67		984.063	2583.17	1767.09	4441.11	2885.33	3977.05	1058.39	3702.48		4058.07	5379.54	3727.5	2743.84	925.836	2310.6	1705.91		2391.36	1419.53		4442.55	833.159	2355.21		2525.97	3133.59	4117.36	1493.01	2865.86		581.759		1004.02		1376.06	1467.15	2775.78	1374.27	2328.89	3121.18	3578.35
Q4Q809	Q4Q809_LEIMA	0.0468328	2	2	0	6964.92	7006.89	5328.01	5110.3		3206.75	7669.36	2983.6	5565.67		6128.52	5364.28		6226.85	8524.01	5227.05	3556.47	5657.38	5110.93		6247.95		6077.54	6017.32	4128.27		4228.66		4423.11	5923.58		3410.59	7189.84		9556.43	7437.55	5025.99	4478.19	4460.21	6075.44	3627.39		4800.2	7516.21
Q4Q1S2	Q4Q1S2_LEIMA	0.0273843	2	2	0				6156.24	4829.25	4483.56	4851.54	4256.06		5199.94	7608.88	8388.12	4248.04	5214.89	4130.97	5625.54	4313.59	3738.86		5784.04		3255.85		8165.77	4432.14	5165.25	4034.25	3779.63		5224.83	3414.08	5364.15	5083.45	3767.87	3886.34		4016.46				4290.54	4049.1	3221.5	4748.7
Q4Q949	Q4Q949_LEIMA	0.0393652	3	3	0	33579	33993.2	29221.5	34115.9	35611.3	35309	37478.9	40846.7	29708	39929.1	34248.7	30058.2	50383.6	48410.3	29392.8	32425.8	40029.4	36056.7	38526.5	37307	49634.3	16702.9	22019.8	14680.6	26258	15309.3		13535.5		17410.2	28721.6	25499.8	12624.2	24860.8	21477.4	23931.1	18004.6	14153.1	22398.2	28518.6	30558.7	25132		16992.3
Q4QGK1	Q4QGK1_LEIMA	0.02992	3	3	0	44801.1	23938.6	30773.4	33958.3	31301.4	35624	27099.5	26796.2	33291.5	16689.9	23967.7	21764.6	30150.6	46192.7	32114.3	28020.5	33032	25204.2	40837.7	36480	30669	24161	12411.7	17945.7	17440.4		19526	13985.5			15408	10995	17013.5		14318.5		17513.7			14693.8	18720.4	19739.4	16620.9	13501.8
Q4QI22	Q4QI22_LEIMA	0.0451471	2	2	0		2075.37	1295.61		4522.1	2024.64	2287.66			2678.52	2571.36	2831.08		2359.36		2651.91	1971.94	1840.05				2614.39	2060.97	3441.56	3713.44		4204.1	4154.22	3353.44	4413.25	3061.97	5547.48	4982.96		2942.83	3289.11	2931.24	2983.23	4358.74	3896.47	2945.08	3561.31
Q4QEP0	Q4QEP0_LEIMA	0.0323792	3	3	0	2964.01	4524.46	2059.43	5515.83	4625.21	4109.69	4358.48		3963.86	4072.18	6038.77	5018.83	3637.23		4345.4	5995.65	3449.29	2997.67		2467.27		2528.32		2397.85	3491.97	3421.7	2838.89		4582.15	3259.88		2144.87	2630.86	2435.8	3746.04	2413.87	1909.63	2650.24		3365.91	2196.12		4479	2569.83
Q4Q272	Q4Q272_LEIMA	0.0216233	2	2	0	4930.35	5478.12	4610.37	5620.9	6599.63	6984.7	5894.78	7302.48	6794.78	6768.97	8809.82	7222.65	4336.36	5335.79	6063.08	5654.03	7860.26	6320.35	5893.98	5610.23	6573.51	4522.84	4163.38	4337.45	5931.56		4355.44		3833.58	5345.3	3624.79	6347.96	5286.79	6713.85	5182.15		3598.76	4503.41	5898.06	6094.94	5514.94	5647.58	4583.32	5028.7
Q4QE92	Q4QE92_LEIMA	0.0453408	5	5	0	2886.99	2325.52	2596.72	3116.07	2341.87	3205.57	3861.71	4212.52	3816.91	4235.34	3779.85	4461.83	2400.2	2488.72		3008.76	3177.99	2156.84	3008.14	3142.65	3940.28	2147.37			2690.56	2395.35	2245.18	2602.59	2112.34	1822.32	3368.76	2627.31	3314.12	2263.2	1987.74	1494.62		2019.93		2515.26	2899.75	4195.59	2349.62	1961.08
Q4QCR4	Q4QCR4_LEIMA	0.033439	2	2	0	3347.12	2212.26	3230.49	1712.73	2320.71	2724.07	1405.77	2036.01	1457.53	3268.56	3252.39	2867.59		1740.37	2940.05	1543.95	1669.98		1393.66	1569.23	1840.95	2438.64	2725.07	3577.53	2519.49	3450.48	3711.07		3547.33	3664.52	2089.17		1676.25	1692.55			2626.99	3146.16	2548.36	3194.58	2552.06	4282.26	1664.73	1889.69
Q4Q688	Q4Q688_LEIMA	0.025968	2	2	0	8073.24	12704.8	9085.36	10910.6	8156.96		8894.93	11029.5	10609.1	10849.9	8292.43	13726.9	12506.4	12257.7	10497.9	10323		8337.29		10700.9		9872.72	6626.7		8759.42	9380.41	9674.81	13343.9		11137	9237.71		8096.6		6591.46	10888.2	6190.21	5849.61	7472.82	8603.07	8852.06	9547.63	11272	7318.92
Q4Q8I1	Q4Q8I1_LEIMA	0.0287356	2	2	0	4404.73	2831		6287.95	4574.2		5693.08	3578.9		5716.71	4620.62			3633.4	2086.12		3246.49	5766.22		3516.46	3939.71	3397.87		4859.06	4034.31	4109.24	4640.97		4600.99	3346.32	3858.96	7590.4		3601.23	4737.38		2537.43		4164.73	5282.94	3684.35		6847.18	10811.7
Q4Q3V8	Q4Q3V8_LEIMA	0.0297306	2	2	0	4285.79	3527.13	5340.48	4210.42	3368.08		5039.57	2681.27	4551.92	3995.15	3991.85	5655.2	2277.91	4798.47	4736.03	4473.77	3079.09	5425.18	3825.87	3028.75	3615.97	3769.17	2984.82	3772.9	3123.89	4949.35	2312.96	2967.28	2414.39	3134.24	5226.19	2888.17	3942.78	5238.65	4217.91	4684.85		4324.05	3554.22	5106.19	3051.91	2734.65	2278.9	1867.41
Q4QI74	Q4QI74_LEIMA	0.0248104	2	2	0	8561.29		5379.03	7008.29		8807.96		7626.99	4179.61	7575.84		8888.83	4871.95	6726.91	4835.68	7871.5	5698.19	4953.1	5241.74		6370.62	9971.93		7193.3	8124.87	7449.26	7447.6	5368.08	8529.34	4199.48	7353.85	7532.55		5838.79	7542.96	5539.86	7008.7	5784.51	7028.79	6136.82	7929.66	6056.99	4832.1
Q4Q3R5	Q4Q3R5_LEIMA	0.0268277	2	2	0	12942.3	13213.5	14464.4	5034.52		11576.9	10793.5	15549.8		14234.6	13543.6	11699.3	15100.9		13170.8			13740		13862		6379.65	15316.5	14891				13055.3	14901	15846.7	7605.75	19977.3	18450.6	14021	10084.9	13671.9	19578.7	16365.9	18092.8	14264.6	14727.6	19528.4	16195.4
E9ACM5	E9ACM5_LEIMA	0.034461	2	2	0	5881.97	6512.9	4282.7	6611.79	7226.17	5641.73	5519.44	5790.14	4339.22	6892.32	6869.98	5250.68	3289.17	5552.97		5978.44	9146.71	7504.62	9687.6	7482.49	6816.05	7269.44	5093.59	5029.49	3336.63	7593.06	6601.09		4783.6	4003.47	3369.5	4071.05	6102.41	6055.99	5416.62		5578.81	5941.49		5881.91	2821.29	6592.86	8889.93	4053.65
Q4Q3I4	Q4Q3I4_LEIMA	0.0462446	4	4	0	4627.21	2766.88	3592.15	2723.94	2662.21	3656.56	3731	2388.53	2633.91	2561.18	3238.79	4131.04	2119.46		2515.28	3158.81	3138.38	1799.78	4481.15			4214.11	3063		2470.18	2490.73	2806.69	2454.25	2119.77	3621.28	2707.49	2493.02	4084.67	3145.6	2126.7	2938.77	2366.25	2175.14		4041.86	3434.04	3139.47	1858.43	2487.47
E9AFE3	E9AFE3_LEIMA	0.0323893	2	2	0	16153.5	15329.9		8657.86	22832.7	22631.1	21829.7	7472.53	8484.05	11991.2	14164.5	15147.2	11008.6	16387.3	6339.11	13801.1	8821.46	8761.93	13818	9036.57	13356.7	8009.74	12104	20636.9	13165.4			4763.18	14008.1		10131.8	20830.1	8538.79	16264.9		6960.97	10259.2		14205	3529.8	5214.2		9130.26	9581.63
Q4QA85	Q4QA85_LEIMA	0.0226106	2	2	0			10217.3	6950.18	9014.85	6200.99	4403.19	5312.7	5772.88	7151.91	6385.58	8307.91	6442.59	6154.99	7043.3	6617.32	4630.08	4878.24	7777.09	6306.77	5594.87	5753.89		5309.27	5542.36	7624.85	7704.54	6021.44	4339.48	7777.65	4217.77	7977.42	7083.49	6005.75					7382.18	7223.3	9000.2	6958.75	6956.75
Q9NE57	Q9NE57_LEIMA	0.0527555	3	3	0		14361.1	22513.8	22273	21997.9	20674.1	30806.3	16354.2	14679.2	26845.9	18085.6	20792.5	20994.3		16608.4	25834.8	23961.9	21563.5	26738.1			25561.6	27136.8	21428.9		26319.3	25164.3	16252.3			17741.5	25366.1	25054.6	22443.2	32200	22535.8	17052.7	22931.6	15355.9	19076.5		17040.3	35745.2
Q4QB65	Q4QB65_LEIMA	0.0367941	3	3	0		15465.5				8448.43	15618.5	14806.6	10794.3	9805.28	7656.55	6875.25	8331.34		15207			13578.8				14478.8	11821.5	9085.04	13745.5	8357.31		13830.1	9695.65	7636.64	9662.25	12025.4	12655.7	15950.3		8413.19	11383.2	12192.7	12566.7	8666.12	7967.26	8258.14		11795.8
Q4Q128	Q4Q128_LEIMA	0.0320563	2	2	0		7298.91	2139.01	7573.22	7794.18	9851.12	8303.19	7399.06	7109.63	8236.94	11192.3	7864.62	5144.73	6497.5	5711.4	4524.27	6537.57	8452.18	5978.47	7270.22	4262	5449.66	5802.6	8320.43	6006.44	7049.25	7643.83	5060.43	6035.62	7157.14	6884.43		6201.89	7259.24	6966.35	5419.44	7353.24	7855.8	5110.97	8365.41	8124.31	7511.24	7331.68	6064.87
E9AEQ2	E9AEQ2_LEIMA	0.0355787	2	2	0	3724.6			4154.09	4771.06	4134.84		5691.48	6985.8	4359.23				6359.79	5111.94			7143.06	4438.72	6963.46		3753.83	6757.41	3814.1	5748.52	5409.01		3955.61		7876.64	4082.05	5081.08	5091.36	5820.67		6045.64	4828.85		3482.63	5553.97	3591.99		5600.96	3753.04
Q4QB24	Q4QB24_LEIMA	0.0454545	3	3	0	3132.14	3395.04		5291.21	5002.13	3118.42	3943.47		3145.3	3189.03	6276.25	5392.93		6342.6		3986.85				3128.23	4314.45		3467.5	2840.38	3181.8	3090.81	4369.61	1809.49	3700.05	3917.74	3063.4				2508.77	2742.83	3550.18	3867.67	3982.43	4102.85	4736.68	4343.24	4675.93	4909.17
Q4QJ28	Q4QJ28_LEIMA	0.0302555	2	2	0		4795.48		4268.01	6813.98	4909.85	3849.22	2573.2	3578.06	3124.81	5796.04	5102.33	5452.81	5789.72		5223.61		4007.91	3675.14		4640.33		6793.01	3596.74	4888.29	4864.58	5575.53	4308.22	4745.53	4145.82	4624.89	5229.42	5356.27	3881.68	4467.35	5477.66	6284.96			4079.82	7278.08	5894.2	4358.22	4619.78
Q4QDV1	Q4QDV1_LEIMA	0.0303459	2	2	0	4562.88	9608.41	2779.39	4249.81	9378.01			4213.57	5384.73	6784.78	5573.64	7205.01	5656.46	7598.31	4197.4	7871.54		6373.48			7310.5	6097.6	7520.94		3630.95	5583.04	6891.25	8558.92	11299.8	5929.63	6561.64	4733.1	5890.9	8556.68	6798.71		7518.42	7576.94	6295.88	3493.83	3418.62	9534.56	5247.86
Q4QEU8	Q4QEU8_LEIMA	0.0274848	2	2	0	3730.52	7581.99	7082.82	5917.71	6599.05	4468.73	3171.91	5187.07		4347.89	5395.32		5857.36	4852.66	3040.8	4103.28	4099.61	4876.56	3739.15	4444.41	5413.86	5563.06	4798.88		4270.27	4493.02			3638.99	2949.18	4339.19		3168.88	3732.05	3616.43	4212.07	6433.44		6214.71	3243.12	4843.19	4812.63	3845.84	5597.01
E9ACW1	E9ACW1_LEIMA	0.0284137	2	2	0	4914.09	5312.42		5322.29	5222.92	6271.28	4484.74	4292.65	3954.59	8200	6720.35	4907.78	5451.22	5499.29	3966.79	2555.61	4122.41	3479.84	7222.41		4059.37	3195.14	3141.09		2005.65		2804.04	3234.93	2522.68	3565.06	2617.88	2438.55	3705.8	3054.42	2039.32		2311.27		2457.37	2942.3	4318.47	3802.17	1476.51	3264.39
Q4Q921	Q4Q921_LEIMA	0.0302982	2	2	0	12465.9	21673	23094.1		18152.7	17101.5	18758	19178.9	19215.4	23019.3	13857.9	15230.9	17307.6			17685.4	18262.9	28213.2	22148.4	22445.9	20819.6	13884.5		19084.3	15039.4	10513.3	15184.8	12519.2	16529	11255.3	12496.4	10733.2	15905.8	12757.6	11091.7	10862.2	13130.3	13398.1	10444.9	13513.9	17055.2	17892.1	13500.8
Q4QG63	Q4QG63_LEIMA	0.0312155	2	2	0		3747.77	6736.05	4828.04	5126.34	5615.34	4787.11	3905.43	4620.73	7253.86	10294.2	5227.09		3280.09	4769.27	6007.7	1557.45	6846.63	2682.52	5095.28			2096.34	4537.06	2223.59	2450.96		2230.17	4127.29	3719.06		2206.72	5742.54	3780.95		4276.3		6218.53	2812.49	4897.39	2062.56	2479.23	4340.12	3435.71
E9ADG4	E9ADG4_LEIMA	0.0503991	3	3	0	3274.34		3940.12	5393.16	6010.23	3354.11	5004.65	8773.77	3592.97	7495.85	5370.83	4520.65	4725.35	5350.28	6426.52	2858.44	5155.6		8074.97	5829.47	4540.62		2857.54		3804.41	3599.17	3781.18	6135.74	3398.46	2220.86	4259.06		5882.84	6083.36	6450.1		4339.77	4575.28	4178.34	3930.99	4255.43	3790.33	5891.77	2681.12
Q4QIW1	Q4QIW1_LEIMA	0.0402791	2	2	0			1799.31	2730.9	2485.81	1830.78	1551.88			1766.74		1467.63	1895.24	2167.33	2894.68	2895.99		507.351	2125.08	1554.87	1948.5	1764.11	2849.59	2140.18	2804.81			1595.12		2629.56	1807.34	2538.32		1740.06	2315.61	2204.81	1833.86		2865.38	1571.01	3658.97	3441.62	2960.96	3370.76
Q4Q400	Q4Q400_LEIMA	0.025243	3	3	0		6177.73		7587.98	4286.92	5263.63	7046.58		5778.4	5862.44	6872.31	8483.68			7214.16		8802.31	5483.92				5939.32	5644.42	6901.7		7440.9	6798.76	4404.17		3603.93	6927.68	4415.45	6671.6	8086.31	8586.03	4781.47	4072.17	3497.38	4667.34	7889.78	6303.85	7137.61	6396.69	4807.76
Q4QHA9	Q4QHA9_LEIMA	0.027307	2	2	0	6748.63		6030.59		5729.09		5041.12		7175.97			6016.58	6031.28	5883.01	7119.13		6559.1	6380.2	5590.68	6223.79		6593.05	7134.42	6251.24			6890.49	4776.47	7694.41		6741.01		5481.14	6263.41	7851.92	7003.53	5160.66	6368.52	10292	4738.67	8119.68	5946.37	7391.79	5873.55
Q4QCT1	Q4QCT1_LEIMA	0.0430158	3	3	0	4688.4	3863.07	7566.36	7826.84		6761.85	4611.91	8109.68	5390.2	8129.23	4439.71		4414.72	6904.87	6941.75	4705.18	7453.93	3031.75	10627.8	3780.17		7311.8	11347.9	7104.56	6439.55	3812.24	3696.38	5872.98	9527.57	6626.09	10575.7	9973.43	4831.32	9583.39	6019.44	6099.68	7630.62			8020.18	6220.29	3580.15	9429.84	9054.99
Q4Q6M3	Q4Q6M3_LEIMA	0.0417059	3	3	0	11884.8	7154.7	2721.62	8912.13	4633.62	5403.37	4547.41		4746.78	8292.57	7387.83	7761.21	6799.08	8088.44	7878.53	4958.74	2928.96	7613.94		6152.32	5720.45	5139.48	7165.18	3214.13	7536.26	1909.86	5070.34		3054.15	4374.06		2944.19	5131.77		4879.32	9589.64		5826.3	7797.03	2002.6	6401.83	6580.45	6597.05	3985.49
Q4QIW2	Q4QIW2_LEIMA	0.0356481	2	2	0			2165.84	4281.38	2651.6	3044.81	1861.03	3354.8		3016.65	2402.54	3914.4				2323.04		2247.63	2316.34	1952.9	3030.98	2870.33		3070.43	2470.73	2379.98		2808.13	2743.44	2784.05	3500.18	2867.47	2598.04		4184.48	3778.78	3696.93				3148.62	1518.33	2488.43	1543.26
Q4Q4U0	Q4Q4U0_LEIMA	0.0299228	2	2	0	8546.37	8913.31	14103.1	8353.93	7348.76	8685.91	10247.7	10818.2	10942.2	7970.97	8940.95	10624.6	8573.01		10060.4	6759.38	9318.2	10381.4	7155.86	5959.37	6991.05	8224.23	8561.51	8748.25	8489.29	5644.34	10878.1	9166.01	8392.6	7417.2	8174.84		8014.86		5270.36		11131.3	7909.36	8314.14	4829.44	10819.9	9824.2	8979.27	9358.17
Q4QA80	Q4QA80_LEIMA	0.0395762	3	3	0	8389.96	9094.69	13195.1	8865.57	11717.6	12238.6	9019.88	10708.1	10029.8		12766.2	10503.3	10363.5	10569.5		8956.41	9285.96	11070.6		10134.3	7128.52	7443.74	12358.2	10750	10361.6	11198.8	7160.92		11991.8	9139.08	9926.04	11454.9	10609.5	6566.54	8747.79		11643.9		8666.84		12121.2	10706.4	11896.6	10520.4
Q4QCW1	Q4QCW1_LEIMA	0.0597411	2	2	0	3585.8	2971	2607.4	2903.73	2527.87	2589.41	3953.11	3120.99	2294.74	2886.89	3748.68	2275.43		2489.38	2067.01	2998.21	2665.69	5433.25	2978.91	2712.34	3609.39		3328.5	3399.22	4715.66	2104.7	3406.67	2828.26	2981.73	2814.42		3358.63	2113.16	6021.64	5631.99	4946.76		3695.41	2915.54	2290.93	2431.73	2765.23	3103.87	2293.3
Q9NLC0	Q9NLC0_LEIMA	0.0278552	3	3	0	4221.81	4258.84	3304.22	1857.22	1636.43	2669.67	2949.89	2848.83	3629.62	2352.44	2977.71	3062.95	5210.76			2746.63	2115.88	6438.16			6273.4	3229.42	1839.03	3184.48		4569.61		3414.99	4107.56	1966.05	2694.26	3041.71	1220.84	3087.02	2899.92	2575.23	1962.31	664.11	4244.38		1317.89	2031.6	4204.23
Q4QBI1	Q4QBI1_LEIMA	0.0270994	2	2	0	2434.19	3888.1	2655.33	2595.24	5026.46	1884.9	1704.08	2498.74	3421.71	4748.9	3612.23		4368.8	1789.56	3099.79	5453.47		2463.41	2115.41	2277.93	4612.4	1866.58	2771.52	3061.54	3667.1	3404.72	2869.83	3533.65	3478.41	3100.04			2391.2	3503.85	3856.11	2270.18	2636.14			4158.01	3557.28	3877.63	3447.68	3297.55
Q4Q8E0	Q4Q8E0_LEIMA	0.0495559	4	4	0	7969.76	9883.79	12628.3	17726	12512.4	10658.2	14363.8	8670.86		14008.9	17607.5	12220.6	11576	9193.22	10327.8	13083.5	10624.2	11454.8	12503.6	8208.13	6655.19	8561.99	11695.6	7110.86	7039.85	12473.5		7643.22	10966.4		7245.72	10465.5	9487.27		10198.6	12840.3	13875.3	9129.42	9919.72	9097.09	10985.4	13325.3	10778.4
E9AC83	E9AC83_LEIMA	0.0308826	2	2	0		2818.36		2898.05			4075.71			4001.25	4844.25	3312.48	2318.41	4455.26	2261.64	4834.93	3244.48	3832.14	2590.84	4012.44		4833.11	2686.55		3399.69	3660.19	4123.26	4121.14	4409.81	2518.02	2622.17	3443.74	2641.16	3982.59	2462.84	2496.7	4038.03	5093.98	5390.08	3066.78	3160.07		3057.98	4524.97
Q4Q1L4	Q4Q1L4_LEIMA	0.0326087	3	3	0	2030.8	2467.41	2771.18	4338.75	3740.37	3758.68	3361.04	2697.87	2852.75	3381.17	5304.56	4617.1	2845.22	1652.21	1775.44	2385.44	3183.31	2738.92	1875.92	2600.85	3089.43	2467.23	2017.18	2115.04	2214.21	2462.39	2855.81	2185.38	2373.44		2894.58	2839.66	2324.85	1795.65		2133.82	2044.6		2278.91	3225.46	2802.85	4523.68	2697.77	3617.53
Q4QJ59	Q4QJ59_LEIMA	0.0282072	2	2	0	3303.95	3379.35	3444.39	1885.98	5791.28	2651.83	3341.21	2801.45	3155.47	4975.12	4653.01	5451.16		3848.04	3904.95	4502.87	3380.85	5051.69	1422.39	2491.97	2610.1	4614.95	4562.09	1922.97		2529.51	3116.82		3845.74	3081.47	2889.12	3286.01	2712.82		3609.16		2222.26	4050.94	5494.89	3263.38	3434.78	4482.37	2629.86	2072.48
E9AE20	E9AE20_LEIMA	0.022135	2	2	0	5773.3	4819.51	7036.7	4735.14	7895.46	2991.18	5782.3	9201	3480.08	6332.67	4899.4	8138.62	5820.86	5358.43	5037.62	9002.89	5872.87			6495.06			7295.64	3779.81	5719.09	5542.34		6889.05	4706.18		3315.04	5948.8	7834.5	5343.19	6429.03	5542.52	7423.82	3950.2	6217.14	3874.57	7183.73	4548.44	5597.61	5256
E9ACU1	E9ACU1_LEIMA	0.0360599	2	2	0		4006.19	6753.63	4384.38	10369.1	6766.66		4023.62	4690.27	6864.75	5835.87	6385.08	4272.7	6119.96	7360.73	5429.5		3282.88	5604.86	9879.36	3816.97		4596.45	4253.4	6290.96	4924.92	4920.11	4647.81	9631.74	7263.75	5891.7	4479.86			5431.17	4724.37		6984.12	6474.47	5630.82	6449.91	5525.06	3785.61	8062.68
Q4QCK0	Q4QCK0_LEIMA	0.0450135	3	3	0	3093.62	3064.73		3353.16	3737.09	4904.44	2240.7		1957.03	2768.53	3580.08	3037.68	3492.07		3539.94	5142.05	2513.64	4386.95	4189.74	4195.41	5545.77		2950.06	1997.39	5193.63	5043.28	4744.31	2927.4	3775.75	3309.99	4193.14	2140.65		3006.68			3592.13	2414.85	3272.33	5255.83	5714.62	5004.28	3892.58	3719.93
Q4Q1D9	Q4Q1D9_LEIMA	0.0354521	2	2	0		6198.32	3409.74	6143.49	8376.13	3162.01	4699.34	4184.95	6363.94	3859.42	4545.76	3884.57	3633	3231.05	5660.5	6068.9	4087.62	6390		6555.46		4121.38	2265.87	6076.62		6037.19	4445.31	4196.94	4997.52	5577.38	5671.48	5063.87	7146.68	4084.81	7367.47	4580.79	7023.67	5422.08	6991.67	6356.31	5116.6	6675.93		3482.36
Q4QIF2	Q4QIF2_LEIMA	0.0260434	7	7	0	5469.94	6306.24	4659.96	7644.44	9264.27	6608.17	8472.06	9396.38	10320	10449.5	10300.2	11341	9250.82	10552.1	9650.9	11500.1	10518.9	12027.9	7482.34	7792.94	8058.25	9208.74	5069.28	9481.9	19412.2	19553.3	25888.3	36314	35533.8	37228.9	44379.8	44540.6	49868.6	57204.8	63399.7	55040.3	51934.8	54877.3	51025.1	52510.2	54595	50467.1	4901.14	4468.32
Q4Q5A2	Q4Q5A2_LEIMA	0.0335161	3	3	0	13832.8	7209.1	10052.7	10947.2	11373.7	11914	7706.68	8103.21	7553.92	9359.9	10714.7	10295	5820.57	10115.8	10300.4	12185.1	7351.75	15687.8	6138.05	6363.12	9478.89	6514.68	6157.04	6895.66	4401.36	6127.52	7750.12	5387.66		5280.04	4677.64	6584.54	4808.22	4543.99	3714.72	5349.8		5992.33	5777.01	4914.22	5626.91	6053.64	4771.86	5456.63
Q4Q2I6	Q4Q2I6_LEIMA	0.0525982	3	3	0	7482.93	11286.8	5713.4	10872.3	10220.2	9655.99	5944.04	7517.15	9998.85	10026.2	10204	11032.2	6039.34	6608.19		9822.53	6204.79	6816.87	7970.73	7891.88	7332.88	3490.99	5722.72	6460.55		3395.91		7314.78	5338.32	3828.92	5803.32	6109.61	4812.56	4308.93	5938.22	6872.96		4860.57	5565.18	6049.51	7632.54	6910.54	5653.92	6491.83
E9AFD9	E9AFD9_LEIMA	0.0312155	2	2	0	8888.01	7507.5			8390.96	8908.34	6730.33		6288.05	6603.22	8101.74	8413.67	7276.94	10666.6	8818.18		5829.86	9814.52	8996.49	7690.05	6387.75	6546.15	5220.74	7154.1	5812.1	6778.89	6885.79	7469.54	5475.07	4991.14		6493.41	8678.99	5789.89	6588.95	5757.58		6592.06	5214.14	6823.66	5431.65			6539.47
Q4QEC7	Q4QEC7_LEIMA	0.00839644	4	4	0		5341.93	6790.12	5941.78	7154.44	5511.32		5623.74	5654.41	6641.57	8870.02	7536.98	4955.88	5260.47	6962.69	5907.13	5750.64	4324.16	5559.51	6046.24	6556.49	4275.91	4360.36		6297.47	4180.03	5745.37	4355.78	4716.73	4595.17		4560.45	5005.8	4176.28	5308.82	4412.84	3831.53		5720.63	6137.79	5793.07	5400.09	4759.53	5619.71
Q4Q5K1	Q4Q5K1_LEIMA	0.0328259	3	3	0	12849.6	12355.9	13079.1	7223.46	11668.1	15661.9	8881.74	13219.6	13119.1	11268.7	10117.7	7188.47	11521.7	10435.3	10237.3	13678.1	12328.5	13036.5	10144.5	9818.02	12666.7	11676.1	11795	9737.62	9142.11	6135.89	12325.7		12840.9	6054.94	9809.52	5298.81		9100.78	7903.58	6962.65	6051.08	8087.85	4738.88	5660.71			10501	12002.4
Q4QAK4;Q4QAK7	Q4QAK4_LEIMA;Q4QAK7_LEIMA	0.0197315	2	2	0	25710	57436.5	33107.9	32944	54484.8	56840.8	24649.1	18018.3	64032.9	76666.2	84004.6	47533.6	33867.5	37235.7	28454.1	25930.9	39515	37186	23321		73190.3	21628.9	11863	26686.4	23804.8	17070	29948.5	30207.8	22672.1	16222.1		19539.2	9436.98	21725.2		43559.5		22046.4	39061.9	23884.3	38560.6	41613.7	25552	18962.6
Q4QHX6	Q4QHX6_LEIMA	0.0363377	4	4	0		7596.85	10459.1	6250.78	5422.33	9040.14	7577.48	8746	8655.1	9816.32	9403.24		5819.36	7713.2	8802.69	6736.45		8491.91	6801.73	7214.51	9452.18	6792.91	4429.59	6901.18	7267.22	6937.56	4616.11	8795.18			6452.32	4498.54	8977.42	4806.39	6081.48	4938.47	4565.34	7701.39		6940.83		5725.01	8640.75
Q4QCS2	Q4QCS2_LEIMA	0.0401437	5	5	0	4728.52	6651.23	5184.27	6968.81	6766.04	7244.12	4792.42	3904.56	6875.5	7011.55	7678.76	7461.64	3748.66		2892.18	5367.04	6999.29	6351.1	4821.8	7143.93	7222.67	3203.72	3970.58	6311.79	5694.39	3789.2	4442.3	5195.2	5212.28	4793.18	6073.17	3316.25	5693.82		6638.55	3366.32	3459.12	4563.91		5254.91	4343.61	5025.68		4170.8
Q4Q8C0	Q4Q8C0_LEIMA	0.0374613	3	3	0		4674.13	5215.31	5771.51		5194.98	7697.95	6126.98	5375.31	6060.18	4726.74	6135.75		6037.62		4716.76	6162.92	3728.84	3803.62		5257.4	6195.04	5897.47	5824.27	6728.57	6403.62	4740.98	7667.99		6048.86	5434.43	8336.72	7314.93	5809.2		7857.26	7677.8	6725.61	5630.25	5900.9	6321.96	5520.82	7089.72	6243.67
Q4QDU5	Q4QDU5_LEIMA	0.0313534	2	2	0	3003.37	1766.11	1963.63	3254.66	3730.77	1263.73	2310.64	2332.39	4056.29	3979.05	5127.42	1940.02	4773.32	3479.42	5695.34	2503.2	5976.93	3143.96	4446.94	2637.63	9071.84	2230.03	2297.85		2495.67	3297.38		1559.76	1138.04	1405.43	3690.47	2157.24	1885.03	2303.99	1590.47	1080.14	3059.38			2119.04	3121.64	2977.53	2673.78	1317.76
E9AFX2	SLS_LEIMA	0.0329794	2	2	0	1153.13	1124.24	1204.03		3304.09	2433.37		1002.68	1899.81	1565.26	1240.17	1423.39	1343.52		1387.13	2672.15	2130.13	1115.46	2378.34		2506.05		1163.01	2026.59	2038.45	3598.91		2897.48	1467.17	2813.44	2427.46	2176.48	2750.1		2412.97	3087.47	1910.75	2282.99		2274.56	3125.24	5368.45	2135.89	1448.64
Q4Q534	Q4Q534_LEIMA	0.0573308	3	3	0	2103.54	2340.85			2523.26		2517.97		2835.48	2192.24	3162.58	2681.44	3379.46	2137.65		1885.32	3234.55	2481.62		3503.72		3694.17		2896.08		3157.26	3042.88	3346.67	3725.91	2948.45	4558.04	2627.66	2949.08	3907.14	2663.35	2898.21	2584.41	3848.05	1821.51	3866.82	4101.07	3057.15	2436.59	1750.02
Q4Q1N0	Q4Q1N0_LEIMA	0.025999	4	4	0	5374.41		3779.04	8477.91	5773.49	3206.22	6761.91	7023.65	4929.39	4129.48						3799.66	4600.45	4600.64	4604.77	6141.89	6981.22	5554.35	5003.31	4632.2	7316.01	5544.75	5496.39	6853.76	8710.77	9291.54	5255.47	6432.5	8636.95	5479.36		5737.94	7833.17	5899.8	3936.18	4671.3	5068.99	4812.78	6528.08	8018.87
Q4Q106	Q4Q106_LEIMA	0.0255353	2	2	0	4414.34	5887.5		4308.52	5406.64	5889.36		3236.81	5357.31	6510.12	5255.47	7466.52	2121.99		3598.99	1409.1	5576.77	6627.48			1951.56	1965.56	4439.49	3705.91	4703.93	3404.82	3178.43	3875	1946.75	2929.18	3871.42	3589.34	3549.47	3294.33	1980.92	3786.29	1800.49	2283.95	4043.71	3545.44	4366.95	5876.52	1302.96	3968.27
Q4Q2N1	Q4Q2N1_LEIMA	0.0354478	3	3	0	2123.35	4069.36	3314.78	4530.85	4308.24	2689.73	2733.97	3787.06	2649.79	3143.26	4215.31	4100.48		1763.23	3405.61	3234.69	2798.01	3265.17	2817.8	4156.25	1946.8	1653.98	4197.56	3999.96	3229.62	3767.74	4187.51	2845.01	2005.6	2487.94	2316.52	2154.12	2300.18	2751.47		1796.26	3108.36	2180.77		2302.56	1916.09	1659.85	1799.51	3298.68
Q9BHF1	Q9BHF1_LEIMA	0.0486512	3	3	0	6190.87	8165.95	10095.3	10819.6	15720.2	7367.72	12550.9	16633.6	9633.62	11665.4	16707.3	19354.2	10226.2	8978.87	9933.99	10836.6	12923.5	9856.53		9234.29	11457.1	8060.06	8318.66	12896.8	10385.1		12453.1		11083.9	9901.47	12316.6	8995.75	11683.7	11027.3	11351.6	12946.2	7938.63		13902.6		12300.9		14800.8	17410
Q4Q5I1	Q4Q5I1_LEIMA	0.0228245	2	2	0	13475.9	17054.1	16128.9	14408.7	19560.3		16342.2	12420.4	17996.9		14751.2	19024.1	12633.1	16014.6	15974.7	10247.4	20355.3	13897.5	22395.8	20966.9	19989	19574.8	14670	17533.1	17035.1	26495.3	13116.6	15118.4		14072.8	20559		19787.9	15145.2	27946.7	20806.2		23162.2	16209.7		17333.5	15833.3	17050.7	18988.3
Q4Q9N4	Q4Q9N4_LEIMA	0.0615122	5	5	0	1370.77			3155.04	2268.29	2822.92	5205.21	2676.46		3167.63	1985.57	1615.23	1651.86		1575.05	1888.53	1064.17	2846.26	3405.41	1413.76	2072.87		2849.33	3034.37	2474.71	2183.44	2512.41	5254.16	2272.26		2556.67	2437.25		2787.26	3671.84	3218.84	2047.45	4945.88	4823.53	3491.76	3123.46	2500.95	2428.4	2783.17
Q5MCR4	Q5MCR4_LEIMA	0.0186608	2	2	0	3655.88			3393.68	5911.88	3275.01				2473.02	1945.76	4501.58				3258.19		2882.64			2968.17	4363.26	2224.97	3817.6	2883.76	3240.43	2688.32	4637.87	3187.46	2919.02		4494.14	2189.69	3485.2		4349.19	3909.03	5328.24	2878.34	3034.61	3509.08	4047.42	2390.59	2324.31
Q4Q696	Q4Q696_LEIMA	0.0193651	2	2	0		5124.31		4510.49	4861.92	5121.31	6417.55	8971.24	9422.59	7409.9			7416.02	5210.94	3288.75	6895.71	6930.02	7525.29	5584.62	8355.64	5482.66	4881.09	7828.96	5792.02	10450.2	8586.28	9561.12	6330.76			9168.1	6437.74		7683.26		10005.9	7810.96	14220.3	8325.19	8257.22	4925.44	10906.9	5704.31	7825.53
Q4QCT0	Q4QCT0_LEIMA	0.0354521	2	2	0					4920.75	6973.94			6190.7	4432.42	6171.08	7441.93		6177.78		7985.54		4568.87	5653.91	6765.37		5282.7	7483.07	7216.88	7692.22	4645.13		7181.97	7749.12	9118.4	6090.79		7549.59	7667.01	5189.28	4786.33		8084.91	11090.2	7543.52	5960.46	4805.21	5890.68	7439.95
Q4Q7E8	Q4Q7E8_LEIMA	0.0259108	2	2	0	1232.68	1989.59	2691.16	4542.04	3326.96	2948.17	2269.35	3583.58	1979.85	2965.43	2706.77	2093.05	2365.46	2465.45		3316.13	3056.93	2559.05	4356.12		3073.1	1647.34	3615.89	1071.46	1423.75		1963.33	2143.81	2968.6	2338.77	2225.34		1900.13	2165.89		2904.96	3009.75	2153.37	1800.71	3026.05	4049.58	4268.46	3364.18	1302.03
Q6T443	Q6T443_LEIMA	0.0311903	2	2	0	5762.82	6099.23	5615.2	5298.59	4717.49	6778.83	7347.72	4690.1	4592.14	5610.09	4598.67	5694.61	4360.94	6858.27	5830.22	6681.19	5523.24	6044.65	6958.65	5109.09	8435.56	6322.28	5411.01	5185.25	6976.42	7106.7	3497.11	5475.27	8103.89		5271.48	6834.95	6418.37		5379.04	6143.43	4303.41	5378.71	5013.31	4939.77	6068.82	4088.26	6169.35	5220.42
Q4Q6B4	Q4Q6B4_LEIMA	0.0184165	2	2	0	2599.61	1946.93	1365.23	2515.97	2389.25	3470.2	1552.91	2188.48		2326.67	2549.69		3365.78	2312	2076.89		2010.05	2629.78		2468.16	2465.9	2238.16	1899.83	1434.87	2451.92	1742.14	2209.56	4330.6	2752.9	1911.67	2355.36	3339.99	2188.73		2393.31		2265.68	1672.35	2658.24	2456.5	1652.68	1712.61	2124.73	1519.18
Q4Q0E5	Q4Q0E5_LEIMA	0.030327	2	2	0	4961.84		5140.38	7089.72	8473.25	5394.45	7241.29	5305.38	8894.36	6925.87	5913.03	8143.21	2718.97	3513.56		5044.55	4251.88	7659.78	5077.96	4966.14	3232.93	5197.72	4559.76	6952.23	9334.67	4212.04	7909.04		6523.94	4427.23	2628.7	3316.47	6395.93	2869.34		4092.48	2504.33		4002.39	4029.63	4310.9	5578.63	5804.93	4211.45
E9ACL2	E9ACL2_LEIMA	0.0258675	2	2	0	8030.88	8225.2		16983.4		6081.14	8695.95		6804.29	14327.6	18256.5		8307.06	12301.5		6648.16	10082.1	5518.43	8009.01		4703.25	8142.32	10713.8	9650.99	11353.4	12947.8	13408.3		10441.8	10641.8	12025.4	14880.9	15698.5	12323.9	7601.81		11623.4	9909.14	7418.01	13870.5	10281.2	12083.8	15785.9	10682.2
Q4Q173	Q4Q173_LEIMA	0.0284865	2	2	0	2854.27		5162.12		6297.55	4721.98	4754.18	4728.71	2464.12	2573.85	4997.29	4736.28	4138.25			3244.55		4536.79				4011.93	5195.58	4938.99	4251.53	4527.43	4645.15	4730.76	3775.81	4932.23	4595.98	5364.5	3276		4114.33	2053.88	3734.58			4012.67	3391.37	4414.75	3524.41	5104.88
Q4QCJ4	Q4QCJ4_LEIMA	0.0277343	2	2	0	8251.17	13290.1	9003.99	8891.38	10104.5	7859.29	12433.5	9125.9	7586.81	12320.1	8873.43	9020.52	13872.7	12252.6	5934.86	10320.8	11574.9	10032.2		11154.7	2900.2	9926.18	6233.71		6394.37	9124.5		8024.77	6366.84	12126.2	7550.9	10486	11795.9	8348.26	9080.48	9859.63	6646.31	6854.95	8567.27		8258.81	7489.94	10017.7	5625.36
Q4Q7K5	Q4Q7K5_LEIMA	0.0443396	2	2	0	6396.31		6178.41	7178.15	6349.63	6560.91	6246.96	4104.19	4394.03	7379.95	7344.63	6877.96	6235.58	5024.8	5033.93	3950.63		5406.21	4860.46	4400.58	5507.59	6421.35	7542.18		2677.27	6468.41	3841.7	3027.76	5731.6	5353.59	5047.59	6463.13	8670.69	5025.97		4114.21	3357.41	5965.92	5297.42	5974.82		3337.82	4476.76	7267.34
Q4QDE5	Q4QDE5_LEIMA	0.0162409	2	2	0	5478.52	4651.5		4979.7	4890.65	5484.19	5855.01	4163.51	6951.36	4805.3	4327.17	6811.36	6747.83	5955.85	3638.01	6329.96	3639.65		4049.44	7401.67	4760.89	3271.19	4217.8	5366.38	3950.23	4498.16		3787.85	4104.66	3619.42	5627.75	4250.76	4477.94		5852.89	4944.74	4227.09	7627.97	6336.38	3867.81	3383.21	3574.04	3935.57	6454.03
Q4QA13	Q4QA13_LEIMA	0.0315231	2	2	0	4060.33		4630.99	2966.9	3077.23	3851.26	1412.1	1205.53	3155.34	4830.49	1955.79		3274.78	2296.59	2053.37	2558.09	4318.2	3297.06	1069.33	1869.53	1895.2	1376.02	2098.93		2209.27		1483.7	2573.22	2549.41	2548.66	1745.11	2263.25	3303.03		2378.56			2890.63	2268.57	2444.85	2110.14	2662.28	4401.68	2133.7
Q4QIW0	Q4QIW0_LEIMA	0.021362	2	2	0	6901.44	5050.87	6123.2	6216.87		3748.36		3861.79	4059.02	2943.67	3501.91	4535.58	3139.59	3618.87		5561.63	3004.14	3132.86	3011.45	7362.23	4077.67	3178.6	4638.15	2315.97	3109.71		5437.83	3776.83	2561.52	3394.22	5353.19	3251.34		2480	2905.34	3449.72	6953.35	2777.99		3183.26	5045.15	1613.58	3614.44	4061.71
Q4QFY5	Q4QFY5_LEIMA	0.0360931	2	2	0			3100.83			6526.4	1898.97		2303.97	1786.12		1618.43			2508.75		1262.87	2144.14	4069.76	8310.38	4015.53	3442.42	3818.16	1600.94		5011.83	3620.94	3740.48	5448.56	3609.94	2656.07	1935.27	3436.39	6885.61	5080.98	3771.08	5093.92		1765.22		6805.64	4634.98		3246.86
Q4QH16	Q4QH16_LEIMA	0.0543141	3	3	0	4573.4	6566.92	9096.09	5974.47	5661.25	8742.53	7921.3	5108.5	5881.28	5874.22	5695.86	6569.41		5526.19	9435.03	6586.58	6267.12	7289.44	5018.19	7870.2		5214.92	5943.39	6199.84	6645.91	9290.95	4092.42	5136.98		6942.82		7891.99	4206.71	5395.27	8294.26	8051.46		5678.57	6437.37	5895.51	5424.07	5886.83	7924.52
E9ADA7	E9ADA7_LEIMA	0.0350656	2	2	0		20074.8	9586.14	15864.9	15084	21261.6	19510.1	10549.3	21281.4	18284.9	21267.4	14390.6	17312.7	18282.9	20223.9	19882.6	17353.1	18458.5	19624.9	20216.6	8591.25	12139.2	15766	13198.1	13877.6	10580.2		20016.5	17355	15597.1	15742.3	21612.1			15100.1	17273.5	18852.6	12513.1	17158.7		18775.7	21616.3	16382.1	17232.1
Q4QBY2	Q4QBY2_LEIMA	0.0372769	3	3	0	12555.4	15137.1	13672.2	12675.1	14146.3	12536.6	11541.1	13337.3	15765.4	15421.8	16484.7	16048.6	12325.8	14420.6	15235.2	11682.7	15880.1	12855.4		13022.5	13197.5	15176.7	12642.1	12506.8	14350.9		11108.7	17683.8	15080.4	14386	11836.3	16706.4		13070.5	12581.5	13044.6	11738.4	12106.3	13066.5	15997.6	12796.9	13357.3	13117	15744.6
Q4QE64	Q4QE64_LEIMA	0.00751511	6	6	0	33629.2	33712.8	33524.7	28041.1	27067.8	29047.2	30608.5	27759.7	28312.1	39540.2	37617.1	37916.3	31671	28333.8	28578.3	24862.5	24348.1	28053.9	23699.8	27983	28415.4	3745.11	4146.95	4073.68	4420.06	5248.54	5202.44	3809.42	5566.53	5358.09	3908.04	5578	5324.29	3076.56	4021.4	4175.54		5020.55	6714.72	5250.25	3759.74	6310.15	2132.38	4487.57
Q4Q9C0	Q4Q9C0_LEIMA	0.0169572	3	3	0	6200.47	8540.02	7391.35	6595.4	9964.9	9989.23	6857.89	8200.86	7258.43	7766.62	6294.35	7487.76	8371.5	6128.82	8165.79	8997.69	5661.68	9155.07	8855.69	10990.5	8977.63		2627.57	2814.68	3162.08	2041.81	4317.51		2704.73			2241.3	2092.42	4090.03	4360.02	3561.32	1768.51	2689.97	3717.86	3018.82	2440.16	3998.26	2174.86	3370.96
Q4Q1V7	Q4Q1V7_LEIMA	0.0305417	2	2	0	18150.3	18362.2	16041.3	16458.5	21552.2	18897.6	17051.7	22396	13515.6	31808.6	28008	31399.7	15906.7	18461.4	21650.1	18122.2	20462.2	18137.2	18412.4	17216.9	18537.3	8717.41	7956.16	6120.28	6639.53	5481.26	7096.8	7712.34	4739.26	6367.61	5798.77	5342.09	6147.95		6403.59		6166.02	6679.65		4491.93	6004.52	7086.82	5623.28	7329.96
Q4QGI8	Q4QGI8_LEIMA	0.00732601	2	2	0	15960.9	13409.2	11926.5	13659.7	16753.7	13732.7	10548.4	17392.4	15353.3	13616.2	15080.6	14781.2	17628.7	13960.5	19251.7	16690.9	16220.5	18067.8	17247.6	17527.9	18462.8	7317.89	8661.23	8079.03	8869.08		10322.7	7948.96	5246.51	7839.21		8558.22	6601.36	7493.11	9750.44	9156.55	9242.84		5188.1	9373.83	11233.9	12680.2	8952.45	8957.25
Q4Q1H8	Q4Q1H8_LEIMA	0.00442405	3	3	0	16162.6	22375.1	17543.1	19981.3	17349.8	18009.1	17824.9	17062.6	13803.2	14496.2	13751.5	19925.1	19112.2	20806.3	13065.4	20973.2	19771	22657.8	22454.8	18984.6	17110.5	15521.1	13454.3	13004	12851.3	11926.8	15152.7	12641.9	15828	12214.9	12038.9	11634.5	15588.5	12746.5	13201.9	13915.7	12900.9	13150.3	13166.9	16345.1	16458.9	17782.4	9858.95	15464.8
Q4QAN5	Q4QAN5_LEIMA	0.0541841	4	4	0	6691.73	7109.95	8649.25	7981.06	7889.94	7661.83	7358.83	8629.56	7656.1	10422.2	9754.7	10164.7	6313.59	7104.77	5587.13	9127.23	8540.19	9525.29	8238.74	11279.7	9970.72	6104.51	7049.83	5248.12		6457.87	6728.21	5861.44			8123.34	4496.27	7884.69	5245.92	6671.59	6508.1	7254.23	5580.59	4766.08	7797.97	6148.67	7159.57	6995.87	6232.38
Q4QH60	Q4QH60_LEIMA	0.0255722	2	2	0	4831.56	4101.52		3622.77	4554.42	4885.25		3711.68	5097.58	3859.99	5364.57	3862.31	6687.16	3631.87	2743.44	4109.27	4918.78		4358.6	5144.34	4792.03	5154.11	8261.08	9401.5	10151.1	6093.19		6124.85	8231.82	5719.55	6300.21	6287.42	4318.92	6646.35		3883.13	3710.18	5307.12		4854.27	7832.9	6330.75	3480.84	4678.8
Q4QHK8	Q4QHK8_LEIMA	0.0208432	2	2	0	2966.36	4692.23	3324.6	5283.9	6001.2	4185.31	4733.44	3654.67	3843.17	6141.97	6247.42	5158.2	4163.35	3898.01	2768.79	5043.77	6189.41	3827.29	2246.2	941.505	4531.07	2514.9	2754.38	2892.72	2877.82	4167.79	2324.34	1686.36	1685.37	1686.49	3229.02	3093.76	3039.4	2373.7	2806.12	4066.36	1890.86	3486.75	4143.76	4061.07	4216.03	4086.04	1587.14	1015.57
Q4QB25	Q4QB25_LEIMA	0.0422823	2	2	0		1707.11		4801.39	1679.44	3567.65	1985.65	3116.5	1486.52	1273.55	1518.73	2738.79				2023.08	3262.49	2253	1994.26	1846.11	1638.3	2651.03	2915.24	3538.45	2227.33		2545.36	4226.58		2798.53	2350.21	2702.25	3264.96	4890.98	3171.51	2606.2	2850.44	4203.2	2020.78	4323.28	4392.59	2421.04	2423.25	1606.22
E9ACZ9	E9ACZ9_LEIMA	0.029903	2	2	0	3828.22		3225.22	6276.93	5622.62	2684.96	5180.46	5785.72			4629.39	4813.37	4872.1	3098.16	4319.8	4378.39		4099.24	4363.2	5085.73		6704.63	4834.56	5303.41	8306.21	2107.03	6471.75		6944.68	3891.37	6082.69	6836.84	5673.63	4797.45		6528.99	8799.45	5852.75	5674.43	6593.02	6148.63	2768.26		5613.08
Q4Q2Y4	Q4Q2Y4_LEIMA	0.0260856	3	3	0		4063.91	4167.89	4761.44	3856.84	5159.38	3862.56	4705.11		3326.41	4264.45	2494.99	2399.25	2962.97	3493.33	3795.56	5035.87	4351.91	1603.63	3028.1	6876.63	2449.16	2584.73	3512.65	2220.22	1855.84	2145.55	2666.37	2876.05	2493.83	3634.14	3529.89	4105.84	2830.5	3362.25		3960.49		2192.37	2912.07	3749.78	4493.42	3527.8	4351.21
Q4Q1L5	Q4Q1L5_LEIMA	0.0301357	3	3	0	5680.54			5716.39	8165.7	7114.83	4371.22	3549.4	5366	6703.3	6137.04	6668.94	6884.36	7537.1	8924.54	6080.81	9139.54	6868.84	5915.87		3199.49		2829.58	4926.99	6253.92	4144.54		4086.75	4922.02	3290.56	4207.88	5038.17	4071.44	6425.51	8511.19	4818.91	3728.92	3876.89	3515.11	8781.71	6318.99	8447.23	4380.7
Q4QIN1	Q4QIN1_LEIMA	0.0353856	2	2	0				10127.9		11106.6				26810.9	22059.4	23916.5			16442.7						17532.5	21813.3	26176.6	26673.3		12124.3	7913.98	30025.1	16559.4	36561.4	21911.9	23110.1	16859.1	18781.7			13759.5		13545.7	21538		27057.2	48948.2	33536.9
Q4Q3C9	Q4Q3C9_LEIMA	0.0315572	2	2	0				7406.49	3501.53	6498.4	8991.59	7729.11	7456.7	7810.86		8634.43	5793.19	5456.46	5777.61		4070.19			5623.73	6219.53	7029.31	7381.75	8464.12	5529.91		6021.97	7313.16	3864.96	6031.49	5413.21	7121.72	6409.87	4864.34	4989.67	5804.48	8335.3	4799.78	5901.06		7043	6618.07	9559.97	7905.43
Q4QC93	Q4QC93_LEIMA	0.0291308	2	2	0	5090.92	4392.43	4330.65	4889.37	6509.28	6188.47	5773.57	6613.69	5516.73	5945.91	5103.85	7491.87	6040.24	5818.67	3406.73	3895.03	4601.04	6868.27	5325.43	8295.82	5324.58		3738.86	6626.14	5274.31	6873.2	4014.72	4771.12	4096.88	4526.46	3593.2	5066.44	4947.88	4786.58		4575.73	3385.71	5348.39	3942.65	3581.74	4646.23	5478.67	4003.91	4050.06
Q4Q4P0	Q4Q4P0_LEIMA	0.0313087	2	2	0	13467.3	15128.4	15026.7	14796	8689.8	10480.3	12252.4			8580.8	12884.8	15591.4	18443.4	21226.3	15707	11986.4	16029.1	16577.5		9495.53	14679.8	10807.5	10482.2	13784.7		16718.6	14763.6	14757.1	19599.7	12751.8	13144.4	11596.4	15146.3	10636.1	15802.7	11342.4	15812.5		15372.4	8855.17	10186.5	9031.35	16440.6
Q4Q6R8	Q4Q6R8_LEIMA	0.0254075	3	3	0		27098.9	21754.3	28330.5	21028	25127.3	20442.3	26498.5	21056.4	31452.9	33917.2	33401.3	28418.6	25907.1	21586.1	19708.2	19714.7	25328.5	30382.2	29588.3	28717.4	27901.4	25285.2	23886.3	21940	18658.6	21466.4	23150.8	21446.6		16957.3	30091.1	27047.5	17681.1	32970.2				23016.6	29962.2	25846.1	26106.8	26966.4	20597.1
Q4Q0M1	Q4Q0M1_LEIMA	0.0382427	3	3	0		4412.1	7018.1	6915.93	9912	6488.47	6303.77	5538.84	6665.74	7818.32	5503.81	6081.09	5679.59	5193.39	8784.38	4883.96	7123.85	5385.18	5874.53	7060.4	6994.75	5995.16	6312.57	7587.46	11626.8	8270.64	9087.21	5467.82	5869.85	9369.77	7405.64		6096.69	6911.64	5612.77	8057.46	6429.91	4891.65		7688.11	6389.5	6948.59		4661.66
E9ADD0	E9ADD0_LEIMA	0.0295605	2	2	0	7201.05	6832.92	7150.61	2143.8	5593.39	5236.23		6391.58	7881.07	4600.54	5385.33		7161.97	7552.78	6321.36	4870.92	5972.47	4319.46	8469.98	3965.94	4016.36	4680.64	4963.52	3609.43	6886.4	9259.92	8251.97	5523.81		4996.78	7913.61	5691.94	5656.63	5974.36	9670.89	6204.83	7588.18	8293.66	6035.18	7279.09		7103.71	4748.78	7395.94
O97218	O97218_LEIMA	0.0451934	3	3	0		9343.64	9638.6	8032.06	7739.51	8779.2	6906.74	6893.69	8290.07	10511.8	8595.33	9017.5	6897.82	9452.83	6424.35	6789.53	9078.54	8696.92	7291.21	10696.4	11426.1		9470.76	5817.26	11937.5	10997.8	10877.9	10512.5	12581.6	6287.81	7768.28	7690.24	6632.48	10493.1	7922.18		11609.9	8584.35		8836.72	9747.15	11042.8	9287.64	7670.64
Q4Q771	Q4Q771_LEIMA	0.0480546	4	4	0	3285.68	2546.96	4488.11	3049.81	4938.38	3830.33	6037.68	3167.77		5216.78	5910.48	5100.8	3885.95	3727.12	2620.24	5995.18		6714.74	3545.12		5273.47	4430.74	4362.35	2637.99	5908.66		4922.13	3310.38		4636.56	3656.81	7210.97	4362.54	6199.53	4393.38	4945.36	4548.62		4265.9	5338.74	3237.51	5905.24	2911.38	4976.95
E9ADW3	E9ADW3_LEIMA	0.0489301	4	4	0	3499.98		2565.07	5330.85	3945.25	3664.91		3307.03	3511.03	2814.04	3869.28	2492.32	4222.49		3613.46	2127.51	2276.63	3806.51	2192.27	2870.46	2886.74	1844.52	3897.77	3230.37		2170.42	2380.01	4389.54	2240.28	3388.32	3425.28	2723.66	2401.19		1999.44		4158.36	4037.46	2452.22	2534.09	2626.63	3130.71	2570.34	3161.68
Q4Q420	Q4Q420_LEIMA	0.0332542	2	2	0		7135.51	5921	8180.55	7530.67	6645.77	9814.93	7399.25	8984.5	8039.79	8358.06	6780.43	2738.19		6013.04	6533.94	6923.11	9594.51		6653.49	8361.05	6309.56	9867.67	6090	8054.11	6685.92	6504.58	8360.89	7750.2	10379.5	5268.19	7390.96	6909.96	10464.6	5166.41	6908.22	6357.96		7739.89	7402.04	5454.05	9592.26	6488.24	8431.24
Q4Q5C7	Q4Q5C7_LEIMA	0.031046	3	3	0	4910.35	6260.36	8543.74	5963.01		7399.66	11681	10958.8	8034.23	8777.73		11162.8	6076.2	12736.3	7636.08	6992.38	10397.3		6891.79	12271.8	8683.87	9482.21	9517.32	6969.94	7553.36	7968.57	6586.32	9198.74	9728.55	12430.8	8665.93	8518.5	11070		6823.15	6259.4	6750.88	13091.6	7210.96		8068.36	12182.3	7680.36	8700.78
Q4Q6G6	Q4Q6G6_LEIMA	0.0310301	2	2	0	17139.7	14887.8	13828.9	15572.5	14031.4		12263.5		18251.6	18107.8	13700.9	17062.4	15401.8	13921.1	9960.84	16904.2	24345.5	10423.3	15122.4	10741.1	9524.79	11427.4	13563	13743.3	8477.02	23235.8	16705.8	18870.8	9788		17614.8	12937.2			11132.7		10384.8	9197.78	14844.5	11898.8	17338.2	17913.5	13537.6	13980.3
Q4Q5V2	Q4Q5V2_LEIMA	0.0269623	2	2	0	6657.54	3297.01	4030.16	3439.69	4625.42		6169.83	4793.62	4335.63	2557.3	3810.31	3630.49	5440.84	6330.84	4763.01	5944.1	2028.36			2561.11	2391.33		6564.26	4335.45	5060.19	4858.12	3828.84	4021.61	5183.07		3318.27	2778.85	3380.79	2086.92	3044.97	7431.67	3534.84	5957.42	5564.04	4188.01	4339.15	4755.8	2733.92	4597.67
Q4QBZ0	Q4QBZ0_LEIMA	0.0263653	2	2	0	5881.8	10243.2		8061.17	5835.98	8985.49	7659.31	9498.31	8794.13	7996.88	7033.67	10311.9	6536.6	3435.63	9135	9761.72	10917.2	9942.21	15756.3		11829.4	7875.9	5314.98	7861.98	11141.8	9582.29	9173.79	7839.23	5727.07		4932.59	8062.29	5629.88		14138.1		5540.06	10366.6	5391.05	10593.2	11759.3	9676.01	5896.73	10029.6
Q4Q978	Q4Q978_LEIMA	0.0337447	2	2	0	4703.36	7226.46	7082.54	8601.52	10066	6498.06	9675.27	6045.84	7425.93	7207.82	7510.97	5770.47		6267.02	7258.02	5357.91			9333.39	5267.03		9225.18	5844.96	5799.56	7533.98	9299.46	5829.73		7407.61	5191.97	5842.01	4353.23	7374.31		6859.59	6275.61	5302.19	6055.9	6584.23	6455.7	5366.23	7931.08	7492.64	8485.19
Q4Q4T7	Q4Q4T7_LEIMA	0.0454764	2	2	0	8083.66	9123.92	4637.52	6076.9	7740.26	6258.28	7446.13	7771.07	5188.04	8754.92	8815.05	6458.06	5222.53		8630.7	7728.39	6391.86		9501.13	7704.63		6888.99	6799.25	4553.63	7257.7	7447	7155.93	6132.86	7116.97	5556.12	7275.6	5898.28	5510.46	6643.5	6670.27	6041.98		4705.45	5911.04	5808.54	6006.7	7078.89	7795.62	5164.35
Q4QD12	Q4QD12_LEIMA	0.0363379	2	2	0				7603.36	10373.1	10233.9	5987.5	7132.5	5059.87	5472.56	6705.92	4720.52	5242.63	9407.9	7388.66	6618.75	6597.6	5136.84	4387.75			6926.45	7646.67	9171.89	8090.84	5199.76	8739.33	8310.53	6006.32	8998.36	4820.02	5509.62	5053.01	6058.95	9020.32	5446.64	4802.25		9982.02	5712.96	11838.4	10268	6826.06	9639.08
Q4QIF3	Q4QIF3_LEIMA	0.02632	2	2	0	3740.72	3760.79	3368.53	8207.62	5117.51	5058.83	4659.48		4327.28	7456.8	6188.36	8808.88	3210.14		3397.35	4927.27	2911.96	4514.28	2594.53	5347.18		5345.94	6433.35	5242.85	4875.07	3625.01	4514.89	3532.83			6078.8	4719.89	3855.69	3271.74	4019.04	3482.1	5490.38	3204.39		2896.54	7424.71	4161.79	4923.32	5747.26
Q4QIE3	Q4QIE3_LEIMA	0.0389734	2	2	0	6496.83	7047.35	7709.57	8414.36	4725.1	7527.92	8394.12	9912.01	7618.35	6237.79	5995.92	7354.86		5486.76	12779.4	7205.03	8023.09	10038.4	5314.05	9170.09	5719.54	6905.77	7029.26	6050.93	5765.55	7712.88	5081.58	9179.3		6158.14	8033.97	5260.82	4483.57	10055.2	8253.06	7532.34	6283.6	7658.49		5845.34	5996.34	6179.89	7382.35	5768.29
Q4Q897	Q4Q897_LEIMA	0.0479963	4	4	0	3073.41			2622.28	3086.35	3959.53	2518.46	3749.39	2938.1	3232.55	5223.87	2951.98	2694.77	3268.3		3006.69	2538.51	3839.46	3594.16	3824.67	4017.43	3411.9	3995.45	2916.96	4156.34	4032.8	3698.52	2695.41	2506.86	1890.14	3430.52	2493.32	3527.76	2997.11	3057.2				2878.74	2501.08		2176.78	2981.29	3228.15
Q4QE32	Q4QE32_LEIMA	0.0326466	2	2	0	2210.51		1749.44	2029.25	2008.16	2201.98	2502.19	1131.55	1825.23	1383.44	1314.36	1560.19	1515.33		1409.46		2946.26	1809.24		1394.6		1671.69	1367.48	951.341	1003.52	1109.06	2653.63	1881.82	1197.92	1944.09	2083.4	2152.67	1832.63	1721.19	1583.65		1724.84		2037.13	1960.68	2582.45	2320.52	2027.44
Q4Q5Y8	Q4Q5Y8_LEIMA	0.0452214	2	2	0	8220.77	10029.7	7333.11	11735.9	12295.2	10124.6	12596.5	10876.3	12959	11094.9	9840.99	11002.7	8568.09		12294.8	12394.1	14166.5	9403.84	14136.9	10402.5	14556.2	13068.1	11571.7		14550.4	14090.4	12193.3	11087.4	9918.68	8715.68	9470.4	12487.5		10165.2	14681		9716.37		8321.9		14898.4	13435.3	10368.5	8143.54
Q4QD03	Q4QD03_LEIMA	0.0429361	3	3	0	3856.44	1943.44	4468.5	4901.23	5424.13	6180.94		6256.48	3323.15	5394.96	6031.09	4547.54	3625.53	3625.72	2734.69	4986.1	3516.55	5483.06	5174.95		9516.87	4325.51	2817.36	4435.78	4148.74	4299.47	4554.52	3650.88	6373.32		3444.65	1998.27	4317.3		3350.78	3641.56	3260.52	2876.89	3480.88	3489.84	3222.45	3505.45	5394.8	7028.23
E9AFJ8	E9AFJ8_LEIMA	0.0480037	3	3	0	12275.7	6648.84	9570.31		9776.9	9219.29	12177.8			10271.3		5221.31	9622.75	8523.17	5018.82			17533.7		8586.25	8475.68	13475.6	10256.1			9216.84	9173.15	7819.63	10959.4	14831.2	11756.5	12520.8	9540.39		5961.41	7703.56	14137.7	8807.44	7502.4	10043.6	4072.35	10181.9	6250.23	10266.2
E9AFA2	E9AFA2_LEIMA	0.0293012	2	2	0	2736.79	2720.15		2910.05	4910.24	3183.22	2196.4	4617.41	2038.95	3173.45	3457.76	4260.54	3876.7	3961.17	4824.95			4335.08	1512.76	4441.29	5108.21	3337.83	2554.31	2480.61	4430.23		3943.35	3247.34	2005.37	1099.52	2690.97	4565.16	2992.31	3318.8	2642.28	2672.97		2189.91		2503.82	3078.08	2943.8	3873.85	2381.6
E9AFA8	E9AFA8_LEIMA	0.028594	2	2	0	26626.9	19366.7	24102.7	17419.3	21889.2	15076.5				19691.4	20584.7	13353.5	14896.5	18482.8	19645.1	17528.8	17642.1		21990.3	15853.3	23478	21127.1	25433.8	17081.2	19504.5	21101.2	18240.4	23003.1	22467.7	25323.5	11578.5	15148.6	11366.7	18030.2	30481.2			8326.35	23555	13715.1	10429.3	23672.4	23134.3	15398
Q4Q4Q5;Q4Q4Q6	Q4Q4Q5_LEIMA;Q4Q4Q6_LEIMA	0.0075339	4	4	0	15926.8	12195	11678.9	13991	14672.3	13111.8	9634.96	5788.67	10846.2	12992.7	13098.2	11442.8	8027.19	8747.86	6964.77	9879.29	11888.7	13522.8	10710.7	10429.6	12020.5	9100.35	4830.46	5157.86	3847.02	4857.54	4947.22	5588.62	3721.51	3915.54	4050.75	3186.05	3334.2	4541.51			4076.81		2162.81	3731.82	4333.77	4086.32	8655.74	6187.25
Q4Q9S0	Q4Q9S0_LEIMA	0.0292088	2	2	0	14025.8	16966.2	12270.7	13174.1	12618.6	11850.3	15950.4	13426	12380.9	16837.2	13520	10970.2	11199.5	12867.9	11010.1	13872.7	10945.9	12884.5	11393.8	11202.3	12154	8784.64	9998.65	10337.3	9565.66	7792.3	10144.7	8106.27	7001.11	7267.21	10495.8	10031.8		9671.19	9349.43		9545.82	6390.33	8020.88	7449.32	8837.38	8546.94	5750.13	9196.13
Q4Q4G3	Q4Q4G3_LEIMA	0.037066	3	3	0	15776.8	16199.5	11550.8	22685.5	18860.2	17337.2	11854.7	16317.5	15185.8	18914.8	19859.4	20485.4	16961.8	21440.3	17684	21738.4	14125.2	15095.8	14060.6	17457.3	17423.6	12918.9	14284.2	10327.1	10668.7		10843.2	10692.1		11226.9	12948.9	12221.5	14567.7		14088.7	13790.4	9881.26	11659	8569.49	11562	13788	9999.91	11254.4	9256.39
Q9NF88	Q9NF88_LEIMA	0.0141247	2	2	0	18463.1	9236.92	15006.6	11470.9	13621	9182.5	12857.5	12656.9	11429.1	10887.3	9825.67	11600.2	17184.8	9224.07	16214	10760.2	12722.6	12728.6	11178.3	9873.92	11090.9	9036.06	9120.59	8764.61	10916.5	7599.09	7841	11119.1	9367.14	10404	8426.65	7702.2	7874.38	8670	5812.88	7638.82	8574.4	8125.78		10331.5		10754.7	12431.2	6892.79
Q4Q0D8	Q4Q0D8_LEIMA	0.0195531	3	3	0	5459.95	4559.7	5805.24	4716.7	4839.97	6679.7	3864.34	4998.12	4531.98	4239	5464.48	4727.14	3462.19	3176.03	3979.01	5125.81	5143.16	4629.49	4223.53	6524.78	4140.3	4960.15	4511.94	4179.37	1904.19	2909.06	3286.82	2852.61	3027.2	2702.44	4750.44	3105.85	2877.99	2797.95		3657.48		4815.88	3483.28	3590.42	3110.61	4204.9	3471.58	3168.75
E9ADE5	E9ADE5_LEIMA	0.0640263	5	5	0	3259.73	3485.97	4319.53	5703.11	5137.31	3708.47	2701.97	3995.25	3844.23	4506.4	6079.16	4579.15	3442.13	2830.62	3293.88	3008.75	2548.62	3881.63	3272.54	4070.7	1253.34	2142.74	2880.78	2089.56	2863.11	1765.3	2460.71	3393.75	2042.52	2651.31	2536.55	2864.45	3500.66	1797.68	1930.79	3081.67	2709.45	2027.07	2605.42	1473.88		3583.05		2874.66
Q4Q077	Q4Q077_LEIMA	0.0291536	2	2	0	8617.4	14131.1	13955.9	15970.7	18203.8	8998.25	17767.8	16079.6		10916.1	18097.3	12986.6	19167	13705.5	22149.7	12786.6	14920.4	10550.2	8143.9	14974.1	14961.4	10612.6	7138.72	9678.45	11697.1	9486.41	7184.84	9594.55	10018.7		9670.25	12678.5	8997	10306.3	10441.4	16800.7	10984.8	7459.37	14033.6	9384.7		9780.88	15352.2	10955.6
Q4Q6F1	Q4Q6F1_LEIMA	0.0336591	2	2	0	7632.96	6950.11	7470.39	6655.41	6832.93	5590.85	6052.09	5985.74	8329.42	4499.33	7368.68	5026.36	3971.69	3789.31	4042.27	5005.6	7754.19	6578.96		6123.74	6186.92	9515.75	8382.52	5594.58	4766.63		7864.96	11631.6	7945.34	8177.84	11401.7	6294.6	8654.41		8415.65	7953.35		6663.51	12459.1	9700.88	8734.26	5488.95	5517.43	8086.47
Q4QE03	Q4QE03_LEIMA	0.0353235	2	2	0		10118.6	8365.11	12963.4		11381.7		9801.23	12814.4		11265.6		14125.8	10216.7	11356.1	9819.23	12002.3	10520.8	9554.99	6970.18	10054.3	8039.17	9340.17	9483.81	5074.37	9468.38	9491.48	7152.14	8655.53	7402.35	8660.77		7709.36	12928.5	10582.2	4580.68	5172.56	9025.49	8378.9	9032.87		4618.62		9188.07
Q4Q3I0	Q4Q3I0_LEIMA	0.0269044	2	2	0	3921.64			6661.51	2565.72	4396.06	4896.41	3688.46	4042.89	5051.2	3717.04	4503			2573.3	3432.31	3541.68	7042.76	5413.16	3562.93	4822.06	3309.51	2400.01	2144.59	3019.49	3091.51	4088.11	4692.36		2150.94	2412.5	3008.52	4157.92	2938.24		2549.99	4256.54	3683.69	2235.21	3011.43	2662.92	3045.36	3053.22	2578.21
Q4Q498	Q4Q498_LEIMA	0.0310301	2	2	0		6062.89	3010.75		4507.05					5643.24		6755.1		5548.71	4937.6	4156.11			6060.69				6069.56	6395.11	8629.9	8122.88	8077.62	6701.6	5557.73	7779.75	8223.25	7630.9	4959.82	8329.76	8287.91	5250.13	6640.81	6450.39	6435.68	4843.96	9083.77		4039.59	6968.68
Q4Q4G8	Q4Q4G8_LEIMA	0.0276527	2	2	0	7530.48	10449.4	9843.75	12267.4	14898.7	16353.5	11814.8	9373.08	11076.8	14459.1	11121	12669.9		11465.7	8528.82	16256.4	16463.8	11373	10916.4	7929.08	11412.1	9566.91	10540.9	10154	11814.2		8033.51	8846.45	9122.09	10019.2	9573.47	4803.37		8134.95	6387.99	7950.88	8876.58	9696.82	7676.59	11647.2	9555.03	14326.1	5424.24	8530.86
Q4Q5U9	Q4Q5U9_LEIMA	0.0313099	2	2	0	10236.8	11359.2	6742.04	9596.2	10625.5	7913.68	9629.6	7930.84	6426.4	11928.2	7948.63	10345.2	10291.4	9383.51	9160.57	6398.15		9592	9875.8	10443.8	9500.79	7919.44	12942.9	12364	14730.4	9589.45	9665.23	8307.96	8533.42	11893.5	12372.4	11185.1	6721.34	14561.6	12631.7	10241.7	10118.7			12455	11155.6	13070	13181.7
Q4Q357	Q4Q357_LEIMA	0.02369	2	2	0	7435.97	8186.9	4732.19	8198.46	8564.74	10085.8	12217.2	9007.57	10471.5	8210.49	7869.23	9063.51	7160.02	9279.91	7561.74	7651.05	8290.97	11039.8	10422.7	10169.1		7316.74		6611.46		5060.86	5175.02	7807.56	5692.77		5903.85	5181.26	8606.67	9646.27	10682.8	7093.66	8632.14		8519.17	6779.26	6937.25	7441.36	6333.94	8617.69
Q4Q9F4	Q4Q9F4_LEIMA	0.034622	3	3	0		4813.13	4697.71	4716.88	4603.74	4385.8	4302.96	4436.33	4972.72	7563.92	6753.93	4817.75	2114.45	3379.88	4119.75	6114.24	2871.57	4300.74	4955.61	3723.96	4146.21		3638.4	3062.1	4303.17	3223		3257.43	2919.91	4291.24	4021.19	2924.99	3680.51		3093.88	3042.32	2904.45	2881.33	6436.12	3029.18	3983.75	4159.2		3376.12
Q4QCH5	Q4QCH5_LEIMA	0.0376654	3	3	0		14672.4	14400.5	14533	9759.94	13061.8	11544.7	9396.99	11870.7	12461.4	13695.7	13654.8	12384.5	19695.8		13536.7	10767.5	12533	14470.4	13170.7	10052.7	12578.6		10546.5	9386.56	9512.7	3881.11		9276.53	9461.07	7940.32	10310.9	8051.05	13417.8	12008.5	11610.8	11191.6	15271.7	16526.6		8837.42	10284.8	11664.2	10879.7
E9ADD1	E9ADD1_LEIMA	0.0260211	3	3	0	10354.5	11598.2	14079.9	15079.4	10382.5	12617.4	11398.8	11403.3	11408.5	13168.5	13620.3	12800.7	11605		14668.1			11323.5	13232.4	12080.7		14021.1		11448.4	11965.9	14106.3	15608.9	14250	15560.3	14838.8	11023.5	12876.4	14009.5		13729.3	13886.4		13021.1	13701	12875.3	15070.5	14024.7	13755	13406.7
Q4Q3V1	Q4Q3V1_LEIMA	0.015615	2	2	0	3723.74	2491.9		3417.9	4755.49	5555.52	2949.43	6963.31	4527.88	3807.59	5735.67	5272.49	4173.01	5873.24	2803.84	3065.02	4253.57	5191.03	3972.81	5096.81	4605.59	4774.33	6346.26	2969.95	5061.32	7065.82	6491.04	4173.1	4636.79	4244.08		4925.58	6771.07	4473.66	3442.16	4008.76	7052.49	4085	4636.75	3670.43			6312.53	5447.5
E9AD98	E9AD98_LEIMA	0.019857	3	3	0	7337.59	6129.12	7314.58	13402.8	11981.5	9451.9	5621.53	6543.76	8334.95	11545.6	11836.7	10587.9		5182.5	7214.49	9502.34	9029.97	7352.09	5689.59	9816.81	9089.43	7122.22	10135.6	7669.58	6460.47	4256.48	6197.31	5603.41		9317.48	6472.78	7245.67	5823.12	4471.33	7597.06	5782.93		9578.99	5988.3	7038.48	8020.36	9395.02	5000.28	7043.23
E9AD14	E9AD14_LEIMA	0.027687	2	2	0	3957	2903.95	4512.6	5685.13	3011.96	5884.72	4490.8	3985.49	3617.89	4702.33	5161.36	5706.3	3510.42	3623.07	6558.1	4257.15	4808.94	3791.5	3843.98	3305.31	2457.29	4657.68	5211.86	5392.21		3785.09	1967.28	3320.63	4237.22	3965.87	4799.64	3375.31	3050.34	3821.83	4616.01	3827.83	2683.41	6427.36	3877.76	2408.8		4012.64	4167.2	4232.67
Q4QCU6	Q4QCU6_LEIMA	0.0158705	4	4	0		1669.15		2437.22		2827.62		2429.87	2294.15	1514.23	2231.82	1842.42	1938.09	1311.27		2445.19			1697.58	2190.5	3475.43	2487.23	2403.37	2446.98	2151.28	2200.88	2457.16	2374.84	2388.18	2922.89		2111.14	2653.71	3129.16	1849.01	3841.28	2749.68	2187.48	1855.03	4012.04	3138.94	4423.93	2925.44	1711.79
Q9U1E2	Q9U1E2_LEIMA	0.0370429	2	2	0		3343.72	3716.25	4046.32	5560.16	4285.23		3635.91	4754.2		4163.4	4061.63		3662.1	2522.17		3077.63	2815.3	4549.61		4641.03	4206.77	2306.48	6808.17	5138.5	2753.91	2499.44	5012.35	3590.73	4366.2	5345.15	6457.64	3938.2	5636.25	4568.97	3605.4	2983.35	4673.14	3990.72	3461.32	4137.4	4211.98		4499.39
Q4QB76	Q4QB76_LEIMA	0.0330196	2	2	0	3478.6	1667.51	2264.72	2694.1	3141.96	4180.87	2663.69	2711.21	1919.97	2725.63	1466.4	2128.53	2100.83		1847.45	2881.64	4208.58	2662.66	3879.85	1690.11	1978.64	2313.05	1862.79	1979.81	3390.79	2996.51	3299.88	2210.35	1403.21	2421.41	3308.41	4079.9	4442.79	3242.61	3608.27	1552.14	3598.55	3895.22	3325.99	3212.87	3575.72	5120.89	1310.51	1639.68
Q4QHS9	Q4QHS9_LEIMA	0.0276029	4	4	0	8417.5	10767.1	12315	7387.41	10778.3	11471.9	10178.8	10762.1	9796.74	12039.1	13660.3	11913.2	11637.5	12462.7	6201.26	6784.95	7395.68	8461.52	7970.28	11133.9	10754.6	8452.23		5303.87		9961.79	7010.08	10081.9	9004.02	7705.01	10929	10191.7	14114.9		13108.6		11470.3	7700.89	11741.6	6913.02	8618.5	8444.42	10087.4	10020.6
Q4Q6B9	Q4Q6B9_LEIMA	0.0425565	3	3	0	4531.07	7200.34	3264.77	8682.58	5880.62	7493.93	5365.94	8095.4	5792.74	7797.22		3934.8	4187.14	4256.83	4664.63	4991.72		4561.65	5388.33			4111.84	4356.02	4754.75	5703.96	2677.01	7177.41	4964.6	5494.38	6880.32		4704.67	9965.17	7713.87	5497.77	6944.46	4663.39	4127.56		6293.46	5434.55	6694.47
E9AFX4	E9AFX4_LEIMA	0.0410893	3	3	0	19905	21803.8	24157.2	20835	21949.1	13836.7	14482.2	16416.5	17333.7	20561.9	19245.6	20007.6	18686.3	18311.6	20029	16556.3	15825.4	18591.1	14267	13047.8	10242.6	19661.7	19267.2	16510.8	20907.2		16732.9	25332.1	11067.4	16574.7	9882.56	14053.5	7660.76	21918.1	11435.2	16477.4	12984.3	16693.9	10420.1	8187.36	17439.4	12788.8	24787.6
Q4Q243	Q4Q243_LEIMA	0.0284137	2	2	0	3310.94		3075.61	6470.05	4225.82	3687.14	5002.54	4508.87	3166.47	3583	5281.85	5049.95	3558.18			1980.04	2769.35	5174.98	2408.24	3643.84	2776.09	4361.23	3505.03	3502.54	3253.44	3650.1	4368.19	3714.65	3757.75	5373.88	4762.38				3370.42	2398.48	4180.08	2826.22	3767.28	3039.86	5603.57	4130.11	2189.22	3313.68
Q4Q497	Q4Q497_LEIMA	0.0353127	2	2	0			12921	12808.6		10810.4	11737.7	16085.9	18142.4	14773.8	13333.9	17594.9	10719.2		13139	9841.63		19448.9	4697.99	15332.2		9103.2	7337.21	17136.7	10768.4		12726.5	4739.75	9949.87	11671.5	16296.1	9599.79	12566.2	17778.2	10315.4	10789.1	8883.71	10529.3	9254.44	3377.32		14367.7	9076.05	13158.8
Q4QB40	Q4QB40_LEIMA	0.00767723	5	5	0	7634.64	3129.26	5535.88	7662.96	5877.92	7453.59	4291.52	5503.85	4727.4	5185.74	4303.51	4525.33	5325.3	3814.19	4712.5	3455.24	4361.99	4240.93	4049.14	6922.4	4929.59	3541.97	4546.9	4976.06	4918.23	4233.24	3756.3	5781.81	6573.59	5736.37	4991.02	5861.59	5231.65	4010.74	4435.12	5612.67	5709.8	4081.66	2933.66	4113.55	6020.88	5325.73	5493.13	5088.69
Q4Q2G4	Q4Q2G4_LEIMA	0.044898	3	3	0	2634.18			3723.98	4373.73	4876.72	3329.27	7279.95	5656.61	3403.51	5201.29	5556.18	5753.53	3016.88	3310.55	3145.61	3642.98	8151.89	5844.28	6627.09	5393.39	5838.87	5235.1	3367.44	5254.98	3460.35	5668.46	5377.03	5473.4	4378.61		3648.83	3074.06		3978.65	5445.27	4708.35	4962.2	4103.16	4306.54	5839.11	3586.91	4168.78	4609.07
Q4Q6N3	Q4Q6N3_LEIMA	0.0449822	3	3	0	1642.45		3573.62	2711.9	2070.44	2389.9	3715.54	2452.05		2609.23	2802.05	2236.13	2642.44	1242.57	1904.14	1711.77		1706.03	2327.49	2000.53		1746.55	1022.98	2726.28		1827.23	1822.48	1888.66	2458.44	2507.35	1672.45	2370.56	2605.11	1472.11	3274.11		2470.38	2018.73	1998.79	2318.24	1486.33	1324.06	2139.88	1972.86
Q4QBF2	Q4QBF2_LEIMA	0.0268041	2	2	0	7544.18	16945.2	11666.1	12395.4		14383.5	9854.76	9781.56	14301	15140.7	13285.7	11001.8	11875.8	14219.6	12201.5		9543.03	9996.38	9918.12	2095.24	7447.83	11277	18821.8	11893.1		8466.18	13297.9	13568.7	13727.5		17456.4	19185.2	13167.1	15516.1	15816	13271	15602.3	11270	12161.2		11228.3	14332.8	9710.6	11399.7
Q4Q5N0	Q4Q5N0_LEIMA	0.0323399	2	2	0	4430.66	3173.34	3378.77	3065.15	4436.53	1718.13	3225.55	4341.65	4563.15	6043.53	5267.55	5425.48	1424.22	2138.78	4160.15	4465.74	2352.9	3132.27	1199.77	4042.87	3553.42	4357.34	4095.97	1817.64	4115.42		1864.28	5838.34	4474.03	5296.97	3240.98	3296.65	7835.58	6416.24	3895.17	2094.87	3774.65	3893.23	3073.04	3760.87	4859.66	3179.79	3245.58	3264.93
Q4QE31	Q4QE31_LEIMA	0.0270312	2	2	0	3878.49	3315.66	4654.23	2746.17	4660.42	3991.92	2486.6	3315.42		3760.11	3807.97	3406.01	3015.07	2857.91	3452.61	3563.37	3243.75	4212.35	3870.76	3026.45		3774.51	3556.93	3204.67	2001.51		3624.03	3298.18	4094.77	1917.27	2602.35	4817.4	2154.07	3185.96	3350.35	2478.01				2937.67	3930.74	2735.53	2969.97	4912
Q4Q710	Q4Q710_LEIMA	0.0392891	4	4	0	13121.3	23421.6	27666.9	21432.9	22884.3	19951.5	18243.8	26180.9	19588.4	20416.2	17437.2	21041.3	17907.2	23120	23958.6	11769	25152.4	23038.3	30828.2	17043.8	16732.4	18602.9	21629.6	16099.3		21154.4		13760.8	16988.5	23632.3	20649.2	24784.6	16716	15990.8	21157.5	16211.6		18446	14593.2	20960.7	23831.1	23279.6	20039.7	20419.3
Q4Q064	Q4Q064_LEIMA	0.0397446	3	3	0	4480.36	4072.45		4589.25	5599.51	4928.48	3395.26	5401.27	3509.52	5937.83	7469.48	7201.04	4997.79	4306.12	4614.93	3050.38		5780.97	2285.72	6174.76		3409.4	2365.69	4618.27	4765.85	4163.03	5194.64	6321.42	2713.54	6248.08	5468.04	4162.47	3557.83	4414.86		4447.29	2369.54		3819.2	3558.9	6833.14	6838.67	3824.63	4865.04
Q4Q0J2;Q9N865	Q4Q0J2_LEIMA;Q9N865_LEIMA	0.0270314	2	2	0		2942.62	3884.75	5926.74	6361.71	7696.56	5904.39	5097.64	6771.01	3506.2	7996.81	4876.64	4528.03	2308.68	4456.05	6473.15	7315.68	6689.26	3736.96	6335.94	7865.18	3354.15	4715.36	6143.75	4399.33	6280.52	4728.79	4440.05	3590.28	3026.73	4707.91	4849.87	3555.16	6499.46	3997.54	5244.64	5146.89			6257.89	3991.31	4564.32	5347.78	4173.85
Q4Q251	Q4Q251_LEIMA	0.0300094	2	2	0	10836.8	9290.71	10405.7	5511.71	9566.67	9516.94	10788.7	10415.1	10977.5	10072.4	10612.7	6614.43	10029.2		9493.25	11120.1	10623.2	10651	11034.4	8706.73	6222.63	12069.8	9153.92	11654.6	5952.98	10957.2			10171.4	10276.7	11218	13919.9	13053.7	9492.35	14319.6	11073.9	11157.7	6390.69	10032.8	10002.5	8572.91	8227.62	10408.9
Q4Q066	Q4Q066_LEIMA	0.00574996	3	3	0	8971.21	6802.09	6432.38	8666.79	7262.12	9504.02	9133.89	6239.07	10744.3	4629.54	9687.22	6572.56	6737.74	6225.71	6842.24	7668.41	5758.56	5849.02	7880.75	6294.89	11381.5	8324.39	9018.78	9052.84		5711.37	7117.73	10202.6	6325.38	6732.57	7025.48	6629.59	8204.21	6891.19	8006.59	8918.64	12183.5		10705.7	6366.08	10059.4	8778.12	9330.34	7213.71
Q4QES1	Q4QES1_LEIMA	0.048571	4	4	0	11052.2	4221.35	6288.4	6785.57	4382.05	11559.6	8565.67	10131.5	5561.23	10012.7	8780.99	8705.76	8796.87	8618.35	10766.3		7602.18	5184.71	6539.05	5199.73	6904.75	6794.1	8141.66	8050.57		7165.69	6949.1	7907	5700.16	8184.71	9883.51	8440.33	7906.63	10641.6	7802.54	5470.8		4966.82	9526.37	9301.9	7981.9	8402.23	9677.42	5302.15
E9AC25	E9AC25_LEIMA	0.0330106	2	2	0	6788.99	5985.42	4383.55	5152.82	4046.37	6962.17	3292.8	4836.89	4609.3	5404.65	6781.55	5193.39	4968.33		3589.06	5894.96	5680.59	4596.81	7012.48	5068.49	6556.3		6947.08	6079.21	4403.45	4680.68	5197.93	3789.97	6629.94	5481.36	6029.32	7694.62	5649.38	4330.67		7750.84	7754.85	6938.29	6454.66	6008.84	5008.49	4725.21	4715.14	7501.74
Q4Q6J7	Q4Q6J7_LEIMA	0.0336868	3	3	0	5126.48		9247.57	6471.77	7122.52	8874.2	8870.98	6035.95	9202.34	8159.19	8092.04	7372.23	7229.19	4104.43	3934.93	7029.26	9081.13	8669.34		5766.09		8198.42	3837.43	5998.27	9730.14	6540.19	6494.52	4085.99	7190.31	7947.84	4732.85	7519.22	7417.36	5468.61		9113.96	6448.53	5726.53	5703.78	5984.73	6864.16	8064.08		8803.5
Q4QG91	Q4QG91_LEIMA	0.0345205	2	2	0		2374.4	1731.13	6283.18	4990.21	4472.84	1482.49	2762.48		1775.78	4108.08	4221.83		1635.71			2778.96	2046.08		5210.07	4692.08	3120.08	1748.14	3054.53	2234.99	2960.54	1797.12	3971.24	1811.33	4171.28	2523.97	2199.56	4021.59	2151.24		3059.19	2665.5	3643.59	3283.72	3177.87	3799.92	2725.71	3483.44	4696.07
Q4QAL9	Q4QAL9_LEIMA	0.0194051	2	2	0	5001.89	5186.58		6772.98	6386.72	5381.71	4789.33	4051.98		5067.23	4692.24	4459.11	4666.72	5573.3	3564.68	3541.84	4276.88	3808.87	6158.95	6456.75	5111.82	3107.41	2622.67	2607.72	4059.76	4975.07	4498.08	4478.48	5423.36		4405.15	6563.98	3273.18	5336.8	3941.51	4865	4726.19		8499.83	5098.9	4922.87	5163.29	5166.89	5833.11
E9AC64	E9AC64_LEIMA	0.008	3	3	0	3745.04	4262.19	5591.91	5339.86	4904.78	3255.2	7772.92	6977.34		4194.64	5576.51	3755.2	3980.43		3243.34	4119.38	5799.96	5905.21	7119.36	2417.77	5340.69	4508.75	3886.95	4037.47	3195.73	4327.63	4094.44	4792.21	3970.01	3496.94	2954.21	4888.27	4796.9		5708.62	5498.14	4132.25	3885.73	2726.95	3140.99	3629.76	3590.12	7247.38
Q4Q5D7	Q4Q5D7_LEIMA	0.0296643	2	2	0	10942.7	7793.65	11226	8564.65	13344.4	14451.9	9750.43	9584.99	9172.2	11563.2	11732.4	13350.7	9466.6	4559.58	6643.23	13963.3	11307	5543.57	9269.1		16132.2	9547.7	7248.71	10047.3	8306.79		8859.77	10392.2	7233.64	8699.04	7799.55	11145.3	9346.47		7667.66	2663.46	5515.58	7188.88	9877.33	9408.88	8224.12	13832.3	15123.2	13018.1
Q9BHF0	Q9BHF0_LEIMA	0.00425822	2	2	0	9007	7032.88	7731.29	7153.03	7626.84	7599.29	7395.45	7520.75	7506.98	5666.97	8916.31	7745.66	7384.34	6289.83	7583.04	8004.46	7188.64	6711.85		7316.71	7193.91	9633.15	8527.83	10256.6	6661.58		6321.9	8510.11	8646.68	8919.18	5741.97	5445.82	5356.54	6981.86	6593.37	7127.92	9830.44	7547.04	8359.69	6974.65	6281.24	6055.84	6432.03	5853.5
Q4Q1Q2	Q4Q1Q2_LEIMA	0.0509464	4	4	0	4035.69	2584.38		4144.63	3886.51	3946.7	5905.88	3075.37	4256.1	3414.86	4097.1	3429.19	3309.54	4057.49	4671.07	3982.72	4820.89	4127.02	4149.06	7374.04	2871.05	3233.58	5225.14	5305.71	4247.82	3555.07	3388.17	4716.36	4623.55	4465.52	3974.75	4763.53	4588.72	4235.71	2276.2	3174.64		3376.44	2374.96	4247.09	3256.78	4657.66	3664.13	3318.45
Q4Q5R1	Q4Q5R1_LEIMA	0.0173761	4	4	0			2388.56	3379.57	4002.85	3999.26		3633.1	4788.61		4799.11	4823.19	3027.59	3280.5	3603.93	3824.77	3308.21	2464.93	2136.96	2047.13	3359.4	2585.48	2776.37	3026.42	3012.79	2777.66	2982.68	3771.5	5371.87	4334.84	4575.07	3916.47	3004.71	3461.13	3207.82	2716.39	3101.66	4713.84		2745.15	3542.57	4300.11	2548.6	4136.39
E9AFZ2	E9AFZ2_LEIMA	0.031395	4	4	0	8931.33	7710.18	7200.98	9964.78	10768.9	8992.57	7264.15	9096.65	8005.84	8388.18	10641.7	10617.2	7923.5	7772.17	5163.1	7820.29	7255.49	8814.72	8603.59	4959.55	6729.18	4165.85	4386.54	3511.24	4096.28	4524.03		5239.32	4059.72	3957.57	3411.5	4321.86	3118.93	4441.49	2727.99	3835.22	4074.01	5977.29	3587.09	5299.64	4725.47	5048.73	3902.93	4323.48
Q4Q2K5	Q4Q2K5_LEIMA	0.0182258	2	2	0	8487.89	9303.29	6777.55	8480.26	10291.1	10013.2	8698.03	8018.59	7687.64	8767.49	9376.7	7852.46	6857.63	7024.15	5571.95	6168.78	7166.94	9963.01	4339.32	9175.1	7975.23	4250.66	5798.2	4955.07	5104.64	5524.51	5449.17	3082.78	3177.31	5786.24	4639.68	3300.06	5716.12	6248.9	3087.56	4107.59	4418.35		5909.53		6412.53	4091.99	5196.45	7855.83
Q4QJ66	Q4QJ66_LEIMA	0.0100895	2	2	0	17754.8	19305.8	21434.4	17074.8	20378.3	20909.4	18477.6	12454.3	19631.3	24595.2	21263.8	23323.2	13765.4	20353.7	20972.9	17782	17000.8	11640	18625	22586.7	20251.6	13562.8	16834.5	10338.3	14299.7	10149.5	12883.8	11848	11739.4	15146.5	11688	9031.3	14216.6	14138.6	8034.63	19596.9	11927	9851.76	11645.3	15512.8	13941.2	14214.6	9243.48	13766.9
Q4Q4U7	Q4Q4U7_LEIMA	0.00122958	4	4	0	6702.06	7375.76	7378.68	9833.35	8791.57	7840.35	7338.55	8606.42	8964.93	8529.89	10141.9	8084.82	7736.76	8244.25	9928.7	9931.7	7570.88	7632.25	6772.74	7880.22	9563.49	6422.32	6531.23	6428.63	5966.15		7628.47	5293.28	5117.2	4716.06	4571.27	5975.81	5880.55	5923.1	5237.6	8010.19	4469.99	4920.97	6063.06	6890.08	8479.03	7933.32	5163.46	4228.38
Q4Q227	Q4Q227_LEIMA	0.0509981	4	4	0	4975.88	4619.97	7503.11	7341.73	9089.99	8228.69	8418.6	7926.43	7368.51	6201.79	7746.14	7165.5	6574.58	5534.29	5352.38	9073.52	10986.2	10666.7	7590.75	7357.43	10344.8	3045.6	3513.27	4112.83	6483.57	5391.06	4503.01	3045.33		3648.15	4428.62	4352.06	3200.7	3219.67	7086.41	4891.09	3112.17		5406.72	5909.65	5393.93	5823.49	2664.5	4629.64
Q4QEA5	Q4QEA5_LEIMA	0.00271924	2	2	0	1588.7	2888	1464.01	2243.02	3130.52	2729.94	2872.71	2668.7	2329.79	2036.39	2196.27	2570.08	3416.15	3271.32	2470.09	1943.98		1995.88	2175.67	2010.39	2997.41	3684.44	3863.75	4568.62	2223.95	3657.74	3042.73	5213.69	5834.31	4277.37	3106.1	3911.48	3271.31	4328.93	2647.69		3736.51	3462.94	3882.92	6033.65	4714.72	4119.5	4694.39	3136.56
E9AC72	E9AC72_LEIMA	0.0382325	5	5	0	6713.27	5003.04		5296.36	4394.49	6069.41	5385.2	5907.8	7422.13	6394.83	5968.39	6374.72	4574.92	5287.66	5088.71	4237.39	5962.23	5897.35	5079.84	6969.73	5273.29	4406.28	7445.18	7217.92	5969.54	5190.99	8131.08	6188.89	8905.71	8315.09	7938.72	9362.63	8860.73		8315.26	9457	7894.34	7664.68	9023	8723.46	6981.85	7330.41	6744.2	10109.8
Q4QB15	Q4QB15_LEIMA	0.0333903	2	2	0			1745.76	2889.11	3327.89	2779.6		2242.42	2718.44	3572.68		2997.82			2648.32	2712.81		2165.15		2823.13	2321.25	4073.69	2364.47	4963.82	4381.2	3526.29	5522.95	5737.97	3703.74	4693.6	3257.26	4824.98	2823.18	3429.68	3626.74	2829.47	3655.66	4185.48	5017	3951.49	5360.96	5349.14		1816.83
Q95Z91	Q95Z91_LEIMA	0.0138166	3	3	0	7500.81	6437.91	6598.15	9012.88	8873.76	9185.15	6386.41	8671.49	7382.26	11479.6	9858.38	8028.32	9051.52	9670.47	8200.06	6238.96	9056.42	10187.9	6973.58	9861.37	6201.14	4543.77	5589.51	4802.88	7547.29	6838.2	4688.08	4854.82	4790.72	5033.76	5401.92	4180.74		6881.5	7071.36	6560.83	4579.88	5537.48	5251.01	10612.5	9682.6	9064.17	6780.73	6934.26
O97214	O97214_LEIMA	0.0319438	2	2	0	62546.8	63265.6	77137.1	56881.8	96808.3	92290	71548.6	85331.3	62752.3	67052.5	85422.4	105734	58108	75905.2	70665.3	81856.9	86921.7	76255.9		90355.9	58049.6	52222.5	49512.6	53583.6	60750.7	66499.8	63582.1	51872.8	56378.5	71600.1	43912.1	64179.3	60808.3		72895.7	71143.8		61283.1		50950.3	67033.1	71226.6	61279.2	50907.9
Q4QHP7	Q4QHP7_LEIMA	0.011555	2	2	0	5604.97	10334.6	12921	8342.43	11090.7	8815.64	6983.08	8254.91	5384.42	10629.9	7792.99	9278.91	3965.48	2970.71	5253.49	7052.56	5140.3	5566.73	8517.73	6826.6	11869.6	4394.1	2135.89	5743.63	3363.48	5082.11	4253.32	5059.34	6159.57	3422.87	3760.73	3037.65	4454.8	4726.3	9017.71	5678.37	6928.83		2829.34	6353.95	6248.32	6971.62	7244.49	4700.79
Q4Q8W3	Q4Q8W3_LEIMA	0.0157929	4	4	0	30442.8	34556.3	34024.4	36911.4	32932.1	24011.6	33608.3	33899.7	37778.3	34380.8	35468	37193.8	30359.1	43252	24434	34061.7	35765.5		23116.4	31089.4	21290.5	31581.6	28274.2	15820.4	22562.1	27329.7	23792.2	28083.3	22994.7	24815.2	27335.9	32632.1	28035.5	23493.8		26020.4	16301.2	29465	25701.3	34003.8	29246.3	26002.1	26200.6	33759.2
Q4QEK0	Q4QEK0_LEIMA	0.0442166	3	3	0	4482.5	5885.97	9817.47	11530	14449.6	9314.52	10147.6	8494.56	11645.2	13229.3	18829	16491.5	13054.6	12683.4	12459.7	13127.4	14440.1	8970.52	9591.34	16209.8	7754.9	8416.16	7725.94	8133.39	12169.4	4002.53	8929.74	9202.71	6775.38	5078.43	8884.19	10985.4	6960.21	7078.83		4401.29		7056.96		6458.68	11868.2	6522.18	6091.26	5537.96
Q4Q4S6	Q4Q4S6_LEIMA	0.0342983	4	4	0	11283.1	7828.35	13789.8	16470.4	19528.5	17076.1	7771.82	9306.7	11894.9	13734.7	13904.9	14704.6	7491.46	8975.57	8266.04	9350.53	11949.8	8791.17	13399	15850.1	17466.8	15727.7	17307.2	12142.5		8547.15	14516.9	20376.7	20013.5	19799.8	15992.5	15985.3	17238.7	14283.3	17023	10698.7	14970.6	13950.5	21243.7	18093.3	22261.2	21655.9	10005.4	9910.05
Q4QB34	Q4QB34_LEIMA	0.0248256	2	2	0	4146.5	7564.77		4253.99	5789.16	5588.52	7957	2998.94	3688.27	5698.35	5927.31	4841.85		5461.34	6362.68	5617.01	4850.9	6582.23	2647.23		5515.58	9982.3	4046.85	7137.59	9079.24	10546	5186.14	6355.66	6593.4	6168.92	7527.99	8484.91	6776.15	8486.79	7417.31	6181.56	7677.78	5960.41	8516.87	4617.69	6355.64	6783.27	5087.3	5738.79
Q4Q1M3	Q4Q1M3_LEIMA	0.0335913	3	3	0				10675.7	11965.3	13100.6		9951.58	12209.2	7523.18	16743.9	14129.3	9582.62	13887.6	11910.7	12364	12928.2	11686.5		11341.8	12029.7	15458.1	15723.9	11836.1	15919.8	13899.6	18504.3	13642.4	12244.5	13256	16064.6	12917.3	19653.8	13255.4	17808.8		13053.5	12423.7	14814.8	12531.1	14548.3	15566.6		10861.9
Q4Q3S7	Q4Q3S7_LEIMA	0.0181369	2	2	0	2495.8	2222.35	4784.91	5137.75	3407.64	2325.71	2483.13	2209.43	2934.59	4174.16	3917.2	5183.94	2614.56	3022.3	3295.46			2582.01		3738.17	2507.55	3842.2	4235.54	4430.37	4328.66	3429.37	3180.01	4915.79	4360.88	4707.48	4297.19	4559.34	4021.51	3490.29	3844.39	4259.8	3459.61	3636.41	4338.31	4606.44	5328.16	6074.72	4482.19	3600.57
Q4Q0G0	Q4Q0G0_LEIMA	0.00323514	3	3	0	20356.8	24206	26463.9	23047.1	24583.5	21748	26850.2	21845.8	22879.3	24349.2	23588.2	38064.7	20690.5	28608	21531.2	13088.4	27453.6	22839.4	17517.4	14080.7	20028.7	20968.1	18150.4	22074	19103	20641.6	23652.6	19713.9	10002.4	19883.3	13471.9	20265	20941.8	14747.6	14017	11871.7	13369.8			16975.1	22286.7	17275.2	20303.6	19928.8
E9AFC0	E9AFC0_LEIMA	0.034375	3	3	0	8957.42	6053.53	4560.99	10719.2	7887.08	12404.6	9202.25	7791.17	10613.5	7163.57	7339.21	10650.8	5266.97	8916.33	9126.51	9246.05	5345.68	12332.3	8246.36	11159.7	5477.42	8965.99	6845.5	4533.1		6196.7	6602.51	4245.08	5859.46	6706.03	8145.66	6334.32	8287.72	4858.38	3865.49	3418.27	8100.67	5241.48	6269.71	10451.8	4784.95	4793.74		6257.81
Q4QCK2	Q4QCK2_LEIMA	0.0276108	3	3	0	4205.98			4047.12	7379.95	3463.52	3706.38	6547.35	2834.91	3902.45		3257.51			4369.03	4521.52	4288.96		5120.94	5976.27	7494.27	6690.71	6143.58	5849.61	6294.36	6893.97	7881.11	6361.75	5503.06	8246.21	6467.52	6625.83	5887.61	4964.53	7132.47	5329.69	5451.85	5490.12	5862.38	4808.19	5945.29	4527.37	5870.96	5323.23
Q4QGF2	Q4QGF2_LEIMA	0.0149472	2	2	0	4382.96	4589.81			2531.75	5459.16	4024.16	1943.51	3862.69	3205.25	3187.73	2941.92	3912.19	4516.85	4006.48	2586.6	3378.9	3677.73		3423.47	4010.38	4133.54	5582.51	3770.7	4072.75	4077.46		5499.68	5079.08	2931.84	5285.5	4212.42	6666.96	6444.68	4151	3784.27	4382.91	5694.07	5040.72	3712.97	5965.87	3548.22		2874.1
Q4QE13	Q4QE13_LEIMA	0.0290549	2	2	0	3211.71	3205.71	3591.83	3887.66	4317.53	3827.04	2883.16	3376.31	2962.98	3485.29	2174.99	2497.15	1993.22	3920.85	2043.67	3369.02	3840.42	4001.46	3762.28	3489.16	3417.92	2209.13	3236.56	2537.24	3774.44	2387.95	2489.87	3013.31	3801.57	2072.47	1888.22	3199.53	1563.3	2975.04	2608.84	2133.23			2506.38	2287.44	2738.84	2471.11	1759.18	3048.98
Q4QF28	Q4QF28_LEIMA	0.0280961	2	2	0	5644.5	5700.29	7745.45	5600.16	6768.13	5335.65	3731.69	6128.45	6415.37	2280.73	4615.06	5563.07	4830.26	5385.41		3204.26	6235.78	5623.93	2250.87	3005.58	6744.63	7706.42	7035.58	8727.98	7783.85		4493.75	7737.3	5768.88	9607.07	7312.42	6608.6	6097.01	7399.76	7207.02	4261.86	6464.79	7259.02	8865.65		2673.32	6929.86	3268.02	5324.61
E9ADR0	E9ADR0_LEIMA	0.0274984	3	3	0	14716.2	17930.6	12511.5	11299.3	17588.9	14881.1	15118.8	15538	11046	18199.1	13974.3	15616.1		21894.4	11340.1	17978.1	14290.4	14795.7	14894.9	16878.5	9856.54	8424.43	12693.1	8745.84	14644.4	11739.6	10762.7	14888.1	13404	10705.5	16590.7	11556	7679.28	15259.6	15011.3	12047.7	13134.6	11107.5	12504.5	13375.3	14170.2	13021.2	9075.81	8830.28
Q4QFV1	Q4QFV1_LEIMA	0.0218058	4	4	0	24792	18842.3	20371.4	19514.7	21848	24088.7	21876.9	26279.5	17096.8	25967.6	18098.6	29008.2	22541.8	20146.5	19879.2	23773.8	22784.6	18837.6	15042.1	20237.7	20595.3	17782	20619.4	23617.5	14477.3	14234	28970.9	15532.5	20879.6	10752.4	15657.2	17944.2	13920.4	21057.1	14436.9	23704.4	17783.6		18123.8	18099.2	12962.3	19058.5	14726.3	17696
Q4QIY0	Q4QIY0_LEIMA	0.00713456	3	3	0	2965.05	3451.48	2514.14	5479.94	3751.76	4705.21	5022.49	4655.27	5034.4	5049.27	4650.7	2587.17	6052.59	2591.72	6448.34	2655.43	4216.29	4231.41	2255.86	4404.73	5103.54	4655.87	4969.14	3660.6	5452.18		5153.38	5264.2	2944.86		4690.48	5792.25	4524.9	6037.09	5223.88		5981.08	5772.69	5595.38	3948.99	6432.3	7028.64	6004.81	5509.98
Q4Q828	Q4Q828_LEIMA	0.0454473	2	2	0	4823.44	3950.76		5456.22	4450.15	6477.22						2166.2		5679.49	3747.8			2479.2			3829.47	5396.69	9197.64	10820.9		6723.27	6948.38	6317.35	8097.61	7119.9	5878.1	5130.36	8498.7	3287.34	5219.35		4440.75	7942.69	11143	2547.31	5155.93	4507.51	5023.08	8566.38
Q4QIS3	Q4QIS3_LEIMA	0.0444585	3	3	0		1974.8	2292.47	4437.37	3434.39	2926.43	2328	3147.76	3986.79	3772.12	2847.77	4132.54	3098.8	4749.18		3931.57	3751.4	2136.24	3955.64	3879.83	1920.07	3569.28	2688.26	4339.54	1918.33	2786.67	4202.82	3557.34	4136.09	2525.03	3035.95	4922.89	2336.06		3807.05		2785.43		2291.13	2182.35	3541.53	3338.7	8311.27	6075.74
Q4QE05	Q4QE05_LEIMA	0.0178427	2	2	0		10058.9	9932.13	11961.7	9607.15	14789	13551.2	9996.45	11130.3	11504.3	8135	13813.3	9355.48	16423		11136.7	12273.3	11638.4	13071.2	15411.7	8200.32	6637.87	7240.2	9542.18	10325.4	8971.65	14104.6	10167.4	12466.4	8212.96	10980.1	8936.74	8308.77	15105.8	11305		10325.5	6771.69		11804.9	10492	12356.5	9325.87	9261.38
E9AFF9	E9AFF9_LEIMA	0.0365449	4	4	0	3830.9	4953.4	3103.39	4069.29	3882.26	3784.18	3385.31	3239.99	3273.8	3494.18	4218.8	4052.82	3625.26	3026.07	2379.05	3683.11	3488.63	2418.41	2977.54	3762.35		3898.84	6013.79	4756.08	5142.52	6454.28	3143.21	4394.94	5234.96	3752.64	5865.32	3502	2698.3	3672.36		3785.3	5619.26		662.759	5438.67	3918.85	5348.38	4136.84	5025.84
Q4Q8J9	Q4Q8J9_LEIMA	0.0359142	3	3	0		5326.32	4717.8		4199.37	4815.61	3857.87	3676.84	5086.93	6384.12	6009.74		5129.52	3719.52	5035.96	4275.48		6531.61	3939.68			4703.54	5442.73	7030.06	5562.19	5491.94	4416	6697.11	5108.63	4556.99	5979.33	5597.29	5260.24	4013.08		6003.34	6091.62	3601.19	5218.96	4601.91	4596.42	6446.03	7284.61	7006.41
Q4QG58	Q4QG58_LEIMA	0.0170913	2	2	0	8072.86	4934.44	12098	13548.8	11445.6	9139.56	9630.9	9842.19	10647.9	9690.61	9823.44	11802.4	6984.38	7840.29	8462.21	10927.8	11359.3	11701.7	8182.8	7976.89	13494.1		6926.57	8691.32	7980.28	12246	9099.68	7220.73	8363	5178.31	7051.49	8943.86	9298.48	8731.61	8916.67	4450.44	8209.79	9845.84	7999.32	7303.87	10047.1	11565.6	6058.73	6650.28
Q4Q0A0	Q4Q0A0_LEIMA	0.0432784	3	3	0	6057.18	11587	10185.2	8128.35	9728.55	13746.1	10200.6	11814.2	10050	11520	10296.1	11077.9	12147.2	11752	12641.3	13135.8	10069.1	8786	11083.3	5984.76	11011	10999	15269.2	11163	11273.4	11658.5	16445.3	9163.53	11712.9	9128.7	9373.76	12052.3	10548	8474.09	18570.7	6881.39	11007	6282.96	8047.69	8790.4	10319.1	9481.49	8646.46	9922.06
Q4QAE0	Q4QAE0_LEIMA	0.00520749	3	3	0	4914.81	4541.31	4331.11	6205.36	4656.8	4140.77	5142.76	4898.27	5807.62	7652.47	4872.1	6442.07	3800.25	2640.75	4434.86	5527.3	4941.37	5362.9	4808.04	5779.64	6099.6	4984.23	2993.2	2875.54	3572.29	4358.88	5774.9	3627.03	4829.58		3933.72	4051.9	5259.69	3859.7	5457.3	4523.57	3396.09	2703.96	4211.71	3858.4	5461.71	6125.82	3936.9	4009.07
Q4QH34	Q4QH34_LEIMA	0.0160656	2	2	0		6998.64	5910.5	6754.58	4853.2	4447.82	7336	8394.67	5930.09	3416.87	6306.27	4922.94	6558.83	5277.54	5577.35	7004.5	7882.05	6759.88	4395.56	8312.29	7707.24	6678.49	6259.55	7525.28	6890.09	6720.99	6986.43	5477.98	4967.36	8144.32	7623.85	7468.58	7472.67	7971.99	7499.07	8380.87	4522.85	6488.1		6431.3	7387.85	7071.85	7220.54	6428.07
Q4Q8L2	Q4Q8L2_LEIMA	0.00479577	7	7	0	4397.91	4780.55	2763.26	6826.25	5368.71	6695.73	4825.7	4815.57	4451.23	7460.45	6815.13	7147.74	4904.03	3027.33	5175.54	6972.52	5192.72	7044	4947.59	5074.7	3659.69	7412.02	7641.7	7484.79	6145.41	8615.26	6607.23	6826.21	6749.09	4447.38	4963.88	6876.62	6013.13	5473.53	6646.04	4259.92	5215.14		4354.77	4339.74	4280.46	5837.22	6722.61	6876.93
Q4QID1	Q4QID1_LEIMA	0.0213586	3	3	0	212968	144283	162934	150417	166843	119706	237459	148354	146965	259741	171541	183032	192829	207148		115558	128341	110106	190867	127335	114178	116373	99222.7	150676	173786	168064		147106	148255	143786	226751	86843.1	136874	164199	120567	117500	151543	142140	116707	113476		122830	154213
Q4Q196	Q4Q196_LEIMA	0.0111111	3	3	0	13862	11516.3	19486.3	16516.1	13258.4	11218.5	11575.9	9498.73	14944	12916.5	12332.4	11534.8	11779.9	12055.9		17808.9	13574.7	18890	13018.5	15126	11424.2	13512.6	15854.1	14877.3	15836.4	17947.8	16367.5	19598.2	16287.7	15998.4	21988.8	14952.4	12079.5	15493.5		10560.5	15567.4	10257.8	13898.1	11112.9	17447.5	12524	16547.4	20186.5
Q4Q4D4	Q4Q4D4_LEIMA	0.0267606	2	2	0				10257.6	7542.83	10752.5	7799.88	8273.53	8589.21	3676.76		7284.79	7381.2						11273.3		7836.73	6954.22	12359.8	12672.8	11257.5	11740.7	15022.9	14990.7	13178.9	17665.9	10015.5	2484.02	8678.7	13989.8		10451.8	7731.22	12365.3		9971.33	9100.12	13561.4	12725.4	12939.2
Q4QAF0	Q4QAF0_LEIMA	0.023646	2	2	0	7506.45		8716.7	8162.57	8367.07	11228	9213.15	7936.14	5082.96	9031.09	11274.7	12827	6725.57	7447.17	7943.23	10295.8	7066.52	10234.6	8900.78	6092.29	11597.4	6171.05		8883.52	7980.41	9321.25	10827.6	6361.83	10732.9	12388.9	10825.7	9341.64	10333.1	11854.4		10368.6	8933.53	10550.6	9114.9	7071.22	9433.99	11028.6	9407.34	10778.3
Q4QGG4	Q4QGG4_LEIMA	0.0308553	2	2	0		11450		14373	18247.8	14097.6	14841.4	21469.8	13395.1	15632.5	19100.1	16581.2	19115.6	15049.9	19267.8	12411.2	21201.5		23523.1	26835.7	13168.2	18548.9	13302.4	13838.5	13819.7	17723.6	11742.5	17439.1	15922	12942.5	16925.4	13883.8	15532.5		13089.3	16787.7	11819.8	15954.3	15438	16023.4	13885.8	19760.1	10802.3	9502.23
Q4Q385	Q4Q385_LEIMA	0.0317993	2	2	0	2784.64	4598.2	3657.33	3587.9	5382.33	6237.85		4012.58	3352.21	5169.83	4070.25	4753.55	4666.32	5598.17	4872.39	4360.58	6152.48		4183.44	2367.05	6267.63	3554.61	4030.29	4090.69	3892.39	4941.19	4093.54	4010.91	1776.75	3742.36	4085.97	5996.85	5713.25		4772.44	2351.6	4999.79	2506.11		3454.77	5049.3	5561.48	2419.23	3247.51
Q4QAJ5	Q4QAJ5_LEIMA	0.0293524	2	2	0	21068.1	26351.5	29806.5		22003	28835.2	25191.9	25798.6	20333	18467.6	26109.1		15319	24813.3	23211.2	22595.5	25903.9	20654	30122.5	20618	20597.4	21084.2	19677.3	28197.1	19037.5	18190.8	19341.3	24508.3	23358.4		20227.8	17251.8	21237.9	22323.8	21999.5	19220.7	25983	19350.3	17832.7	26068.1	21558.5	21588.2	23296.1	27011.3
E9AD16	E9AD16_LEIMA	0.0198886	2	2	0	2971.1	3171.26		3746.12	4147.85	3337.26	3049.59	3654.03	3852.94	3465.7	3911.17	2994.19	3516.9	2542.82	2898.96	3175.81	4853.23	3831.8	3138.4	3388.66	4240.36	3195.2	3162.85	2123.78	3383.85	3078.61	2105.06	3711.54	3941.1	4078.68	4371.7	3006.27	3744.71			4515.25	2895.71	3010.41	4087.58	3237.26	3397.98	3468.75	4770.59	3355.67
E9AEN2	E9AEN2_LEIMA	0.0442382	3	3	0		6300.23	4871.73	4778.81	7013.38	5737.09	4624.04		4662.82	5900.94	4634.5	7219.52	4422.94	4480.77	3621.22	3678.55	3810.9	4539.66	3604.53		4667.86	4366.49	5527.01	5865.78	4258.04	5461.86	3835.87	2631.94	4712.15	4253.49	3653.78		3424.58	3522.03	3073.54	4496.22	3384.59	4574.94	6691.76	6798.58	6199.67	5325.91	4637.95	3992.99
Q4QHW0	Q4QHW0_LEIMA	0.0469144	3	3	0	7465.86	7489.32	5571.83	6078.69		7781.19	4717.88	7097.64	7922.88	7656.21	7627.03	8380.46	4964.6		9635.84	8726.06	5345.13	7133.72				6573.23	7185.96	9284.54	9442.46	5912.82	7000.17	8326.03	6250.97	8451.34	8079.63	8622.21	8359.25	5667.32	5931.99		6231.86	8130.55	8055.05		10742.7	7216.16	9208.39	7282.07
Q4QEE1	Q4QEE1_LEIMA	0.0217218	3	3	0	2810.89	5657.72	6097.53	5516.65	5362.6	5989.59	4725.65	4709.01	6161.46	8221.7	6509.96	5738.89	5380.42	6436.22	4357.21	7071.78	5354.99	5938.28	6475.03	4635.31	6172.49	4897.23	4656.79	4844.83	4499.2	4629.03	6092.16	5262.24	6425.06	4771.9	5187.42	6097.04	5332.01	4576.35	4191.1	3485.85	6568.94	5721.71	5078.18	4069.62	4946.97	7309.88	4980.91	5658.31
E9ACU3	E9ACU3_LEIMA	0.0317883	2	2	0	3994.22	3749.04	4918.75	3732.06	3376.64	5126.24	3625.44	6061.23		5863.93	4179.1	3773.33	2729.47	4839.94	5898.61	5343.22	4534.8	2414.36	2722.67	2858.89	3678.89	4187.37	5473.73	3630.2	6437.4	2811.29	3902.78	2415.14	3815.92	4051.39	3140.32	2016.74	4056.25	2011.26	4891.05	5368.06	4288.69		3336.29	2344.97		6804.16	3244.76	3730.38
Q4QB83	Q4QB83_LEIMA	0.00559512	2	2	0	8781.4	7462.77	6726.71	6994.17	8823.96	7063.05	7207.66	8089.76	4849.86	7834.93	7033.34	8742.03	5555.96	5774.56	8508.16	8029.79	4667.59	9243.79	4794.16	6234.51	6238.47	6715.12	7207.4	9384.48	7531.71	8130.21	8247.18	8961.55	6814.17	9939.88	6808.93	9990.73	7897.24		5354.69	7893.24	8042.04	7766.36	8657.21	7604.21	8138.35	9237.81	4370.92	5694.31
Q4Q2L7	Q4Q2L7_LEIMA	0.0263861	2	2	0	6288.21	5624.9	3684.24	2849.9	4034.83	4930.05	3872.45	3427.02	3983.49	5488.12	3527.39	2666.33	4852.04	3997.19	3738.75	2427.14		6114.95	4987.2		3107.35	5241.92	4789.19	4615.05	6848.93	4328.81	3204.69	6919.82	5716.48	6019.71	4587.66	7056.27	5122.98	6278.14		3505.22	3801.82	4404.4	4504.26	7791.73	3584.64		5836.44	2620.47
Q4QCQ1	Q4QCQ1_LEIMA	0.0163882	2	2	0	17732.8		20506.8		16775.8	18992.6	21142.9	20433.1	19799.6	17121.1	16354.1	18461.3		22304.9		16041.2	22802.2	23263.5	17792.1	15707.9	16397.4	22125.3	25524.4	22639.6	17642.9	15304.7	21647.7	19943.7		13005.8	12088.5	16442.7	23417.4	17852.2	16530.6	20331.7	17500.7	23314.5	19024.8	14780.9	18756.5	18565.1	14839.4	19497.8
E9AD54	E9AD54_LEIMA	0.0335169	2	2	0	1628.16	2858.1	1696.41	2887.99	3431.96	2132.59	2528.61	2205.88	2681.55	1980.1	2099.11	3525.02	2095.3		2333	3189.84	2455.38	4056.35	5403.6	4365.51	3229.7	3311.86	2729.2	4946.47	4412.98	2118.79	3699.94	3368.93	2839.83	2129.67	3870.72	2794.44		2994.56	2840.3	2319.74	2016.65		1281.89	3601.57	4189.14	3205.35	2845.91	3583.53
E9AC17	E9AC17_LEIMA	0.0335728	3	3	0		15151	15015	13449.5	11683.6	13364.8	10505.2	16774.9	14460.1	10226.3	12792.2	15214.8	18726.9	13765.9		13106.8	12050.8	17520.6		16792.9		13199.5	10961.7	13918	12092.6	14033.9	10137.1	8025.46	16207	14544.1	16330	15971.2	13241.6		17404.2	17729.6		18428.5	10017.5	21402		13214.7	12957.6	14728.7
Q4Q961	Q4Q961_LEIMA	0.0353235	2	2	0	7550.19	11764.7	6515.08	2750.9	13623.7		10176.7			8528.71	9926.41	8939.67	5760.55		6926.98	7716.19	5813.34		10677.7		13915.4	5723.06	10020		11169.7		5251.07	7855.22	9631.08		8515.72	11020.7	4781.68	6965.96	10692.7	6120.84	8506.36	5514.77	7844.73	5165.63	10788.1	6532.31	11684.9	9898.54
Q4QHN4	Q4QHN4_LEIMA	0.035575	2	2	0	6309.35	6680.44	7631.76	6956.38	4477.16	7646.35	6118.62	6098.25	5107.83	6638.23	6957.79	6055.05		4422.45	5038.66	7509.16	5220.15	6607.57	5104.59			8635.22	9975.09	6854.24	5869.3	6717.83	4482.51	7178.58	4465.93	5701.95	5270.77	7308	3945.68		5272.53	7776.09	7328.97	5696.09		6579.26	6035.27	4878.24	6020	7656.07
E9AFZ0	E9AFZ0_LEIMA	0.0317309	2	2	0		14569.4	11648.4	5563.96	12734.2	12449.5	12376.9	15478.9	13005	11834.1	13049.6	14685.7		11950.3	15198.6	21810.5	15903.7	16133.4	17743.6		11702.7	12043.3	13291.9	12306.8	11657.5	14665.4	13267.4	11339.8	12830.7	13560.5	11116.3	12221.8	11513.7	13077		12753.5	9169.13	12383.7	11850.9	11726.1	14226.6	9061.27	12168.6	13550.7
Q4Q193	Q4Q193_LEIMA	0.0335337	2	2	0			3983.75	5097.27	7035.4	4978.06	7043.41	3312.7	5477.89	5661.85	5658.96	4408.02	6541.5	4158.22	8125.78	6526.29	7385.88	8457.28	8489.91	7303.1		8070.23	3936.93	4176.04	8578.4	7244.69	5227.09		4341.5	5873.12	3066.61	5324.69	6555.02	5904.86	3755.37	7770.25	4548.19	4395.99	4665.05	4902.45	7944.28	5493.36	6415.14
Q4QIV3	Q4QIV3_LEIMA	0.0325458	2	2	0	8278.29	6975.19	9568.39	6792.91	9369.12	8784.4	8778.09	9111.41	6653.9	6920.61	8896.32	9361.72			7782.78	4892.63	6369.33	6458.9	8416.1	8660.96	6109.79	5251.96	7014.55	5489.8	5678.99	5633.34	7884.55	8127.41	8734.44	8397.89	5217.58	5504.95	11357.1	6658.3		6253.89	7337.33	8971.86	7012.69	8276.05	11097.1	9285.14	5109.57	6475.99
Q4QG11	Q4QG11_LEIMA	0.0206053	2	2	0	7425.97	5809.06	6157.66	9392.22	7265.56	10920.3	4526.18	7660.19	7508.74	7968.2	6565.28	10471		8110.59	8275.92	6981.58	7344.37	4910.66	6871.64	5660.55	3917.46	6486.63	7952.62	9278.57		7272.24	8613.88	4420.38	6764.04	7414.41	6623.44	7217.07	7491.9	6194.84	7788.19	4097.47	8763		5289.31	8417.17	7309.14	7588.97	6178.53	8881.92
E9AFB2	E9AFB2_LEIMA	0.0278477	2	2	0	47170.6	35347.5	39625.6		40256.6		46136.6	40598.3	46274.1	36502.1	26291.5	26679.7	45233.8	34258.6	45770	35999.4	42510.6	35727.2		39986.4	41135	42441.3	39936.7	16890.3	36167	35350.8	37249.1	33044.3	28738.7	46244.1	45904.4	35788.2	43940.1	31325.7	30978.5	36344.5	32897.9	36793.6		36766.5	32451.3	42006.7	35954.3	49397.8
E9AC70	E9AC70_LEIMA	0.0306122	2	2	0	4488.16	5924.98	3418.55	5851.52	6886.62	6392.86	7314.94	6459.48	5014.06	5831.49	8066.2	5783.15	5054.3	3647.95	4404.26	5531.23		5373.94		3694.9		3992.22	4980.84	5191.99	5224.08	4859.76	6564.36	6507.13	5012.94	7663.62	6331.82	5440.03	5677.48	4589.54	5601.72	3977.85	6606.7			5163.05	5592.95	6847.36	5570.43	5631.53
Q4QIX3	Q4QIX3_LEIMA	0.0512138	4	4	0		3663.91	3994.77	5704.39	4773.04	5129.38	4401.59	4251.08	4438.6	6377.92	6839.76	6064.7	6490.63	5870.59	4058.8	6213.11	3671.39	6004.15	3943.17	3056.77	3251.65	7010.17	4013.44		5776.66	5027.62	4269.9	4108.64	4027.3	4788.48	3859.01	5001.13	4515.09		5297.51	4909.23	4631.1	3478.62	3035.84	4866.63	5024.54	4335.05	4293.77	4168.06
Q4QFS4	Q4QFS4_LEIMA	0.0151343	3	3	0	4282.82	5396.45	8054.63	5719.36	4265.27		3824.81	2784.19	2781.37	6750.6	4545.2	5907.34		3715.85		3926.24	2760.94			5660.91		3717.06	4738.98	4534.73	4889.14	3493.26		4240.4	5067.88	2490.96	2375.93	2974.22	4659.14	3305.17	5687.75	4697.93	6472.53	6052.22	6076.38	5071.71	3820.81	3246.84	4543.06	6421.13
E9AF14	E9AF14_LEIMA	0.0240231	3	3	0	6374.02	4477.33	5729.87	5602.57	5150.26	3783.6	6494.74	6518.28	4564.67	4404.73	7494.79	5433.78	3900.39	3747.42	4193.52	6449.46	5039.07	4968.63	7850.89	6974.08	8532.64		5028.64	5077.25	4654.27	5748.03	5319.27	6453.95	5379.42	4455.92	6859.84	6478.64	7172.42	8592.82	5383.41	5421.21	3809.31	3484.27	7077.4	7041.98	5020.82	7398.4	5670.1
Q4Q0S9	Q4Q0S9_LEIMA	0.0373802	3	3	0	2033.02	1533.6	2550.34	1647.55	1653.46	3222.29	2660.84	1454.97	1195.14	2266.78	2765.58	2003.62	1433.38	2419.84	1634.37	2144.43	1941.25	1701.42	1925.18	2200.48	1943.45	1662.75	2174.39		2157.69	1632.83	1365.05	1505.07	1610.24	1409.4	1357.66	1384.97	1528.23		1105.03	1371.22	1933.26	2597.56	1581.76	1590.04	2510.26	1129.09	2346.77	2155.13
E9ACF0	E9ACF0_LEIMA	0.0221402	2	2	0	10019.8	11927.1	9695.17	8864.29	9677.3	7852.29	7232.9	8726.45	12492.4	8762.79	12116.3	11091.9	12049.5	8965.48	7630.02	9543.75	15923.9	18559.6		9415.44	9418.86	11896.4	9101.94	14128.1	7711.6	10156.5	12978.6	11780.3	6409	9028.07	14167.7	8472.05	10464.7	10905.3		11747.4	6975.31		7906.91	8984.45	9056.6		10111	9847.94
Q4Q149	Q4Q149_LEIMA	0.0291399	2	2	0	6668.71	9958.11	8641.29	8558.73	9459.44	5352.98	6646.37	9565.4	9665.73	6677.56	7632.92	8269.23	11336.3	10759.6	11275.5	6843.09	6092.87		6582.71		10387.2	7697.67	10780.4	11127.7	7858.18	9325.39	10250.4	7415.95	9867	8999.32	6719.1	6321.61	5437.26	7059.68	8653.89	9412.16	8102.77		8375.73	8537.98	5605.74	7774.09	5381.89	6884.05
E9AC36	E9AC36_LEIMA	0.0373729	3	3	0	35065.9	31046.8	32354.3	39830.2	22615.5	25856.2	25954.1	30851.1	25070.8	27599.2	26088.5	28485.9	23132.5	25420.2	35819.3	28419.8	20688.5	31483.7	22126.9			38555.7	36678.7	28420	30387.2	45521.5	33743.8	29301.8	20970.5	28056.8	20973.5	24266.5	24644.2	25357.6		25670.7		27652.7	40906.5	30092.5	32596.3	28598.3	21428.7	25504.9
Q4QF24	Q4QF24_LEIMA	0.0350656	2	2	0	4739.03	6548.81	7393.11	5089.37	8906.93	4633.59	7888.77	6535.36	7369.48	6306.4	7871.64	5969.81	3664.52	4797.91	4181.7	6746.6	4903.63	9564		6446.56	5537.52	5575.84	4014.64	6769.82	5066.09	4131.41	3847.14	4603.06	5154.85	9632.54	4497.4	8112.6	8133.8	5842.32		5186.96	7032.22	5429.47	4670.25	7693.64	6169.5	5648.75		4337.15
Q4Q5H1	Q4Q5H1_LEIMA	0.00829325	2	2	0	7900.36	6735.06	5612.71	8730.96	7563.9	9067.51	7274.26	7628.41	5523.24	11022.4	10084.3	9199.48	11301.7	7128.97	8324.6	6427.01	8998.75	6332.45	9890.31	8398.33	10773.3	9062.06	8163.08	9096.84	9259.31	9623.1	5790.33	10886.3	9560.51	5404.25	13448.9	8823.16		9065.18	9620.19	6942.94	5958.14	7884.99	7918.21	10605.4	10906.5	9445.41	9342.04	7385.97
Q4Q291	Q4Q291_LEIMA	0.0216548	2	2	0	18040	13238.4	27545.1	24292.8	15519.5	22706.1	8276.9	21386.7	25264.8	20597.4	24074.3	24420.7	19930.2	21085.7	17608.2	18571.6	24207.6	18557.6	20449.5	16997.2	17072.8	13379.1	12358.7	10547	6825.81	11604.5	11262.5	12532	12471.4	14139.4	12207	13887.5	12906.7		10557.6	9178.64	12849	12958.7	11556.7	12418.9	10197.2	8940.56	17872.5	16136.7
Q4QCS7	Q4QCS7_LEIMA	0.0516646	4	4	0	7837.07	6058.82	5365.53	8897.37	9061.88	8569.71	6505.56	6281.27	7761.66	9965.6	10046.5	7612.3	6092.42	5782.42	5420.14	8062.1	8260.06	6304.52	6236.16	8623.95	7843	4930.16	4964.28	6731.61	4559.16	4898.8	4753.84	3937.36	2999.37	3038.19		4435.01	3869.3	4790.91	6081.47	5545.08	4936.4	2953.64	3169.06	4598.94	3995.33	5645.17	6538.69	4259.89
Q4Q1Q6	Q4Q1Q6_LEIMA	0.0236791	2	2	0	5874.37	7602.48	5788.18	7993.87	8251.58	8000.56	8207.97	7852.02	7076.42	7468.12	10236.1	10173.4	7044.82	4838.86	8882.78	8032.7	6256.52	5940.69	7177.53	5741.6	7515.92	4895.64	4573.54	2552.83	5386.05	2825.1	6807.29	5206.9		3949.62	5157.75	2369.37	2337.01		3256.08	2494.13	3458.44	4721.71	3858.09	5923.65	4983.46	5707.04	2650.56	5373.49
Q4Q6L4	Q4Q6L4_LEIMA	0.00911162	3	3	0	12388.1	9404.36	10094.7	9438.54	10951.7	11722.2	12983.8	10967.6	9879.95	7419.86	10596.4	10171.3	10357.1	11960.6	12642	11183.7	12464.4	10033.9	10219.7	9029.33	7895.14	8808.97	6643.39	6735.79	6056.92	8314.1	6244.97	8528.28	7709.75	5878.14	7856.62	9031.79	7305.84	7137.58	8598.35	10337.7	7834.1	7252.55	9527.48	7991.66	7703.62	6494.16		5954.9
Q4Q8Y2	Q4Q8Y2_LEIMA	0.0320667	2	2	0	2840.54	2951.82			3025.81	2656.84	2862.06	2528.4	2281.21	1941.26	1490.15		3179.88		1846.19	2452.96		4776.1	2835.51		3368.95	4677.33	3763.98	5918.26	6859.93	2659.61	4937.91	5597.34	3440.37	5066.93	4411.39	4643.44	3474.86	4728.66	4257.14	6876.62	5108.1	4640.39		4584.32	6129.94	7012.38	3810.95	1745.59
Q4Q4L6	Q4Q4L6_LEIMA	0.00121528	7	7	0	6577.96	6916.13	7093.86	7130.12	9305.63	8424.85	5716.81	5787.67	6935.36	6646.18	6019.54	6683.73	6938.58	8736.28	7426.38	8857.57	7421.22	7160.31	7772.22	8384.74	8890.47	5470.38	6266.61	6939.55		4760.39	5200.02	6349.62	6554.96	5790.24	5347.3	5580.25	5766.99	5058.99	7728.5	4411.69	5653.36	4555.71	5368.04	5777.53	5660.92	5751.71		6905.28
Q4Q5F0	Q4Q5F0_LEIMA	0.0151291	2	2	0	10577.3	11089.3	13631.2	20377.3	17010.2	14188.7	16118.2	19046.7	12023.2	17321.4	19972.5	22384.8	12631.1	9952.54	11154.9	14542.4	14399	11939.5	11995.4	17146.3	17181.7	9352.77	9931.34	12630.1	8343.47	11134.5		9452.27	8125.96	11246.7	6535.12	9853.77	14429.3	8962.6	11733.2	9648.16	9604.86	10113.5	11831.5	9339.01	13194.8	11158.1	9300.92	10462.1
Q4Q5X7	Q4Q5X7_LEIMA	0.0435612	3	3	0		9184.29	8251.37	9653.79	9865.14	7831.99	10360.8	8089.46	8624.22	10645.7	12299.6	8070.46	6201.59	8478.15	7512.99	8949.89	7304.01	9105.64	6045.55	6974.02	6712.72	8104.08	6614.14	5996.34	2795.06	6727.99	4870.48	5170.59	4899.77	7763.21	6551.16	7501.12	6419.46	6694.33	6155.17	6620.67	6014.85	4604.72		7655.42	4968	8257.02	9382.01	7763.38
E9AF58	E9AF58_LEIMA	0.00407263	4	4	0	10747.4	15596.3	14380.9	10930.3	10765.7	12152.2	12696.5	17505.7	13202	14457.4	10945.2	16487.3	11870.1	12226.5	12468.8	11030.8	10288.7	11424.9	10421.1	9910.01	13815.8	9831.94	8972.05	12330.3	8706.17	9041.22	8851.36	11037.6	12318.3	10705.6	8742.8	7986.02	12327.1	8800.56	10558.7	6967.58	10338.6	10941.7	8243.68	10192.8	10159.1	8607.81	7111.21	8559.36
Q4Q340;Q4Q310;Q4Q312;Q4Q342;Q4Q1U8	Q4Q1U8_LEIMA;Q4Q310_LEIMA;Q4Q312_LEIMA;Q4Q340_LEIMA;Q4Q342_LEIMA	0.0347922	2	2	0	4845.05	4096.79	6079.07	7990.83	9817.37	7177.13	9825.63	7020.45	8037.15	10327.1	8860.64	9135.41	10382.6	7373.95	9052.14	6776.98	10854.1	8521.46	11985.4	9480.82	13920.5	5047.41	5051.03	4887.19	7496.73	4609.46	6747.23	4196.94	6039.93	6218.66	6624.07	6292.28	3651.16	5201.92	3790.89	6425.21			5411.8	6466.37	8804.23	7062.19	6951.54	5153.75
Q4Q1B1	Q4Q1B1_LEIMA	0.016284	2	2	0	4979.98		2446.64	4912.58	2648.46	4364.78	2882.74	4449.55	2993.39	4672.09	3046.43	5062.46	2214.2	3116.42		2934.03	3195.42	3235.55	3408.88	2014.05	4555.42	4136.88	2596.45	6889.88	4205.26	4700.16	5829.55	5214.23	6185.03	6446.42	3674.34	5352	5645.1	5991.65	4897.68	3391.76	3328.16	6024.55	6683.13	4613.33	4580.92	4476.75	3920.4	3038.98
Q4QAV8	Q4QAV8_LEIMA	0.0302366	2	2	0	21921.2	31602.7	19215.2	25931.9	26875.7	25825	26197.5	19082.4	24769.7	28095.6	29276.7	17941.4	19100.8	12241.4	18808.3	22815	14514.4	12756.4	33947.1		23805.3	13743.3	18323	19182	16937.5	11334.1	16523.6	13678.4	20010.6	12300.2	22189.6	14757.5		20125.8	19922	14415.6	14100.3	13042.5		23372.2	11398.9	20931.4	17082.7	19201.9
Q4Q9J1	Q4Q9J1_LEIMA	0.0333385	3	3	0	53262.9	50837.9	48870.4	49536.6		44629.5	53177.4	52220	62015.9	38743.8	39482.9		55196.5		45031.8	60070	51940	75905.2	62213.3	60149.3	54912.9	60317.3	62273.7	51740	72322	72575.4	56130.9	64646.1	55077.4	50506.3	62529.6	61722	67557.3	94976.8	66566.2	70397.4	70583.1	65835.4	68189	56940.2	59831.1	58176.3	64615	57592.9
Q4QBZ3	Q4QBZ3_LEIMA	0.0125483	3	3	0	15878.7	13802.7	12285.4	12969.7	10542.1	11209.4	19648.8	18436.7		13161.7	11333.2	9062.49	9653.43	10463.5	9188.55		13381.2	8716.96	21414.4	20093.5		16584.3	17869.6	15437.8	20140.6	16859.3	19056.7	20082	20085.4	17118	21149.1	17404.6	13381.3	15864		20003	16965.6	14233.4	16808.9	14259.8	16759.8	14034.5	17651.8	16190.8
Q4QBB7	Q4QBB7_LEIMA	0.0263626	3	3	0	4619.16		7298.56	8695.78	7409.21	5845.52	6481.1	6238.23	7052.83	6436.08	6650.56	5799.7	6021.02	5663.87	5963.06	7306.72	4801.45	7432.9	4379.8	7010.5	6162.04	7239.37	5081.17	8751.91	6458.01	6971.8	6254.59	7419.48	7792.14	6827.07	8163.01	7210.33	8390.35	9345.38	7933.93	7936.74	7115.65	7833.09	9519.85	7473.46	6494.01	7400.05	6304.96	4681.79
Q4QGA0	Q4QGA0_LEIMA	0.0547966	3	3	0	4947.71	4421.17	5661.19	4396.93	6364.87	7116.35	7327.85	6627.53	7492.8	4422.48	4147.96	5679.16	4932.75	4845.28	7488.63	7065.55	4001.9	3766.13	6420.07	3895.48	11855.9	4051.37	3238.44	2935.44	6111.21	3169.79	5533.83	4002.86	3608.27	4611.34	4836.43			4881.32	5943.11	4903.13	3909.57	2982.02	6471.76	2798.29	2158.56	4397.07	4380.12	5751.67
Q4Q238	Q4Q238_LEIMA	0.0315585	3	3	0	8207.38	9637.55	8924.62	8949.64	10153.3	11620.9	9248.74	9524.05	9347.39	9723.47	9099.03	9068.74	10156.3	7324.53	5307.83	9809.93	8660.8	11255.2	8847.92	9590.77	11386	7327.41	7710.15	6508.49	6302.89	7506.77	9493.21	8882.81	8552.89	7471.03	7986.48	9502.29	8815.77		10607.6	7289.39	8541.45	8487.44		6590.75	8345.35	7295.59	6891.15	9812.37
Q4QJD0	Q4QJD0_LEIMA	0.0390734	3	3	0	3001.39	2530.88	3839.15	2721.33	2073.21	3404.52		3774.67	2959.02	2295.9	3108.98	2140.27		2470.69	1757.51	3242.62	2675.14	3687.77	2903.58	2953.16	3288.55	4423.44	2355.31	3789.33	2960.24	4226.57	3068.36	6128.89	3929.71		2317.01	3228.99	4327.4	4385.6	4375.35	3767.26		4863.47	4362.13	3148.92	2480.62	2596.56	5037.98	7135.97
E9ADJ8	E9ADJ8_LEIMA	0.00984219	3	3	0	17880.4	17456.4	15325.4	13136.4	14453.3	14963.1	20519.6	20919.7	18658.7	17527.2	13825	15777	16866.2	21173.2	13875.4	16937.7	13594.3	18987.4	19138.4	16310.2	18573.8	15564.7	13067.5	13781.2	15036.9	14596.6	13889.7	12372	16565.1	17112.2	13361.8	14491.6	14020.9	15436.2	17022.8	15752.9	19064.5		16533.6	15478	12006.7	14200.9	8431.56	12333.7
Q4QBS3	Q4QBS3_LEIMA	0.0330284	4	4	0		21528.3	26156.2	14701.1	18098.5	15229.9	18703.4	18509.4	14257.9	11534.2	15452.1		13292.5	15974.3	9520.48	22266.5	17478.4	13159.9	13189.6		13277.3	26507	27576.6	24167.2	19440.5	16545	22771	23599.2	17450.6	23503.4	30222.2	23893.7	27507.6	20285.1		11237.4	22889.6	14568.9	19724.2		13417.6	12930.2	35336.2	25667.5
Q4Q791	Q4Q791_LEIMA	0.0219974	2	2	0	13095.5	13351.6	9720.9	13783.2	16732.2	15786.2	15018.9	10372.8	14851.6	13042	14921.5	16381.8	17218.1	11382.2		17762.5	14935.2	21667.3	12461.8	14831	13132.5	15475.2	10413.1	13322	13060.4	9725.1	15746.1	13932.1	9041.08	10876.9	12932.5	16401.4	11500.3	14888.1	9811.35	11117.1	13657.9	10695.8	10783.9	13430.3	8906.3	11849.2	14065.4	14550.8
E9ADQ9	E9ADQ9_LEIMA	0.0332909	3	3	0	6190.32	8495.1	9834.15	9320.62	7222.3	7090.92	7447.13	7795.93	7552.9	8360.81	12591	7969.24	9729.35	6840.34	11030.3	10222	8919.98	6145.46	6713.95	6751.78	11664.1	6573.13	7413		8338.17	5456.5	7074.03	6800.31	6512.64	5441.32	7034.63	7455.62	7438.69	11131	8428.17	5380.19	3519.54	7814.32	7371.95	7432.7	6619.29	7106.18	7460.4	9289.04
E9ACY9	E9ACY9_LEIMA	0.00861926	3	3	0	6989.9	9235.12	9944.84	7760.83	11077.4	10157	8756.85	11893.7	9183.04	12365.6	8259.44	12493.9	8236.15	7992.55	5965.3	7387.73	10667.9	8472.99	8963.14	7547.25	7781.66	9463.79	6275.41	6460.97	8246.61	8646.74	8210.25	7831.88	5697.51	8287.32	6483.91	5781.17	9032.95	8220.34	9341.04	7262.28	8021.58		5606.91	8158.83	4958.61	10937.8	7069	7977.95
E9ADV4	E9ADV4_LEIMA	0.0150865	4	4	0	4666.26	5153.95	6337.3	8577.27	9466.24	7376.2	8878.94	6741.71	9526.08	6889.86	9359.27	5902.74	4565.66		6165.86	8940.88	11346.4	6932.55	6412.08	8828.62	7105.41	6540	6157.47	6543.23	7055.4	8389.07	8182.63	6902.25	6897.35	4894.77	3226.37	5254.47	5892.12			5694.64	4543.68	7577.05	5451.1	5799.29	5695.62	4427.11	6476.53	7916.93
Q4QI48	Q4QI48_LEIMA	0.0138032	2	2	0	19242.3	11187.8	15251.7	14544.6	12210.3	12963.6	17017.1	12541.7	12913.3	12392.1	17538.2	15917.5	15711.5	12539.7	15822.2	16636.2	22187.6	17718.7	17854.5	21842.8	16150.7	18459.8	17610.6	19205.6	18266.2	15441.2		16490.6	16765.2	15959.4	13207.5	22620.8	16174.5	21102.9	22297.3	26160	20329	18095.7	18470	15667.8	17606.4	16094.3	17389.1	16786.7
Q4QCZ2	Q4QCZ2_LEIMA	0.0240212	2	2	0	14509.1	13043.9	13718.3	7058.84	10684.7	12245.7	10805.1			12629.2	11395.5	8356.92	8602.33		10631.6	7541.53	10558.1	12591.5	11488.4		9612.24	10981.8	10857.4	11821.8	11613.5	7859.19	10401.4	12127.4	15169.4	8775.55	19679.6	17080.7	17298.1	9235.28	10787.5	12501.8	11690.1	20510.4	14692.2	15893.2	13011.2	9605.61	15422.4	15615.7
Q4Q0P0	Q4Q0P0_LEIMA	0.0225218	3	3	0	14386	13609.3	16702.8	13572.9	11399	5525.84	12551	13218.6	12722.2	13079.5	16347.3	16144.6	12924.5	14461.5	10491.3	9292.89	12541.4	11121.1	9973.05	9123	10526.9	18607	12803.6	15622.8	12141.3	13079.3	16852	18230.7	12967.8		15308.2	14410.6	9913.14	13900.4	14530.6	14378	14022.1	10607.2	10518.2	16041.5	15202.8	15815.8	20244.4	12903
Q4QDF7	Q4QDF7_LEIMA	0.0439647	4	4	0	2609.24	4553.09	4512.01	2926.15	3562.92	4318.22	4460.69	4968.12	6040.83	4708.24	4654.14	5080.92	5479.68	3753.93		5981.9	3707.89		3247.69	3381.78	3158.01	5116.84	4393.95	5716.66		4122.36	4353.57	4716.33	4326.18	5613.86	6481.69	3746.08	4025.84	6617.39	4041.04	3496.54	6981.66	4386.85	3877.06	3283.62	4166.19	4432.29	3816.71	7408.36
E9ACT4	E9ACT4_LEIMA	0.022488	3	3	0		6707.04	5424.06	10231.2	6883.07	7752.44	7340.3	6972.58	7610.7	6511.38	6848.36	7591.49	6166.45	9072.86	7646.36	5303.08	6936.05	7171.56	5722.92	7259.48	6902.07	6644.15	8688.4	6584.11		7096.11	6171.32	8026.54	8823.8	7025.77	4828.36	7400.67	6536.29	5017.73	6872.82	3865.56	6778.38	7109.62	9980.31	7625.34	6345.76	8777.71	6145.57	5816.39
E9AEY5	E9AEY5_LEIMA	0.0269554	3	3	0	22762	16807	29815.6	20179.1	32426.3	18344.3	22088.8		27323	20156.1	25404.1	24498.4	27120.5		20559.8	33816.4	21185.8	26370.6	26351.7	24546.5	20504		31248.3	23402	25322.4	35282.6	23810.3	19114.4	29434	25238.6	26126.8	27444.7	25769.3	26596.4	26797.8	34288.9	22478.6	28798	26610.7	26311.6	27543.4	22181.8	28293.3	33013.6
Q4Q586	Q4Q586_LEIMA	0.0302315	2	2	0		3146.74	3017.74	3512.47	4730.72	3179.49		5390.51	2649.79	4337.35	4752.94	6080.95		3815.13	3125.02	4186.45	2448.2	3588.8	5705.03	3252.49		5861.59	3759.73	3267.24	3851.5	3837.91	2515.87	6177.97	7570.33	3516.99	4430.21	3412.27	4248.38	2769.93	5154.43	4417.98	3893.76	6744.96	4537.34	5219.71	3703.93	3833.01	6445.63	8187.09
Q4QHN1	Q4QHN1_LEIMA	0.039142	3	3	0	4327.88		5215.42	5910.21	6645.27	6633.08	7239.91	4760.13	4325.84	6773.43	6791.29	9625.02	5283.71		6348.83	8316.68		10791.8	8216.65	9467.57	5435.43	5044.39	7468.18	7808.43	7058.9	8147.55	5699.68	5811.82	9415.75	7524.91	6953.36	7183.25	8718.24		5830.26	9648.31	7614.72	8915.02	7830.78	10934.2	10453.7	8313.1	8317.8	10841.9
Q4QJH3	Q4QJH3_LEIMA	0.0306816	2	2	0				9628.48	8778.3	6990.05			3631.01	7354.01		6105.12	5286.26			9517.02					5886.87	8974.3	7877.77	10326.6	11740.6	10694.7	8952.24	8648.1	11132.6	8574.85	11401.5	9380			17030.4	4246.18	8622.97	7602.59	10248.7	7361.36	12372	6200.73	12625.9	5927.36
Q4QE68	Q4QE68_LEIMA	0.0332911	2	2	0	2620.28	2311.06	4363.93	3615.51	3114.04	3238.41	3513.93	4786.4	3363.11	5302.59	4680.51	6053.72	3190.92	3626.32	3683.14	2984.75	3697.03	3418.89	4741.91	3643.52	3573.6	3216.84		3057.31	4932.16	4462.07	4695.69	3638.91	3670.77	3023.91	4285.9	2251.06	5993.92	5409.63	3466.94	4399.27	5311.18	2927.34	2701.04	5348.97	2972.54	5208.5	6204.96	3814.32
Q4QB43	Q4QB43_LEIMA	0.0188154	5	5	0	3394.64	3830.98	4732.86	6513.29	6366.76	7796.73	4608.89	4456.88	5176.34	5309.84	6417.65	4727.58	3941.21	5799.3	5064.37	3559.06	4509.26	4883.63	4349.32	5683.61	5008.49	5260.85	5287.01	3604.98	5079.4	4985.18	5656.02	5183.72	4679.47	4671.87	6247.04	6337.49	5607.62	4556.02		5872.3	3978.34	4662.45	4152.84	7166.72	5299.17	8193.75	3850.44	3189.9
Q4Q5Q6	Q4Q5Q6_LEIMA	0.0268987	2	2	0		4351.31	5237.54	4312.94	4511.27	5933.65	4846.13	3763.87	5655.89	3664.74	5336.25	3716.94	3273.08		3590.53	2695.48			4532.36	5337.38	4691.1	4961.33	6224.55	2246.92	5699.38	4287.48	4579.43	8955.74	5216.46	5106.7	6903.76	4099.55	5406.84	5424.25	6160.68	5241.97	7255.52		6529.69	1831.84	5761.84	3458.26	8047.96	6224.85
Q4QJI6	Q4QJI6_LEIMA	0.0142788	3	3	0	2274.22	2497.85	2587.05	2297.36	4251.66	1514.51	2366.79	2101.35	2623.38	2461.84	2753.36	2339	2940.53	2921.7	2629.59	1971.45	2504.43	3598.08	2085.46		2465.86	1270.51	2611.85	2082.14	1927.17	2808.84	2149.31	2544.62	2649.49	2144.08	2759.82	3559.1	2658.27	1952.39	1989.47	2139.18	2330.72		2006.36	2850.71	3707.61	2913.17	2392.97	3210.71
Q4QFN2	Q4QFN2_LEIMA	0.0449822	3	3	0	15456.3	19217	15720.5	17619.3	22413.3	27419.1	22154.9	31684.8	24075.2	26638.4	20595.2	29038.1	24232.3	19389.2	17937	29204.2	24662.7	24884.2	31354.8	25962.1	25738.6	38352.8	16430	23551.8	31754.1	22392.5	27798.3	21586.4	27454.5	26554.1	21689	14055.4	21473.3	33223.6	24694.3	24962.2	20980.4	19365		23679.3	22355.8	21872.1	36601.5	25375.5
Q4Q635	Q4Q635_LEIMA	0.0154631	4	4	0	3923.38	4580.09		3171.53	3473.4	4559.36	4859.64	5280.18	3768.9	4854.87	3926.6	4328.27		3498.85	2497.24	5267.84	2686.75	4884.22	6487.05	3671.8	2939.7	3860.09	4431.04	4355.99	3913.37	5628.85	5361.65	2983.4	3995.87	4319.17	3813.9	6548.91	5309.37	4183.85	5140.02	5106.65	5243.88	4755.67	3751.72	5780.09	6278	4602.91	4314.3	5340.03
Q6T449	Q6T449_LEIMA	0.0104268	4	4	0	4562.93	4396.3	6820.47		7532.12	4407.03	3324.71	5665.03	7165.98	5532.98	3789.14	5391.93	4648.09	4843.17	3899.22	5423.99	6105.89	7549.63	5984.34	5116.68	7440.76	5900.82	5467.52	4182.58	4620.84	7862.41	6422.5	3782.36	5574.9	7033.93	7703.24	6090.42	3770.28		3357.82	4638.97	7250.73	4106.26	4174.73	6553.4	5180.07	7173.27	5648.64	7198.32
Q4QDW6	Q4QDW6_LEIMA	0.0223552	2	2	0	9055.41		12594.3	11907.6	9600.86	12995.4	17820.8	12831.5	13307.3		9455.52	10294.2	12855.4	12004.9	8592.18	11201.5	10140.6	9512.65	12086.3	7166.76	8362.93	7840.16	11272.1	16812.2	15488.6		11338.2	12629.3	13450.6	14857.8	11510.5	14901.7	10535	14249.1	15727.8	12933.8	10527.8	12413.3		11169.6	13068.1	11651.5	15498.9	13135.5
Q4QEP6	Q4QEP6_LEIMA	0.00355872	3	3	0	2049.93	2693.39	2554.06	3214.96	3685.92	3744.24	3458.06	4682.78	3095.47	2669.01	3640.79	4212.47	2565.02	2208.74			3336.85	2339.55	2822.03	3322.27	3917.18	3141.51	3999.96	3133.23	2821.78	2612.38	4177.82	4429.44	2795.48	3217.41	2795.46	4017.31	3700.19	3560.82	3656.8	4192.13	2414.01		3699.21	3773.49	3850.32	3232.68	3979.93	5374.74
Q4QEG4	Q4QEG4_LEIMA	0.0307495	2	2	0	7655.46		6250.19	8569.77	6727.73	8821.57	7711.75	8635.42	5931.64	7637.13	7644.85	6308.95	8731.39	7770.32	7788.28	8196.81	7574.63	4264.61	7335.58	6682.94	8043.32	8596.25	5766.56	6657.01	8100.75	9129.7	4361.67	9232.4	7095.4	7788.36	7842.9	7214.37	8533.92		10649.5	4633.35	9494.92	8766.46	8367.98	7663.88	6191.77	6826.53	9302.85	8052.94
Q4Q2D3	Q4Q2D3_LEIMA	0.0270314	4	4	0	7366.63	6122.24	8354.11	12430.8	12215.9	12899.6	9354.69	5591.58	7405.23	9280.4	10760.2	10756.5	8825.94	6586.8	12051.3	11021.3	8545.05	8017.15	11938.7	8226.15	6231.65		10173.5	9415.21	12006.8	10099.1	10135.8	10128.9	10365.4	11735.3	12366.9	11311.3	8561.53		7455.17	11217.9	14444.7	13354.8	5847.66	9295.02	14474.8	13961.4	9320.21	14693.3
Q4Q5M2	Q4Q5M2_LEIMA	0.019857	3	3	0	7595.51	7291.45	6473.87	6934.98	9702.9	10149.4	8961.81	9320.34	9923.29	9250.47	8226.74	6593.69	5666.66	7141.03	8128.78	6239.72	6134.93	10474	9638.42	9443.91	7630.83	7980.1	11025.1	7626.1	7697.79	7476.23	9259.93	8378.14	8712.17	9874.23	7813.46	9096.54	4690.45	10680.1	8665.42	9909.13	6230.34		8487.06	10113.3	9297.74	8188.74	5539.76	8450.77
Q4Q4K1	Q4Q4K1_LEIMA	0.033344	3	3	0	13041.1	11590.5	12959.6	12501.2	12204.1	10403.8	9158.09	9990.69	11546.4	9543.75	9172.85	10842.7	7273.67	11446.9	9585.37	8179.24	10977.5	11393.2	13943.3			13644.9	12400.1	10868.5	11142.8	9657.46	10427.7	10089.6	11268.6	11048.8	6438.44	11604	9417.35	11551.2	9735.2	7977.94	8855.16	8058.99	9933.41	11851.9	9427.95	8131.6	12078.8	10245
Q4QGT5	Q4QGT5_LEIMA	0.0315857	2	2	0	3488.45		3719.16	2980.64	5424.17	3297.95	2860.78	3430.75	5492.07	4379.02	4824.85	2259.11	3634.74		3047.03	3436.41	3449.03	3358.76	2111.63	2457.46	4208.87	4475.51	4516.5	3440.37	3191.68	2454.92	3786.15	2103.76	4503.4	2970.28	2132.75	3997.49	2666.88	3155.84	4817.82	2834.17	3894.84	4059.7	3949.63	3480.08	4113.49	3955.21	2519.95	2098.64
Q4Q0D7	Q4Q0D7_LEIMA	0.0399065	3	3	0	3574.15	7535.95		8254.44	5874.01	7666	9023.2	7712.13	4575.95	10047.8	8789.83	8110.6	6636.33	7801.76	4857.13	4847.31		5231.71	7969.37	6963.29	6457.77	10933.6	7316.92	9088.72	9429.5	12933.5	10669.9	5697.58	7848.29	7393.88	6370.53	7462.28	9974.38	7824.27	8253.07	6387.26	8683.6	5102.92		7684.94	11165.1	8098.96	8281.8	10625
E9ADK3	E9ADK3_LEIMA	0.0317686	2	2	0	6546.16	5787.32	5327.06	5521.42	4192.2	6166.41	4864.85	5730.03	5097.1	8615.8	8891.34	7446.5	7494.55	5870.6	7787.61	8803.91	7183.74	7108.95	5521.65	5068.71	6520.77	5845.93	5208.95	6350.74	4748.44	7617.88	5516.64	6055.18	5333.63	6346.79	8682.89	8136.23	8134.16	7317.35	6736.11	4801.8	7208.85	6473.26	5866.76	7475.45	6709.81	6186.66	4923.19	4754.88
E9AC57	E9AC57_LEIMA	0.042785	2	2	0		14221	21613.6	25269.2	20985.9	17585.6	16867.2	20878.7	21898.7	20440.9	18082.2	17943	16890	18707.3	20002.1	16748.3	24759.6	29477.6	24777.8	36391.4	18733.1	10826.6	14386.9	14261.5	20226.2	12885.6	25789.5	20145.4	16641.1	24312.1	21928.4	19163.1	26530.3	26004.4	20455.7	23942.4	18102.9		29809.3	15612.8	24292.3	23442.5	12963.2	16811.9
E9AD17	E9AD17_LEIMA	0.0329949	2	2	0		4581.77	6401.85	4633.31	4315.59	5436.98	6825.52	3145.92	4844.23	5167.31	5427.32	7323.31	3594.89	3395.58	7922.84	6776.72	8014.16	5042.48	7298.44	4764.72	4642.89	5992.99	7413.6	4858.94	4882.53	6164.76		3526.06	3651.17		4818.69	7898.84	5931.07	8435.55	6022.04	5103.75	7396.03	5093.16	4357.09	6884.93	6854.8	4720.72	7833.94	6910.44
Q4QHZ5	Q4QHZ5_LEIMA	0.0194941	3	3	0	12487.8	10248.7	13022.1	10089	8805.03	10089.4	10033.1	9569.06	12458.9	11906.2	11539.9	10657.1	7432.2	11382	8148.29	9059.59	8969.55	6982.42	9905.24		9327.53	13481.9	8797.42	10113	9463.14	5381.73	10524.2	9226.5	12529.3	6094.48	8456.33		9401.41	5553.56	8854.09	7986.81	7199.78	3965.79		9907.89	8127.45	8386.5	8495.02	5594.65
Q4Q785	Q4Q785_LEIMA	0.0292932	2	2	0	14033.6	7717.4	12017.2	13493.8	10738	12309.9	15473.7	8565.29	9990.94	15292	15371.8	14875.5	12588.8	11472.9	17984.6		11128.7	19622.1	17005.6	13983.2	13711.9	12405	8415.87	11556.9	19633	18651.6	12396.7	14944.7	14423.2	12351.6	10534.2	15064	14617.7	12745.5	18403.6	16443.8	12938.7	9032.6	11724	16429.6	14961.2	16567.1	16455.4	12536.1
E9AD81	E9AD81_LEIMA	0.0260383	2	2	0	1110.6	1696.92	997.054	2482.56	4480.01	1887.15	1768.15	2216.93	1904.86	5349.54	3503.55	3489.25	1385.43		2346.93	2267.94	1885.5	1732.07	2301.58	1867.48	1739.01	1664.13	1282.07	2230.54	1146.99	1161.02	1995.11	1269.92	1132.89	1088.52	1283.23	2042.56	2476.48	1740.87	838.895	925.293	1725.95	2241.72		2368.62	1979.45	1387.17	1261.53	2008.28
Q4QE17	Q4QE17_LEIMA	0.0195531	2	2	0		9707.47	9462.42	9769	9349.97	11297.3	11439.7	10965.9	12189.9	8253.53	9685.7	11238.6	5859.86	9775.87	10233.4	8656.28	13012.3	9501.77	7541.14	8007.96	13010		9240.64	8132.89	5891.48	12914	13109.9	7668.53	9393.51	6461.87	9059.88	11789.8	5193.3	7170.38	9138.42	8663.5		7131.13	5491.57	13204.6	10447.8	8836.43	7984.18	10478.8
Q4QIB6	Q4QIB6_LEIMA	0.0331897	2	2	0		1622.13		2402.05	2950.26	2064.44	2147.4	1811.23	2881.95	1816.13	2901.05	2496.32	2396.51		2880.29	2852.5	2493.33	3066.95	1849.95	3193.24	3050.69	1982.3	2066.29	2066.12	2464.76	2604.66	2301.25	2954.82	2797.33	2216.18	2287.33	3333.46	2142.34	2351.98	1929.01	1538.02	2048.03	1132.64	1265.09	2042.83	2590.17	2833.93	2089.36	1476.5
Q4Q8X7	Q4Q8X7_LEIMA	0.0385039	3	3	0		7952.31	6699.56	6512.01	5431.58	7209.81	5505.46	7959.21	5205.84	7524.04	8840.44	9275.3	6974.22	5421.48	11465.5	6184.74	8213.22	9059.64	10195.5	7333.25	6428.87	8059.15	7782.15	6572.36	5694.81	5660.94	8292.86	5761.14		5774.64	5372.53	5932.04	6065.75	6390.32	7383.43	9278.13	7713.34	10683.3	7107.28	5262.41	6614.7	7591.4	7682.15	8535.3
Q4QEF1	Q4QEF1_LEIMA	0.0213696	2	2	0	3609.41	4790.62	6401.38	4522.25	4267.07	3909.45	5130.71	5809.89	4694.38	5643.03	5284.67	5285.87	2940.88	4912.5	4329.99	3475.33	3395.73	4495.08		2733.14	3501.1	1512.41	3487.51	3228.68	5445.58	2049.69	3011.06	4589.67	5118.56		3910.28	2210.41	4227.42	3983.01	2509.73	2956.14	6299.32	3849.43	2559.04	3160.01	3207.52	5198.4	6053.04	3061.64
Q4QBE5	Q4QBE5_LEIMA	0.0376497	4	4	0	5667.05	5701.72		5626.04	5830.02	6228.4	5234.51	4959.55	2511.89	3618.79	5656.14	5757.74		4367.81		5123.41	5668.1	5810.5	5684.87	6036.77	4512.05	5803.13	7872.95	8162.88	5349.72	5443.03	3544.89	6800.58	8311.29	6349.61	6302.44	6249.34	4190.31	6923.44	6890.97	4337.76	7602.82	3408.87	3641.69	7281.29	4898.92	5714.21	4655.21	4195.28
Q4QHX4	Q4QHX4_LEIMA	0.0308536	2	2	0		5954.23		8854.95	7804.84	4556.81	6472.63	6063.42	9612.91	6909.63	7198.31	6864.75	6240.44	7764.23	6934.57	13617	9983.95	13271.8	4932.23	6464.81	7140.12	3380.71	6570.7	6517.69	9110.76	6869.79	7080.41	11212.4	5037.17	5029.86	5796.34	8604.41	5617.28	9851.07	6929.54	6079.71	5118.06	9306.07	6883.3	5233.5	5117.78	7363.25	5337.84	4947.44
Q4QG51	Q4QG51_LEIMA	0.000546847	5	5	0	6649.61	7176.75	8480.09	7485.64	4873.38	5344.08	5823.22	3435.6	6733.79	3611.8	4778.8	3483.92	6842.52	4483.71	6563.62	7826.81	7105.51	6701.91	6197.15	6760.38	5484.37	5273.34	7378.92	4809.94	3431.14	5065.62	5298.56	5584.19	5808.87	6690.67		6511.26	5832.72	4916.03	4917.2	5367.66	8359.58	7564.76		6486.23	6482.01	5379.59	5221.04	5309.34
Q9BLQ6	Q9BLQ6_LEIMA	0.00365449	2	2	0	2896.74	7262.38	3880.52	5868.47	6675.82	5298.86	2679.21	4335.84	5160.96	4592.93	4430.54	4791.66	5195.14	3221.03	3965.5	3885.98	4215.34	3419.4	4097.65	4823.98	7043.37	5148.59	4335.61	4695.47	5052.16	3523.13	6993.43	3275.13	5539.06	4532.81	4326.44	4327.15	4404.63	4683.92	5151.49	6313.62	5686.16		3670.9	3897.48	5122.29	4919.68	3778.79	4738.71
Q9NF89	Q9NF89_LEIMA	0.0333542	3	3	0		5514.98	3746.99	5064.27	9761.63	8795.61	6185.91	6016.16	6477.89	7348.66	9869.68	9457.31	4274.3	3834.72	3552.48	7289.38	5931.37	4990.49		5991.78	4662.86	6715.59	6037.57	6682.87	4747.44	7541.12	7195.54	5421.01	6552.03	4976.19	6643.3	7546.4	5480.01	1790.15	4912.39	3407.58	4077.49	5907.75	4894.65	3046.91	5972.74	4885.21	6358.55	6688.85
Q4Q704	Q4Q704_LEIMA	0.0321728	2	2	0	5242.41			5347.59	6279.54	3618.21	3737.9		3369.75		6086.65	4981.02		6578.98	5393.08	4214.19		4127.74	3798.42	3283.19	4446.54	4580.62	5991.63	6036.2	3842.71	4593.11	5990.55	3813.97	3600.3	2397.83	6780.32	1778.72	5130.43	4975.48	3129.55	4020.53	5127.12	5564.95	5782.5	3301.78	4573.86	4189.58	4921.29	2565.3
Q4Q7G7	Q4Q7G7_LEIMA	0.0319049	2	2	0			14322.1	12716.2	12226.4	15723.1	13941.3	17470.1	14801.1	15125.1	15996.6	13696.6	12473.7	10655.3	11879.8	9314.78	13587.8	14371.1	17614.4	9273.84	9694.37	8692.56	9899.75	11853.7	12781.3	12387.2	13059.8	10740.9	16199.6	15549.7	12943.4	18774.7	15075.4	10878.4	17326.7	13080.1		13331.5	12649.6	21452.3	17017	17627.1	16190	12016.8
Q4Q0N0	Q4Q0N0_LEIMA	0.0282748	4	4	0	5103.85	5596.26	7052.23	5975.34	7927.7	7495.23	7642.18	5904.4	6937.66	9291.66	8951.81	8998.25	5506.26	9697.81		9327.52	6108.62	5418.38	5151.53	6812.83	10416.5	8552.68	5367.79	5400.54	5346.34	5084.95	4720.82	10419.9	7432.17	7520.66	8233.92	7538.82	5581.42	5404.08	7853.17	7505.06	7474.9	4870.01	6132.35	6577.45	7779.1	5343.85	9440.44	10350.1
Q4Q8A9	Q4Q8A9_LEIMA	0.022913	2	2	0			5827.88	7308.72	7046	6927.47	6797.26	5976.23		5544.28	7881.16	6487.92	5898.82	3144.98	6011.61	6455.18	6742.64	4971.82		6744.53	5294.47	7702.11	6951.85	6079.32	4815.28	7459.73	6178.18	4585.59	4992.66	5124.71	6498.97	4929.21	9105.74	6810.4	6696.75	6569.26	4795.79	7495.63	4765.66	7402.71	6770.17	5188.82	5472.92	5508.7
Q4QGQ2	Q4QGQ2_LEIMA	0.0239257	2	2	0	4619.07	2221.06	1743.48	4376.65	4223.19	3930	5249.58	4014.02	3384.48	2816.03	4438.66	3967.62	4670.76	4001.94	5498.03	2332.05	2748.56	2823.37	4024.26	4117.34	3671.78	3452.15	3238.62	2769.03	4406.7	2879.11	4003.06	4783.61	1936.11	3583.2	2646.52	4293.98	1939.72	2365.44	3131.45	4719.9	2613.28	2011.22	2281.03	4874.13	2893.88	3910.67	4620.72	3122.04
Q4QF00	Q4QF00_LEIMA	0.0273163	2	2	0		14621.9	11386.6	7492.45	14972.7	14331.5	8473.94	10112	9510.86	9949.5	13879.7	14639.3	7874.62	11396.9	9405.53	10807.7	13305.3		10990.7	10132.8	9190.17	14800	8672.92	12272.4	12499.6	10910.1	11870.4	11714.9	11677.2	11216.2	10732.6	10695.5	7259.41	11170.5	13766.5	7797.91	9592.96		8765.9		9387.8	10899.6	10808.2	11656.6
Q4QJ64	Q4QJ64_LEIMA	0.034162	2	2	0	1412.99	2477.8	1938.67	4399.62	3618.81	2427.35	2863.01	3802.49	2938.87	5319.99	5615.49	3510.69	4765.66	3084.16	4431.51	4257.26	3833.87	1928.83	5199.09	1981.67	1898.96	4455.2	3489.07	3876.05	4125	3188.39	3030.75	4439.07	4197.88	2988.98	4532.68	3085.55	2050.8	2417.57	2481.25	2718.17	2831.54		2669.42	4239.24	2223.27	2798.66	4126.56	3783.84
Q4QCF9	Q4QCF9_LEIMA	0.00649459	2	2	0	11454.6	13710.9	13644.2	16535.6	10249.3	14935.8	16998	14583.2	10155.7	12963.7	15492.9	8378.78	13106.4	14566.7	7471.68	15724.6	18533.8	11458.1	17354.5	17434.6	16560.2	14836.5	12147.5	15106.5	17718.3	20303.6	17088.3	14247.6	12274	11691.5	13151.1	12622.6	14774.5	12899	14006.5	11520.7	12345.4	16759.7	14016.2	15279.3	15130.7	15467.4
Q4QG04	Q4QG04_LEIMA	0.0323893	2	2	0	10765.1	8624.11	12037.2	8886.23	15857.3	9546.19	10715.9	8275.78	8107.71	10623.5	12591.9	13685.4	10938.5	8561.09	8251.53	11665.9		12385.7	8704.64	8546.04	7105.67	12830	15545.7	9542.59	12515.6	13037.5	11764.9	8422.69	13091.7	12761.4	9352.89	9507.93	8248.22	11581.7	11722.4	11085.6		8095	10393.1	13206.8	11727.2	11286.3	13278.1	9627.4
Q4QIC0	Q4QIC0_LEIMA	0.0329842	3	3	0	6897.81	7254.21	6358.58	7371.17	6776.85	9832.69	7325.05	12862.7	9502.62	9634.88	10093.8	9355.38	7806.77	7793.82	6392.15	6693.97	8582.54	8451.47	7902.05	7512.85	8203.58	8610.01	7076.85	6563.21	7147.96	7365.58	8519.61	7858.79	8206.18	7437.14	8107.6	9042.18	6869.36	7992.24	9864.42	5887.2	7948.12	7605.86	7654.99	7234.71	8996.99	7576.31	7579.45	8615.23
Q4QJ14	Q4QJ14_LEIMA	0.0184912	5	5	0	4410.65	5998.71	6875.77	5974.43	6605.29	7866.84	7307.37	7609.63	7322.18	4696.59	6632.68	6542.19	7145.76	6204.05	7539.28	7730.3	6346.47	6261.29	8123.08	4450.92	8278.03	7518.46	6909.9	7286.71		5763.72	5346.2	7782.48	6946.41	5428.01	6104.97	5427.15	4775.91	11039.1	5482.69	6065.04	6700.7		8586.47	5653.55	7412.99	8614.24	10012	5129.57
Q4QHY9	Q4QHY9_LEIMA	0.0155783	2	2	0	6249.9	7303.48	7777.65	5888.93	9994.52	6446.61		3878.65	7038.67	6485.76	5299.36	6448.07	5455.32	5967.9	7776.88	6036.8	5537.73	5292.83	5535.3	7343.26		6957.71	5518.47	7357.37	6406.88	3154.89	6452.93	4405.92	4226.99	8823.37	6162.19	5159.74	6931.14	5577.97	6116.57	8404.94	8611.08		5804.6	7175.89	7059.76	4346.93	6043.95	6673.06
Q4QA25	Q4QA25_LEIMA	0.0564617	4	4	0		13762.3	11349.5	12812.3	14144.6	11116.8	11788	11575.3	14505.4	17511.7	14466.4	14905.6	9193.68	8870.35		15980	13342	18602.3	12380.9	17721	10082.3	11158.5	12827.6	13402.5	10291.6	11161.7	10614.6	13764.1	16011.5	10887.9	12912.9	11102.8	10247.3	16197.9	14728.1	12586.2	11336.9	11451.2	16289.4	17583.6	12047	16992.3	12498.7	8117.65
Q4QAG0	Q4QAG0_LEIMA	0.0164016	2	2	0	15815.2	9165.55	13582.2	9486.73	11079.4	10263.8	10474	13951.3	9734.17	14912.7	11780.9	12001.9	13723.9	10652.6	11346.8	16243.5	11992.2	17663.1	17087.4	14305.2	13381.9	12976.6	9235.38	9563.03	10517.9	12588	13827.8	9943.72	12200.8		10353	9217.35	10954.6	13075.2	11992.4	12584.9	8740.07	12491	14950.2	9236.3	7322.97	10065.8	13627.9	12069.5
Q4QAP0	Q4QAP0_LEIMA	0.0106925	2	2	0	2924.96	2685.31	4356.62	4843.45	5163.58	6042.9	6633.65	6077.47	4967.54	4675.16	4102.88	3789.41	2129.07	4454.53	4170.14	4604.78	5226.93	6588.65	5175.2	2102.75	7295.64	5034.6	6301.35	4108.33	4408.84	4042.25	6876.33	4614.46	2864.12	5190.89	6008.2	5682.72	6295.72		4687.13	4507.76	2909.68	5087.51	5101.44	5540.6	5081.63	4732.86	3525.74	4477.79
Q4QBL6	Q4QBL6_LEIMA	0.0246096	4	4	0	7641.53	6908.59	7389.8	7175.19	8064.87	9368.21	7870.85	6770.53	7870.04	7970.17	8982.96	8538.06		6926.52	6302.44	7046.48	7687.44	11386.7	7730.44	11524	8301.78	6608.81	8260.49	8151.14	8643.49	7219.4	11300.6	6555.48	8459.45	8469.36	8312.96	7158.22	8680.62	8223.85		7892.7	6097.83	6508.44		8552.97	8068.22	9597.74	7560.38	8921.09
Q4QGD5	Q4QGD5_LEIMA	0.0386428	5	5	0	63390.8	72756.7	73614.1	75417.4	79743.5	71218.6	64545.4	65692.6	65989.3	68779	83443.5	81150.8	78165.3	70001.5	70530.1	59827.9	50137.6	62759.9	76472.4	71241.7	73810.1	17533.1	13949.1	26176.1	17210.1	11246.5	16249	6075.07	10637.3	10853.4	13770.8	12039.7	8518.05	10232.6	11193.7	12912.5	6271.31	5235.39		12776.1	21332.7	21734.7	13577.9	14779.8
E9ADQ0	E9ADQ0_LEIMA	0.0210964	9	9	0	45822.1	42235.4	50397.6	51015.8	54136	51356.6	43749.4	41783	41458.5	57431.1	56694.1	59548.6	42985.3	44373.4	46882.5	38265.1	40736.6	39213.7	43205.5	41573.1	50173.4	7894.58	14029.7	8279.37	9661.32	10488.2	11314.3	9092.78	8802.95	8553.95	7954.81	6990.68	8842.26	5447.69	5803.72	4289.54	9958.14	5933.56	7610.44		7087.77	6801.05	14592.7	11949
Q4QC97	Q4QC97_LEIMA	0.00923178	3	3	0	28200.1	29336.9	28315.1	28958.9	26336.8	26788.5	22644.4	22924.4	24067	27896.3	25575.1	22099.5	29426	22755.3	24094.5	24703.5	23034.4	21579.9	20498.7	19316.8	15765.9	6519.6	8976.42	7620.92	5793.69	7794.24	7339.28	7274.46	4982.53	9374.6	6082.88	7743.28	7215.24	6813.44	7150.49	6773.99	6964.67	6468.29	6042.15	7539.62	9092.76	8636.51	10834	10617.7
Q4QE01	Q4QE01_LEIMA	0.000691683	9	9	0	21900.8	26070.7	25225.4	30091.1	30503.6	29277.4	22782.4	22167	20081.8	33832.6	34511.1	37125.2	17523	23687.8	28284.7	21860.4	20562.8	21121	23090.2	20104.9	21668.5	4763.31	4874.51	6105.05	5085.27	4191.15	4062.44	3920.87	3601.42	3365.05	3275.09	6625.52	5152.14	4121.1	2987.39	4233.46	5481.12	3980.78	5490.59	6183.23	4791.96	5346.18	3173.57	3105.12
E9AD50	E9AD50_LEIMA	0.00761716	2	2	0	11338.1	10601.9	12625	11983.9	11575.5	11136.2	10515.1	11158.6	12601.2	14955.4	14513.7	12190.2	11579.4	11171.7	10739	12423.5	12724	12120.3	10812.3	13982.1	10816.2	9060.64	7414.4	8568.34	5597.91	7340.54	8179.8	7719.57	6009.09	5992.89	5868.65	7836.14	7774.36	7403.82	5689.17	4434.08	5574.42	6689.56	4982.91		5874.46	6296.59	13124.8	15794.4
E9ACW4	E9ACW4_LEIMA	0.0169216	2	2	0	17069.8	21141.1	20958.8	17837.7	21065.1	16321.9	17456.8	15897	16925.6	16794.3	19930.6	19231.9	19338.4	10588.1	16020	17140.4	17354.2	20379.2	16497.4	14129.7	18777.2	8199.67	9491.06	11184	10955.5	9331.33	11582.1	9955.98	11148.7	11665.2	11817.5		12379.5	8836.9	8207.92	7356.53	7718.31	8679.49	7085.12	9126.72	9462.91	12383.4	11954	12001.7
Q4QJ84	Q4QJ84_LEIMA	0.000385951	6	6	0	6376.4	5748.73	9350.85	9832.58	7887.14	7787.21	6792.9	6467.66	8034.93	10022.7	10401.6	8965.86	6519.59	8121.05	8582.05	7122.26	7142.34	7426.57	7866.16	8193.69	7205.5	3322.96	4039.91	2900.52	5291.94	4774.66	4498.78	4703.92	3818.03	3997.17	5786.8	5703.4	3572.6	5455.37	3404.75		3928.96	5266.19	4256.14	5033.6	6260.13	4398.47	5856.66	7801.09
Q4QJ48	Q4QJ48_LEIMA	0.00489121	3	3	0	11531.3	14160.9	11999.4	13873.4	17022	13358.5	15419.9	12117.5	10072	13868.8	14091.3	13560.6	8478.08	16207.6	9285.23	12617.7	12052.2	9682.92	14949.9	16302.5	14329.1	6830.59	4106.53	5716.07	7276.37	5646.31	6101.85	5707.82	5830.08	3823.46	4111.82		4500.32	5707.56	4437.21	3068.2	4229.79	6022.62	4702.19	9812.81	12054.4	10302.1	7909.41	5419.06
Q4QIZ7	Q4QIZ7_LEIMA	0.00994695	5	5	0	5141.71	4213.05	4150.24	4789.69	5179.57	6422.34	4691.81	4753.42	6678.14	6538.27	7306.99	7432.21	5041.98	6204.96	4294.54	5778.59	5759.79	6684.02	5530.46	4755.27	4525.67	2039.44	2952.81	3239.03	3685.96	3321.17	3093.08	2233.39	3582.97	2429.81	3349.57	3640.6	3289.45	2525.66	2966.88	3158.91	3335.22	3551.96	3323.33	3283.29	3931.53	4235.69	3325.65	3329.56
Q4Q7D9	Q4Q7D9_LEIMA	0.0110365	2	2	0	18111.8	20789.3	25335.9	20593.7	20741.7	22575.6	15137.5	17855.2	19637.6	17950.8	19826.1	10505	19001.8	11495.6	19627.4	23869.1	15877.4	18008.9	22788.9	16641.2	19693.6	5216.32	6047.27	10085.3	11579.8	11410	9853.25	6125.79	9621.54	11302.4	7361.19	11285.9	9347.01	9032.06	9363.51	11613.3		8075.04	7939.8	12081.2	16177.4	11277.1	13427	13277.7
Q4QGE1	Q4QGE1_LEIMA	0.003569	4	4	0	8535.79	11187.6	9989.34	12465.2	9703.54	9274.21	10354.9	12281	8841.48	10532.8	12021.4	11457.5	10793.8	4549.82	11189.3	11124.9	8181.79	10989	10340.6	17156.2	11096.6	8421.38	7292.82	5861.6	7010.81	6275.13	6902.46	4919.18	5183.76	5273.51	5022.6	5093.47	4801.02	4641.03	4594.26	5558.61	6171.24	4781.48		5171.15	6180.74	3781.4	6792.08	7463.7
Q4Q6J1	Q4Q6J1_LEIMA	0.0468328	3	3	0	5959.5			5356.75	5933.88	4883.48	6597.47		5575.21	3725.24	4132.68		5907.76	5132.24	5154.18	4538.65	6293.71	5714.42			6159.35	9212.09	10667.3	7885.5	14027.3	8668.08	12485.4	8995.01	11775.9	14500	15612.8	11923.9	10284.5	10835	11179.2	13699.1	13619.1	15600.1	10683.6	9510.65	9042.67	7317.55	8012.13	9671.38
Q4QEH1	Q4QEH1_LEIMA	0.000210261	4	4	0	8585.38	7191.62	11394.2	11459.9	11520.4	9429.36	9538.59	10957.3	7199.75	10893.4	10607.8	9865.84	7502.03	6909.25	7665.98	9656.04	9034.35	13162.5	10668	11849.2	10853.3	7522.83	7307.61	6900.95	6400.3	5970.78	6669.36	4502.11	5810.81	5073.31	6505.27	6064.71	5848.03	5424.77	5700.14	5404.05	5609.24	3923.94		7092.59	7629.54	5531.57	5871.1	8061.93
Q4Q3H6	Q4Q3H6_LEIMA	0.0185978	3	3	0	13226.7	16997.7	10950	15159.8	14269.2	12827.9	14481.7	11042.2	11903.1		11036.7		11968.3			11735.4	15939.6		13877.8	10791.9	12163.2	25683.1	20677.4	25192.5	24170	17468	18755.6	24755	22883.8	31901.8	18278.3	19830.6	14417.7	21561.9	19373.7	21507.9	23946.2	29724.8	26392.5	20625.3	20072.3	21055.5	18567.1	14590
Q4Q203	Q4Q203_LEIMA	0.00446207	4	4	0	12245.5	15854.9	13952.4	13463.2	13985.9	13870.4	6592.28	9475.67	6856.44	12807.5	14962	15244.5	10243.5	8960.06	7740.5	9205.29	8173.54	8704.63	8339.29	10327.9	9299.28	7729.53	8156.02	6766.6	4769.11	4206.61	5212.43	6020.01	3677.65	5176.87	5791.28	3934.67	4025.03		4887.46	4061.27	5145.64	6546.54	4060.3	4240.04	5022.69	5162.97	8750.69	8838.18
Q4Q3P0	Q4Q3P0_LEIMA	0.00776731	4	4	0	19155.7	14367.5	19166	18533.4	15446.3	16722.3	16471.6	19019.8	19664.2	18205	20564.1	15551.7	18903.2	12336.1	13569	18261.6	20435.2	21320.5	13665.8	20239.2	14660.8	10431.5	16787	14180.3	11142.7	13015.4	11209.9	10321.6	13799.5	9585.54	12293.2	10064.3	12518.4	12093.7	8816.34	13470.3	13213.2	11409.2	10766.4	12629.7	10275.6	11811.1	19430.9	14676.3
E9AFB6	E9AFB6_LEIMA	0.00291545	4	4	0	8871.8	8408.58	8283.73	11204.1	9721.09	11007.9	10716.7	11341.4	9877.58	11713.8	11761.4	12227.5	5652.01	9544.76	9700.59	9681.5	11041	12342.1	11849.9	15473.5	12555	6214.93	6424.88	7006.75	8265.21	6321.69	4626.93	6060.06	6443.35	5132.99	4938.02	6177.28	4600.08	7931.83	8378.81	7925.79	5706.18		6383.45	7250.09	9689.74	5971.27	4703.41	5672.7
Q4Q5Q5	Q4Q5Q5_LEIMA	0.0191425	4	4	0	10193.4	5971.64	7998.16	11293.5	10539.2	11111	8701.6	11231.8	9505.76	12075	12073.8	13229.7	9787.88	6443.21	12526.1	10893.6		11059.2	9595.87	14058.2	11042.2	7705.13	6519.13	6775.46	4485.59	7618.49	8992.27	4213.22	6605.07	5242.38	6402.35	5642.15	8846.1	7269.98	9027.58	5690.26	7269.12	5526.52	5085.03	6079.28	7574.23	4770.83		7293.18
Q4Q2D6	Q4Q2D6_LEIMA	0.0181369	3	3	0	3959.71	4596.48	3643.04	6177.87	5979.62	4738.97	5029	5932.02	4135.32	6292.96	6250.92	6371.2	5267.07	4392.75	5435.94	6882.93	4270.48	6049.26	5059.99	5610.05	4396.37	4146.13	3041.16	2836.6	4041.83	3700.88	4176.5	3830.23	2836.59	2618.21	2611.47	4142.74	3625.31	3242.39	3726.72	3781.84	2804.03	2981.07	2583.72	4661.45	4618.24	3505.77	2601.82	3944.14
Q4QD27	Q4QD27_LEIMA	0.0261553	2	2	0	14353.4	21226.6	21137.2	20918.9	26035	19933.4	22814.9	13498.4	16723.2	21615.5	21693.1	20402.8	12696.8	23223.9	16073.8	17118.9	17679.2	27090.7	19700.6	22609.1	22590.8	11702.4	12305	14343.2	11513.9	11880.8	13668.9	16808.8	15197.5	10224	13647.6	16520.8	13483	13753	12196.6	14862.6	10668.6	13567.3	13682.2	14016.5	17610.9	12871.2	11469.2	14177.9
Q4Q5F3	Q4Q5F3_LEIMA	0.00336641	3	3	0	16956.5	18274.6	17595.6	15958.3	15196.6	14056.4	15959.4	12395.7	14789.3	15466.8	16574.4	15068.6	20981.9	12881.2	15674.4	15901	18868.9	18206.8	15204	15697.2	13929.3	14412.8	15316.5	9936.39	8344.01	13838.4	10284.6	10055.8	13728.3		12241	11467.7	10830.2	10914.7	14685.2	12567.1	11451.5	9882.66	11284.1	12590	12982	10777.1	11327.6	13452.5
E9AF50	E9AF50_LEIMA	0.0219496	3	3	0	6732.08	10613.8	11533.3	10601.4	11568.9	11713.7	13407.3	9413.85	11674.7	12336.1	9563.96	10758.2	7531.88	14461.6	6703.84	7037.84	12186.5	16118.6	14578.6		15579	18773.3	11146.8		15982.2	15009	18475.8	14285.3	13404.6	15018.7	15725.7	19149	18543.1	22380.3	17849.5	19097.5	18443.3	13905.5	20192.8	18228.4	16649.1	17186.6	15503.9	13367.3
Q4QIB5	Q4QIB5_LEIMA	0.00475867	6	6	0	10773.1	10960.3	11240.3	15471.3	12663.1	14112.7	11482	11948.6	10972.9	13875.3	14838.4	14361.1	9409.43	8192	7772.73	13917.4	8090.52	10481.2	8521.08	9090.7	10858.9	6983.45	8406.89	6750.42	5701.23	5730.7	8190.14	7514.09	8713.72	4586.69	8016.99	8463.57	9096.22	4511.62	8391.05	7966.84	8055.16	9584.65	7679.66	7999.34	8631.57	7352.57	6495.2	6694.54
Q4QFT6	Q4QFT6_LEIMA	0.000547645	2	2	0	46664.9	101062	85692.5	124982	114876	117263	86020.2	90923.3	96076.8	143528	149828	138122	115637	127736	157789	93158.1	118565	125926	123619	146213	138493	48010.6	46610.2	54601.9	58247.8	50043.5	47042.9	52956.1	49235.4	55457.5	74893.9	60498.2	64209.8	77108.5	74260.6	92683.8	55389.2	58794.7	67531.6	120942	110798	108910	46326.7	40999.5
E9AE01	E9AE01_LEIMA	0.0102361	4	4	0	64225.4	69384.1	59900.3	61402.4	72333.5	73804.4	73284.5	63174.4	72890.4	57809.1	64896.7	62018.9	69438	70210.4	74241.6	64482.6	72841.3	84491	85538	91782.5	93770.7	35281.5	42948.1	36902.3		51567.4	53525.2	51829.1	44934.3	51895.6	43741.7	52072.2	70771.8	70885	53397.1	52418.5	55324	66510.8	60550.6	44564.9	47454.7	55297.4	46634.1	50655.5
Q4QEP1	Q4QEP1_LEIMA	0.0181067	3	3	0	2988.1	5809.51	5040.26	5195.65	6936.64	6299.79	5987.91	6266.17	3767.18	5412.88	5179.6	6532.49		4489.4	4835.13	4598.47	7632.45	8010.4	4489.96	7132.38		2793.72	4297.52	3179.57	4087.58		4985.63	2411.77	2214.41	3005.87	1999.2	3603.64	3368.69	4580.59	3608.4	4929.83	3717.44	2854.11	2882.43	3184.62	4066.5	4935.25	3278.32	2417.66
Q4Q6P6	Q4Q6P6_LEIMA	0.0352437	2	2	0		2891.15		4899.22	5454.11	5013.53				4218.86	4628.49	5137.13	4120.55	6316.9	3742.91	4049.75	3405.67	4426.57			3943.26	6484.05	5904.88	4323.14	5798.31	8636.23	7255.97	7845	9795.08	8414.5	7977.29	4084.7	7463.15	7574.72	7011.78	8359.62	5295.2		8280.52	5802.26	8080.67	7285.15	7475.59	5530.54
Q4Q9G4	Q4Q9G4_LEIMA	0.0246439	2	2	0	5841.12	6990.94	10072.9	7994.11	4991.25	9466.53	7799.01	5201.6	7731.67	8273.62	8743.33	8748.42	8054.67	12276.5	4191.67		9106.58	6364.32	7692	6218.04		14542.9	12485.3	12579	9628.34		10997.1	10055.4	11692.2	12653.7	11007.2	10064.5	10080.7	13440.1	16413.5	14654.8	11867.1	11796.3	7614.88	8591.1	10087.1	9015.94	6383.6	9948.3
Q4Q9N6	Q4Q9N6_LEIMA	0.000358616	6	6	0	10903.4	15463.1	17345.6	17909.8	16644.8	15179.6	13687.3	14497.6	12856.2	15717.9	14111.3	17437.7	12562.1	9967.01	7569.74	12937.2	17500.1	15112.3	10990.3	13654.9	13864.2	8781.97	10823.9	8620.33	11587	10227.8	11078.3	6856.26	9763.98	9179.69	9376.66	10222.5	11448	10647.1	11481	8927.69	7076.48	10122.1	9906.34	9586.06	13232.2	14595.7	9658.84	10298.1
Q4Q6D5	Q4Q6D5_LEIMA	0.00123413	5	5	0	10567.9	9484.95	8965.35	11852.6	12297.3	9408.17	8986.3	9594.02	9760.1	8734.49	8315.75	10779.5	10603.7	6923.33	9914.58	12798.5	13482.5	7907.53	8231.37	12561.7	11439.3	7065.72	7582.92	7365.19	10307.1	6825.15	8132.62	7677.81	7038.98	8361.75	9051.79	7322.93	6092.41	5585.46		7522.26	5876.55	5939.27	5208.21	7578.81	9154.57	9429.24	8418.56	6149.24
E9AFE6	E9AFE6_LEIMA	0.00680052	2	2	0	41281.3	46852.7	55453.3	44464.8	42561.4	41568	41141.9	35346.3	48848.7	52649.8	44517.8	47803.7	51440.9	27180.8	41557.3	50990.4	42901.1	45069.5	34445.8	55400.1	51642.5	35643.8	36281.1	33720.4	25725.9	35764.8	31574.2	30922.4	33547.5	34118.1	38708.1	37937.7	22020.8	38442.5		35481.7	39453.2	34082.2	37176.6	37395.2	22204	43775.6	34004.1	29517
Q4QE35	Q4QE35_LEIMA	0.0163854	2	2	0	6059.61		10035.5	10523	10115.2	11061.9	7738.06	6047.99	7487.51	8974.29	9246.59	6669.42	6116.92		6121.05	7298.35	7259.64	8160.22	7792.79	8731.94	6211.73	4607.54	7256.34	6081.34	6107.62	5543.31	5399.01	5364.45	4203.15	6463.99	5834.22	7409.67	5973.55	4723.03	5343.19	6200.08	5817.64	4558.89	6146.32	4392.3		6686.47	7090.54	6753.64
Q4QC20	Q4QC20_LEIMA	0.0310734	2	2	0	8103.89	6807.17	8079.36	8806.72	7983.65	3778.82	5553.64	7543.28	8719.54	6142.64	5765.4	6487.19	4419.8	3803.2	4101.32	4168.99	3827.53	4049.66	5726.37	4065.08	5867.15	1864.58	4300.37	3502.65	3331.56	4276.64	3356.79	3945.16	3700.75	2504.25	2757.95	5217.21	2394.21	3203.9	4032.49	3895.65	4386.68	5006.03	3694.32	3027.88	3199.16	4386.61	3408.18	4314.65
Q4Q1W1	Q4Q1W1_LEIMA	0.00496151	4	4	0		5346.55	8694.8	8425.32	7615.97	10295.4	6841.04	8337.31	8485.5	10369.8	10610.2	12179	8569.12	9726.14	7219.09	8357.07	6686.92	13007.4	8080.88	5428.34	6535.63	6628.48	5284.65	4465.98	5621.17	7233.19	6411.54	6508.94	6458.96	6524.98		4851.37	5132.08	5939.64	4592.29	3935.73	6959.99	6709.21	5898.15	7152.16	5436.72	5714.53	5767.47	6713.42
Q4Q667	Q4Q667_LEIMA	0.0181025	2	2	0	18599.8	14168.7	15123.9	17390.5	18118.2	16946.1	17593.3	22676.7	20556.6	18109.9	17606.7	18436.1	20335.7	22349.5	18131.8	16076.4	15839.1	19745.4	13966.3	18065.1	20853.5	10459.7	12018.7	11822.8	17721.3	16503.2	16398.9	11471.6	12542.5	6775.3	12784.9	15940.6	16939.1	15454.4	15470.7	17180	12298.4	15795.4		11670.5	11369.2	15188.4	14468.8	13594.6
Q4QCS4	Q4QCS4_LEIMA	0.00313325	3	3	0	10359.5	11476.1	10872.2	15090	12727.7	14754.8	8965.02	9673.71	7686.66	8458	12852.2	11590.6	13570	13738.2	7609.85	7117.79	9341.35	12339	12696.1	8863.38	7893.02	6301.32	10324.1	7959.84	8784.79	6597.92	12682.5	4549.72	7227.31	5421.07	7157.91	5519.93	7635.78	6658.23	7629.44	3906.41		7229.52	7993.59	6021.15	7755.12	6320.85	13038.4	11039.4
Q4Q408	Q4Q408_LEIMA	0.0199532	2	2	0	38540.1	29402.8	30795.2	29448.4	23999.1	25300.7	34341.8	34233.7	34856	25766	16008.4	20709.8	36387.3	37261.9	34974.9	35636.3	35033.3	32677.2	35913.2	37578.3	32603.1	41739.8	25922.2	38503.5	45153	43026.2	43772.4	40812.3	36602.1	42653.2	42896.6	37339.4	44615.8	49216.4	49458.2	46197.6	38121		34254.6	38614	38272.8	37241.3	42750.7	37257.7
Q4Q6M2	Q4Q6M2_LEIMA	0.0143919	2	2	0	3209.52	2098.72	3985.65	3802.43	3515.12	4725.97	2775.11	3940.69	3902.57	4987.2	5527.92	5067.78		2615.1	3851.99	3618.42	3253.19	6074.4	5112.4	3372.87	3296.45	1948.18	1559.16	1802.84	2470.81	2450.98	2547.43	2734.37	3102.81	2698.48	2173.13	2346.83	3012.16		2061.64	3154.25	2677.87	2821	2198.43	3708.14	4074.2	2447.01	2767.12	2942.42
Q4Q2L3	Q4Q2L3_LEIMA	0.00913318	3	3	0	4844.94	3936.38	4866.98	5373.17	5060.52	5330.87	6216.1	4096.34	4215.43	4604.72	4057.25	5327	5407.52	4043.98	5871.01	3484.43	4804.23	5176.4	3300.45	4792.77	4058.25	3599.17	3975.17	2706.48	4407.69	3789.54	3961.1	3732.38	3712.89	3045.86	4823.12	4012.9	3597.85	4547.89	2627.72	3325.7	3118.01	4126.78	2622.24	3538.88	3761.99	3735.61	2466.66	3783.25
Q4Q381	Q4Q381_LEIMA	0.0350794	3	3	0	9534.06	9615.73	8301.06	11154.7	8206.96	7214.77	10670.1	9647.56	10910.5	8267.57	10381.1	11262.9	6384.88	9559.58	9997.87	10177.1	7627.24	13974.8	11303.2	12618.8	11001.8	4093.17	8255.05	8025.7	9129.03	8749.25	8873.38	6917.83	7702.83	6647.69	7131.14	8278.91	6773.72	6572.75		6377.94	7765.31	5800.26	3625.27	7225.63	7809.03	9749.22	6439.68	5426.7
Q4Q7Z8	Q4Q7Z8_LEIMA	0.0262274	3	3	0	2665.53	5307.47	3818.85	4006.53	4524.54	2913.92	4134.82	5178.53	3597.05	3804.41	3664.25	4699.34	2753.58	2241.75	4134.66	3130.81	3443.71	2997.55		2947.54	2582.96	5526.84	6069.3	5212.91	4588.03	4655.31	6157.65	7455.97	6603.34	7696.14	4424.78	5937.45	5230.96	4489.37	5134.57	6188.92		3624.13	6097.51	4761.42	5094.2	1960.27	6240.09	6515.34
E9AEY6	E9AEY6_LEIMA	0.00135777	4	4	0	13371.5	9672.76	7556.07	11093	13943.7	11759.4	13687	11353.1	10767.6	8755.78	10414.1	8945.67	11069.7	10762	9487.23	11030.1	11830.7	12964.5	13212	9787.7	9930.85	10296.3	8200.47	5954.3	8043.45	11297.4	11916	8588.26	9627.64	8807.55	9200.42	7890.87	9466.46	7301.26	8450.18	7901.49	10697.5	5168.62	6960.87	7737.02	8378.31	6718.41	7898.78	7763.47
Q4Q611	Q4Q611_LEIMA	0.0316267	2	2	0	143400	118677	125044	92193.1		114263	133973	105243	124768	116348	123178	101004	119176	107308	106665	125031		124650	126444	128216	133593	114675	78388		106642	100780	93335.2	99119.8	106331	101536	120305	106141	101454	101468	111391	106582	108509	91885.2	97281.7	107129	95498	102647	119815	101718
Q4QCH8	Q4QCH8_LEIMA	0.000210261	5	5	0		8406.82	12702.9	15596.4	15731.9	12075.5	10854.4	12611	12742.3	14005.6	15359.4	15930.8	14077.3	16332.2	15139.7	15101.2	15253.5	14679.2	12952.4	15298	14604.5	12658.2	16940.2	16440.5	15581.6	18859.6	19790.9	18072.3	16788.6	18994.2	16017.3	21057.8	16259.2	18904.6	19680.5	10740.2	16016.5	19603.4	18429.1	15697.3	18864.8	17412.3	21056.1	19555.4
Q4QEE4	Q4QEE4_LEIMA	0.0113004	2	2	0	8309.47	7325.11	7317.67	8676.78	9239.98	8898.08	7420.68	6480.56	5323.6	7545.32	8785.41	8316.39	4833.49	7034.33	8153.27	9894.42	9763.75	7686.79		5406.65	6577.7	10784.7	10743.6	8944.38	8726.72		9565.64	11789	11719.3	10642.2	9641.06	10762.3	11663.3	11018.2	11977.3	5576.92	8452.47	10192.2	9362.71	7574.28	8802.08	10631.5	10357.5	11753.1
Q4QI36	Q4QI36_LEIMA	0.0320212	2	2	0	3963.85	7134.88	6430.39	8550.34	8402.99	8693.08	6889.04	9162.29	7570.15	9388.45	7999.56	8823.9	7960.87	6674.43	9169.44	6630.63	8757.5	7251.6	4920.85	7711.69	5198.04	5168.46	6270.91	3845.16	3991.87	4131.92	6201.64	4396.08	5971.73	5385.92	5372.9	5230.92	5814.43	7584.67	8221.99	7232.31	4188.46	4984.4	5748.06	5027.05	7201.93	6746.22	4742.55	4381.61
E9AE15	E9AE15_LEIMA	0.00764352	4	4	0	19966.6	15711.3	19652.6	25007.3	16932	21582.7	23218	19109.3	19980.1	21727	20181.2	24161.3	22714.4	21241.7	23668	24113.8	19440.3	25396.6	19562	22521.5	19446.2	19970.7	20124	23514.4	19705.7	16448.8	18888.2	22541.1	13953.1	15366.4	12191.8	16361.7	21896	14958.8	16828.9	16588.5	16507.2	16640.6	18833.5	17516.6	15721.7	16180.4	24633.2	16416.8
Q4Q1D4	Q4Q1D4_LEIMA	0.0216388	2	2	0	6046.73	7541.73	6667.45	4176.17	7597.68	6768.36	7097.71	5180.96	3697.24	11628.3	3772.11	3862.2	8081.73	4454.18	7906.99	7422.11	8318.43	6622.74		6452	8681.81	6794.67	3933.26	5620.75	2230.5	3907.59	4364.61	3749.28	3835.06	3914.13	2729.35	6724.85	2880.8	5454.15		2879.4	5359.02	3998.62	5582.34	4340	4214.4	4590.08	5670.76	4112.68
Q4QBQ1	Q4QBQ1_LEIMA	0.0243146	4	4	0	6114.86	7037.43	6208.83	6096.19	9748.1	7276.05	5782.18	6350.17	7034.24	9946.63	9552.1	8768.9	7793.11	8389.69	6900.49	8914.25	7560.01	10273	6461.75	9970.22	5708.24	4885.22	4622.14	7687.31	6915.72	6126.91	8045.71	4432.38	5880.49	7255.09	5782.77	5384.53	8220.86	5869.32	5574.09	4699.05	4884.23	4043.82	5024.62	5049.51	6268.48	7353.22	5338.61
Q4Q0K0	Q4Q0K0_LEIMA	0.0382693	3	3	0	1806.56	3182.89	2673.49	3276.97	5183.56	2462.13	2174.37	2276.96	3277.31	1655.19	2614.18	1788.22	2224.15	3559.11		3650.18	3324.52	4558.15	2272.96	4113.8	3857.67	3271.61	3878.28	4042.31	4239.74	4851.24	3373.65	3832.19	3654.55	3092.13	2911.21	4712.72	3284.72	6267.15	4266.14		3907.83	4065.85	5009.86	5178.74	3937.31	6153.63	3351.41	5106.95
Q4Q1J7	Q4Q1J7_LEIMA	0.0285077	4	4	0	4213.26	4741.9	4641.32	4415.2	4189.6	3845.35	3241.66	6092.05	4325.32	4731.07	4916.65	5319.88	3904.63	6087.13	4677.94	4629.4	3912.52	2398.66	2983.72	3335.02	4492.31	3407.21	3140.31	3262.55	3699.64	3325.62	3146.96	4011.58	2416.7	3183.79	3878.09	3525.57	3255.97	2780.55	3653.7	3205.73	3112.08	2963	4232.74	4611.96	4207.76	2954.83	3441.2	3752.9
Q4QGT1	Q4QGT1_LEIMA	0.0125932	7	7	0	8480.75	7792.94	11705.5	12367.8	11148.1	9853.57	12491.9	10927.9	11052.8	13549.4	12738.6	13311.7	10554.1	11464.7	12364.4	9429.23	15286.5	14610.5	11181.8	8479.39	9535.8	11077.4	9247.18	10469.5	7844.41	9820.96	8355.28	9424.91	8780.5	9146.39	8574.5	10899.9	8651.54	9414.66	8016.61	7725.52	9946.21	9345.67	10424.8	9202.3	11774.8	9223.84	6892.24	10176.5
Q4Q3J8	Q4Q3J8_LEIMA	0.03119	2	2	0	4100.3	4603.82	4203.42	4212.78	5560.81	5511.49	7369.97	4247.05	5553.49	4487.31	5772.1	4609.23	4218.5		3606.95	4739.51	4045.19	4812.44	4565.7	5384.4	4741.46	2652.21	3787.77	3610.87	3592.25	5730.34	4065.91	2921.72	3204.83	4266.98	4077.26	3151.93	3955.35	3316.73	5408.65	2592.15		4255.75	3617.58	3734.03	4011.98	4218.47	3015.27	3763.21
E9AFT7	E9AFT7_LEIMA	0.0128904	4	4	0	4263.8	8430.39	6756.64	7279.89	9623.67	9206.8	8611.13	7677.32	8693.02	8752.87	10108.1	10222.1	8409.73	7480.57	5593.34	6310.16	9596.02	9113.82	5896.49	8986.45	9691.86	7610.17	4619.55	8362.01	8149.9	7224.33	5788.52	5953.94	6726.52	5815.99	4856.71	7016.99	7264.11	8104.9	4592.38	4873.73	5338.46	5295.57	5535.99	7232.57	6167.31	8088.85	7843.67	7626.62
Q4QCH1	Q4QCH1_LEIMA	0.0270833	3	3	0	6379.76	5466.47	4941.36	5211.77	5304.68	8835.53	5589.31	7117.4	6354.79	8481.14	6046.49	8049.55	6835.36		6715.27	8156.8	5814.59		5866.64	5872.69	6321.53	6837.78	6298.33	5551.89	5609.89	7148.1	7366.17	8551.5	9949.38	10646.4	6687.48	8680.28	9781.3	12728.3		9762.94	8155.94	6965.08	10585.4	11663.5	10534.8	7951.65	8956.85	6665.69
Q4QHB6	Q4QHB6_LEIMA	0.0148111	3	3	0	4348.78		6930.65	6482.56	6582.77	4983.16	6238.39	4834.18	5218.65	5780.2	4824.04	5349.98		3722.25	3274.25	5706.16	4061.23	6970.12	3694.47	4758.28	3230.99	3533.67	4414	2358.03	3151.65	3593.25	4475.13	3794.56	2407.13	3604.36	3043.7	3153.16	4717.55	3203.24	4149.94	3916.76	4375.27	3198.04	4985.9	4047.21	5330.26	5355.71	4391.08	4496.6
Q4Q496	Q4Q496_LEIMA	0.00542097	6	6	0	9653.52	4794.12	6213.33	7826.8	10180.9	9540.07	9636.81	10330.1	10211.2	9809.15	11987.9	9430.88	9361.88	9268.23	9763.97	6202.35	10081.4	10951.3	7826.3	9496.86	8686.65	7356.06	5914.23	6306.1	4531.21	7209.61	15338.4	4990.71	4894.83	4711.33	6000.59	4284.78	4908.8	5434.37	5604.49	4516.85	4226.11	13583.7	5099.07	7406.71	7430.49	7316.89	3522.59	5980.33
Q4Q8P1	Q4Q8P1_LEIMA	0.0126686	2	2	0	19868.9	17405.3	20141	23355.7	27464.1	36155.8	22128.8	14098.6	20699.9	27821.8	28364.9	27006.5	17119.5	12454.4	19537.5	17028.4	26925.5	22277.8	18036	24255.7	21634.1	13207.5	17420.2	13874.9	15631	14960.6	8500.42	16180	21229.3	17829.7	20668.2	18181.7	19716.7	16352.5	13560.3	14493.5	10064.6	14935.7	18558.4	25681.1	24636.9	18852.2	13621.4	18351
Q4Q9U2	Q4Q9U2_LEIMA	0.0054321	4	4	0	4811.87	4897.04	8065.88	5622.92	7235.23	5649.78	5201.24	5624.19	4628.29	6079.47	7189.91	6199.65	4656.57	5441.7	4981.89	4624.06	5263.65	5452.47	4190.78	3497.5	4871.28		4679.07	4406.89	4535.54	3859.77	3066.34	5293.58	3739.04	3172.64	4048.4	6122.66	5076.47	3667.44	4595.83	4777.35	3688.56	4652	5255.35	5020.54	5047.5	3981.4	3865.41	3958.3
Q4QG78	Q4QG78_LEIMA	0.000370028	7	7	0	6648.86	7774.8	6328.28	7658.43	6149.95	9069.04	8095.61	7784.12	5357.26	6686.11	9284.07	8314.83	8579.66	8675.94	8155.62	7513.42	5666.82	8099.06	6737.6	9628.52	6958.45	5966.5	5661.63		5873.27	6408.2	6059.76	6180.29	4569.03	7118.31	5519.44	6086.91	8346.69	7426.32	7986.86	4934.57	6874.46	5595.34	5425.73	6710.47	7012.31	8075.29	6791.73	5922.09
Q4QAD4	Q4QAD4_LEIMA	0.00812744	4	4	0	19306.5	21925	20234.8	23694.7	24940.3	21283.4	18545.1	20502.9	20348.7	17891.5	20078.2	20882.7	19936.6	18253.6	17275.8	24484.5	21861.3	23080.5	21139.8	26418.6	22143.7	13431.8	15494.5		20673.7	16659.4	21803.8	11436	12568.9	14009.7	22120.3	16038.7	19122.5	26278.5	13192.3	19029.5	15282.1	12792	16321.6	21484.6	20933.2	22638.4	23853.9	14719.3
Q4Q364	Q4Q364_LEIMA	0.00855253	3	3	0	5971.6	8815.2	8110.44	8047.74	7780.61	9581.71	7326.23	6631.57	7578.26	8589.57	9371.88	9898.84	6657.17	8770.21	7498.56	7978.81	9870.98	9408	6662.15	7395.59	8157.15	5220.94	4949.49	4130.82	5101.17	5770.31	5532.69	6089.67	6577.43	8768.69	6165.04	6320.62	5626.4	7905.05	7064.5	8281.32	6430.45	5237.66	5988.31	9380.29	10922.9	8731.6	4661.94	4915.87
Q4QEL5	Q4QEL5_LEIMA	0.0275565	2	2	0	7486.64	6874.35	6300.9	6246.21	8004.65	4198.07		12197.9	8305.37	5602.36	6404.6	5848.68	11856.7	7268.46	7801.1	10317.7	8255.76	5619.45	7967.14	14351.6	10328.4	11932	9019.14	7888.24	11069.9	9714.58	12271.1	9906.01	13249	5710.52	10206.5	12228.4	11832.7	15623.8	15253.5	10801.1	10708.9	9349.16	9858.99	7844.92	9878.19	6809.85	9172.03	8342.48
Q4Q7E9	Q4Q7E9_LEIMA	0.00594943	4	4	0		5666.58	4449.61	6536.82	7107.53	7507.97	5510.4	8412.55	4344.4	7506.14	5770.25	6476.43	4255.52	7773.84	6045.19	9107.96	7072.31	5059.71	6855.6	8512.87	9951.34	6897.66	9471.66	6944.22	5512.59	9255.85		9479.75	5845.82	9953.76	8990.87	8652.51	7672.78	7254.82	6601.41	10851.4	7180.72	7290.79	13531.9	8242.28	8938.14	8829.43	11641.9	10752.6
Q4Q6Y7	Q4Q6Y7_LEIMA	0.0279687	2	2	0	11153.9	5251.55	10360.9	12252.8	12926.5	13889.9	13622.4	9622.02	8825.17	10399.5	11593.6	11021.9	10952.6			15453.4	10043.6	7292.21	6978.47	9681.97	7236.05		11502	8918.83	10357.4	8198.64	6312.98	10296.3	7719.93	10523.3	8860.77	8299.31	7324.63	7238.44	7480.52	9150.13	6874.3	8352.5	5240.99	8569.35	7984.08	8477.23	10994.6	6968.95
Q4Q3W1	Q4Q3W1_LEIMA	0.0220222	2	2	0	4312.62	3387.96	5208.48	3382.29	4824.7	4118.45	3479.58	4540.22	2596.82	4954.95	4497.4	5058.55	2902	5316.77	3896.72	3525.36	5161.25	3156.24	4237.95		2994.34	4985.2	4289.81	5302.6	7934.93	6381.59	6150.31	5245.28	5525.94	6419.85	3315.85	4202.32	5407.6		5715.85	4420.12	5908.1	5256.3	3679.42	3593.66	4251.44	3358.01	7141.44	5429.82
Q4QFP9	Q4QFP9_LEIMA	0.00036846	6	6	0	5320.84	6311.76	5901.58		9687.49	9044.13	7131.21	4845.66	5354.61	6358.14	8480.43	9892.66	7984.17	8739.33	7068.01	6208.03	6777.56		6154.93	8622.76	6825.02	8103.4	7482.94	6467.4	8622.55		7567.67	11405.7	8337.41	10135.6	9296.51	9387.46	8952.3	7648.75	8705.99	10801.8	11044.2	8317.91	5500.53	7802.54	7926.64	8502.46	8993.94	9225.74
E9AE42	E9AE42_LEIMA	0.0337816	3	3	0	9224.47	6992.26	10585.5	10620.7	11489.4	10991.5	13089.5	9290.72	10951.8	12734.5	13959.6	12728.1	10635.9	7411.19	10297.5	10640.8	10503.5	12784.6	8139.12	7935	10417.4	10497.9	10942.9	10430.2	7689.43	5931.38	8361.43	8693.96	7946.76	6011.41	11225.1	10321.1	5612.6	8046.55	10160.4	10932.4	10304.2	6841.83	9716.29	10483.2	9514.68	5753.09	8116.19	7712.79
Q4Q525	Q4Q525_LEIMA	0.00337952	3	3	0	21893.1	16893.3	14739.7	15095.9	12427.2	15672.9	11659.4	15690	11012.3	12229.3	16376.9	14044.1	14777.1	11460.4	14984.8	14694.4	10416.7	17730.6	9053.92	7226.93	14436.9	16781.5	23573.2	19285.2	13859.1	11536.4	15084.6	23278.2	17077.8	24461.6	14350.8	15349.5	10718.8	16010.6	11804.5	18059.1	23204.8	18680.7	19754.9	19735.6	15056.7	13886.8	20966.5	25472.9
Q9NFA7	Q9NFA7_LEIMA	0.00456853	3	3	0	7267.72	9927.53	8640.89	8326.64	7596.16	8435.25	7488.28	7557.1	8061.08	7235.25	10305.4	9572.45	6133.96	2127.11	9660.78	9863.94	8022.12	10274.7	5700.77	6306.61	9717.08	5760.14	5031.17	4946.47	6121.27	7810.75	4608.35	4765.19	5585.99	6828.28	8845.05	8131.31	7186.46	6275.27	8022.36	6753.38	5587.46	5941.33	6364.55	5240.12	8845.33	8406.87	6150.67	5730.61
E9AFU1	E9AFU1_LEIMA	0.010509	2	2	0		14927.3	15447.7	20124	16727.9	22706.1	14836.4	14982	18792.6	8775.28	8961.48	11139.5	12330.2	18182.5	8740.92	20497.6	15714.9	16438.1	23179.8	10774.7	18720.6	19205.3	21955.2	13377.9	19661	22931.4	26295.4	18783.6	21415.2	25024.8	12707.5	14080.4	15929.8	20525.7	23619.8	22554.7	18852	13398.9	15328.3	21026.2	18641.4	19719.1	16623.7	20316.2
Q4QIN8	Q4QIN8_LEIMA	0.0241155	2	2	0	6483.32	10470.4	7110.55	6176.74	9219.35	12724.6	9920.12		12698.9	10641.6	10501.5	11515		13551.1	9680.47	8437.76	8953.32	12143.5		8857.5	10431.5	7572.34		7764.67	11420	9304.92	10235.7	8380.98	6704.9	7881.98	5939.7	9347.79	11374.7	5775.56	13397.8	11554.6	11834.1	13228.4	10144.4	13505.2	4787.5	9492.39	10422.6	13239.1
Q4QBQ5	Q4QBQ5_LEIMA	0.0161445	3	3	0		4007.5	4363.24	7210.18	4719.22	4069.82	6997.75	5215.47	3173.21	6269.56	5634.59	4742.55	4717.64		4452.56	5890.49	4660.37	3479.31	7701.3	4566.64	7813.99	6029.08	4739.47	5015.14	5858.81	5947.92	7471.73	3929.61	4988.42	6987.53	7054.47	5648.4	5323.75		5056.43	6782.03	7330.43	5077.52	4495.24	5759.51	4030.46	3797.47	9739.03	7021.48
E9ACR1	E9ACR1_LEIMA	0.00591616	4	4	0	14836.1	11821.6	14795.7	13788.7	13493.3	10006.6	14151.1	12809	16279.7	14110.6	16993.6	13014.4	12091.8	12997.5	12359.5	16440.4	16557.4	19877.4	15860.9	14475.7	17095.6	10384.1	19317.2	12996.8	15551.6	18673.5	15510.3	12194.8	17804.6	10398.3	18980.7	15702.1	18027.1	22105.3	19098.3	17958.3	15285.9	13563.7	15968.4	15647.6	16106.7	17978	7780.62	9137.46
Q4Q851	Q4Q851_LEIMA	0.0354521	2	2	0	7896.5			4549.7		3910.02	5264.14		4576.34	4293.75	4917.89	6158.38	5678.48		7007.83	5220.79	7468.4	6188.88	5800.47		6669.79	11024.5	7644.96	6809.43	7623.11	6583.11		8088.81	6377.14	10539.2	10174.4	4295.03	4856.15	6076.79	5956.73	5912.91	8970.83	5977.07	5434.28	7465.58	4662.35	7717.3	9277.67	4009.11
Q4QIR1	Q4QIR1_LEIMA	0.0571738	4	4	0	4886.07	5304.52	4673.15	5883.72	6905.12	5656.32	4783.61	5502.84	4984.96	6330.45	6608.43	3991.41	3458.6	4292.15	3406.54	4801.69	5306.56	5668.42	3342.59	6334.25	4239.22	6007.51	5207.67	6207.7	4958.34	5281.25	7158.37	6663.58	6823.83	4482.17	2264.77	4186.33	3095.79	3303.65	4096.43	4472.66	4929.2	6396.85		4269.29	6154.25	5966.68	6901.58	6269.19
Q4QCE6	Q4QCE6_LEIMA	0.00106819	6	6	0	7712.87	7542.88	9733.23	8811.14	7607.94	7119.48	5876.37	8681.89	8208.49	7519.55	8434.23	8359.43	6742.14	8226.8	7441.26	7207.93	7141.56	6782.8	7116.1	4545.6	6581.09	7606.69	9507.26	7292.05	6559.18	7043.94	6740.27	6321.1	7372.68	7196.93	6075.96	6915.92	4911.45	3938.2	5736.85	4279.48	4552.5	8259.91	5330.14	6347.14	8101.37	5575.44	6103.08	7536.84
Q4Q2M4	Q4Q2M4_LEIMA	0.0427998	4	4	0	8887.67	5574.85		10518	9856.4	6183.7	6515.61	4854.15	8583.77	7768.31	7649.36	8816.53	5882.34			5376.28	7666.46			11910	6774.09	11046.5	17019.9	11639	6653.49	9210.25	8745.88	11216.8	9910.28	8510.17	8705.95	11993.5	11553.8	6014.76	8934.62	7402.28	6460.31	8899.07	12813.7	7219.26	11614.5	8546.73	10829.1	11889.2
Q4QIU0	Q4QIU0_LEIMA	0.0315308	3	3	0			22340.1	26972.7	31326.7	20576.5	16245.7	19665.4	27878.3	25706.3	22418.4	17485.6	27499.9			17500.9	19975.1	18817	24285.5		22543.9	21189.4	27164.4	25211.6	31754.9	20481.4	27573.6	25937.1		15942	24317.9	19687.6	13697.2	23736	19982.8	26449.5	17411.8	20604.4	24421.6	23284.5	40111.6	33781.5	22852.5	42509.6
Q4Q5X8	Q4Q5X8_LEIMA	0.00446659	5	5	0	3824.15	4335.61	7055.3	6487.38	7284.13	8048.63	7320.01	5065.81	7861.63	9360.21	6496.89	6873.87		5564.91	4531.58	6883.9	8137.1	7870.35	6489.78	6521.02	4539.89	7597.92	10455.8	7029.97	5152.34	10230.6	5969.65	6637.29	10535.1	7847.71	8453.6	6987.37	6510.42	5158.85	7454.06	5468.33	5247.35	5330.17	6861.71	7036.01	5739.35	10025.9	10662.3	11212.9
Q4Q6F9	Q4Q6F9_LEIMA	0.0313445	2	2	0	5196.34	3334.15	4816.6	4411.13	4466.72	4895.8	6286.96		5653.08	5095.21	6346.26		5362.02	2884.56		3057.22	5862.18		4924.47	4582.33	5564.48	6650.35	6328.87	4505.61	5263.55	6092.06	5384.9	6679.05	4715.15	5159.26	7941.38		6168.24	4503	5908.32	6622.83	6794.76	7316.98	4926.23	5694.41	4032.3	4654.32	7388.34	5218.33
Q4Q523	Q4Q523_LEIMA	0.0342575	3	3	0	3850.29	3323.79	4919.97	3894.66	5784.07	4817.51	3749.72	3427.36	5516.85	7855.51	6444.59	4968.56	2661.39	4757.83	5135.8	5084.28	4642.25	3025.56	3453.4	3835.14	6100.19	3397.51	4140.33	4177.78	3100.36	3364.54	1929.56	4472.42	4665.78	4530.59	5821.76	4970.83	5247.02	3832.37	4563.07	5039.47	4440.12	4483.97	4960.95	4904.35	4201.43	5104.08	2929.8	1950.07
Q4QE61	Q4QE61_LEIMA	0.0146009	2	2	0	18396.8	15845.1	16163.4	19650.3	17398.9	18326.2	16901	19028.3	15133.6	12842.9	18491.6	15471.1	11610.3		11232.2	16938	15195.2	21171.3	16877.2	13298.6	14150.3	16352.3	15893.6	12254.6	13114.6	10600.9	14204.9	16235.5	15401	12449.3	15388.7	14862	13755.9	11082.1	18089.5	12101.1	20686.7		16052.4	19131.2	11879.8	17343.3	18052.5	22267.8
Q4Q8G0	Q4Q8G0_LEIMA	0.0251013	3	3	0	2733.29		3234.41	3489.78	3500.48	2288.51	3198.09	2601.52	2472.97	4375.1	2976.42	2090.69	1973.06	2472.98		2919.43	3186.99	1385.57	4821.27	4176.02	3837.4	3444.09	3638.59	4631.43	4503.35	5740.6	3469.35	4224.12	3011.43	3311.49	4546.8	3627.79	3230.81		3667.41	3954.14	4122.03	2306.69	3147.81	3803.78	3056.99	2901.51	3923.82	4129.71
Q6XFB5	Q6XFB5_LEIMA	0.0371659	2	2	0	8628.89	7818.95	8808.3	7463	10038	9786.09	6645.98	10938.8	7492.12	8705.49	8555.59	11923.8	6543.46	7536.03	6632.62	7537.22	7439.16	11453.6	10301.9	10703.8	7572.79	10959.7	7990.64	9157.41	8875.39	8688.38	13091.6	8761.26	10137.2	9509.19	11407.6	8598.63	10990.8		5911.96	10366.1	5640	13018.4	10188.3	10317.3	11656.9	7573.81	9573.65	12728.3
Q4QCB0	Q4QCB0_LEIMA	0.00270368	5	5	0	4261.08	3439.42	4006.88	4687.37	3487.52	4218.46	4315.64	5586.5	3604.51	4101.61	4060.46	2993.35	5250.99	2476.2	4692.06	3660.12	4374.57	6498.61	4082.2	5582.26	3814.8	3006.36	3792.34	4264.77	4751.53	4003.57	5354.73	5325.36	4182.05	4106.87	6782.21	7264.15	4881.19	6181.95	4366.59	4539.21	7718.82	4315.11	7771.12	3567.45	4777.98	5379.55	4765.06	4656.42
Q4Q5V9	Q4Q5V9_LEIMA	0.0103526	3	3	0	2654.24	2328.77		2990.19	5543.27	5793.02	3293.98	4421.75	3359.54	4424.9	4425	4818.61	2510.35	4838.53	3456.26	3093.4	2807.33	2913.3	5286.44	5268.89	3991.43	3506.46	3426.61	3450.33	2847.52	3864.81	4775.72	2784.61	4544.59	1731.3	4847.19	2960.24	3368.73		2576.58	2655.27	2375.17	1794.2	2943.62	3398.85	3026.85	3104.98	2810.12	2802.45
Q9N2N1	Q9N2N1_LEIMA	0.0513666	4	4	0	5748.2	6160.45	4978.35	6144.93	4876.98	4017.05	3579.8	4927.44	3817.66	4731.28	3690.1	3345.51		6288.77	4210.93	3665.02		4908.59	5211.24	5594.64	2940.14	5502.23	4764.79	5349.97	3777.66	4966.36	5061.93	6958.37	4848.19	4826.69	5572.56	4312.02	4680.05	9793.9	5816.54	6989.58	7735.7	6537.94	6082.85	5780.9	4003.01	4495.3	4258.88	6835.53
Q9GRM9	Q9GRM9_LEIMA	0.0337043	3	3	0	3501.63	4050.39	2428.09	5143.61	2796.86	5223.98	4241	4899.12	5229.73	5530.23	6396.31	6812.25	3440.62	3521.82	3568.83	4415.42	4245.05	3076.3	5542.46	3445	6243.45	2880.58	2919.75	4980.45	3456.03	3578.05	4029.88		3586.58	3354.39	4024.52	3707.87	4538.65	3074.11	2860.35	3314.81	3824.5	3432.01	3686.23	3337.65	4496.71	4612.78	3053.29	2865.95
E9ACH8	E9ACH8_LEIMA	0.0047146	4	4	0	7326.79	9691.1	5322.55	8325.77	8190.45	6723.92	10514.5	8601.53	9501.96	8674.67	7663.83	7796.54	9604.65	7002.99	7264.79	8071.89	8385.54	10344.9	12617.4	7406.25	9113.01	10831	8302.88	6350.94	10324.2	9732.17	9059.75	8331.69	9263.04	7458.03	7358.04	8064.88	8257.28	9390.4	10781.5	11616.1	11182.2	7729.13	8604.41	9453.83	9735.34	8522.21	11057.1	10220
Q4Q9P2	Q4Q9P2_LEIMA	0.0353351	4	4	0	6362.97	7717.9	6823.51		11428.5	11169.3		7085.31	5599.43	7475.15	11586.4	10316.1	9535.53	11021.5	7455.43	11118	7962.41	11931	10305.2	7202.51	15643.5	7549.65	7987.63	8198.26	11595	10337	6222.59	11458.1	6613.61	10584.7	5848.98	10181.7	13983.9	13279.1	16675.5	9562.74	10521.2	7886.31	9822.21	9682.97	9555.4	12224.7	8942.56	9651.07
Q4Q9Y2	Q4Q9Y2_LEIMA	0.00758214	5	5	0	7459.71	9178.37	9162.75	7874.47	10973.7	10933.3	9863.98	10401.8	8817.65	8845.85	16943.9	10809.7	10375.1	14191.9	7326.61	10614.4	12032.1	14438.5		12374.3	15497.5	7232.13	9841.63	9501.5	6546.94	7738.66	11719.6	8435.28	13989	8101.92	9372.11	11222	7776.48	8216.25		10628.5	7765.28	7470.21	8069.91	10178.6	9335.21	10189.8	7159.36	9987.79
Q4Q942	Q4Q942_LEIMA	0.000705094	4	4	0	5419.93	8616.92	4783.12	10430.5	8040.21	8545.05	7853.61	7501.51	8229.36	7854.29	8643.95	9319.29	6522.1	5508.48	6198	6541.04	6930.4	6406.64	3602.61	7826.14	6319.21	7645.05	7840.61	5478.15	8803.81	8469.7	6293.35	9788.74	6410.69	9670.33	7511.25	8608.77	8459.47	6835.11	6967.36	8921.96	6457.03	8228.82	7071.24	8105.84	7321.12	10691.7	8501.82	5176.35
Q4Q3Q3	Q4Q3Q3_LEIMA	0.000210261	2	2	0	114385	104004	136136	89987.2	112014	79960.5	97010.3	104518	120772	106804	111559	112967	105624		151795	77411.7	124304	141653	105645	118507	137614	101969	117280	113937	96824.1	115666	127618	133106	114732	131754	116995	107427	126052	150247	116559	141250	87942.5	156035	146397	106072	100972	114217	106060	131353
Q4QIK1	Q4QIK1_LEIMA	0.0554859	3	3	0	4400.19		4847.29	3472.54	5791.94	4949.63	5669.26	4639.32	2979.05	6236.91	6598.63	4811.18	5419.89		2971.35	2831.84	5903.67	5465.34	5143.57	4599.3	7330.49	8008.25	6708.66	5420.59	5341.81	4800.73	5756.22	3461.17	3682.95	3119.04	4457.64	3999.42	2751.44	2874.16	4173.79	5120.51	4134.59	4941.74		5832.5	2352.02	3410.49	5391.17	5694.11
E9ADL5	E9ADL5_LEIMA	0.0188558	2	2	0	4785.15	3858.25	4383.59	4478.79	3625.41	4763.03	4189.9	4253.99	9495.12	6300.73	3526.85	6100.13	3938	4532.41		1363.67	3405.19	4877.74	4948.95	4798.67	5085.35	2026.38	2334.55	3752.55	3154.71	3017.33	3783.4	4255.65	3692.15	3846.35	2924.53	2166.42	3346.08	5154.35	2920.57	4240.75	4425.3	3533.45	4350.3	3919.83	4983.54	4474.11	3248.38	4909.83
Q4QIJ8	Q4QIJ8_LEIMA	0.0300893	2	2	0	2187.09		7165.44		5545.04	5955.62	6396.12	4736.87	6800.31	5714.95	4437.05	4508.71	5129.14	1845.67		3675.53	4568.59	3813.57		5086.03	5214.88	5537.12	6862.13	4573.85	6138.17	5494.91	5589.99	4000.92	2808.06	5493.35	7215.23		6952.52	7532.77	3868.64	5721.78	5041.65	3790.3	5397.25	4381.67	6622.56	4019.88	6764.91	6805.21
Q4QAA0	Q4QAA0_LEIMA	0.01312	3	3	0	5502.54	7201.42	10884.3	5958.44	11266.5	14257.6	9219.32	8780	12227.3	12583.3	12557.8	11349.4	7799.01	8413.11	13552.4	11197	15083.5	16320.9	13574.7	15415.7	14711.8	8758.85	16319.2	12004.6	5340.27	14876.2	13858.9	10114.6	12216.1	16373.6	11335.5	14578.2	14511.2	9719.15		14633.5	10509.5	15496.2	10969.6	12743.4	17053.2	17076.6	8273.35	13036.4
Q4QB88	Q4QB88_LEIMA	0.012476	2	2	0	6582.96	6821.09	6434.21	8453.2	8705.7	10730.6	9244.24	7386.03	6862.31	10126.1	7712.88	9733	8821.45	6661.61	5018.66	6790.6	5091.39	6228.22	6432.72	6875.88	8729.49	9875.62	7547.09	6464.91	7981.37	6315.49	7817.68	7033.23	8040.81	6944.71	7192.63	7159.36	8298.28	5986.3	7262.3	7268.72	7464.44	5920.42	6894.35	8178.71	7366.83	9155.43	5163.53	6243.67
Q4Q2L5	Q4Q2L5_LEIMA	0.0223257	4	4	0	3143.72	11382.8	3458.51	5689.52	7156.46	8120.75	5968.85	5131.74		5206.38	3115.12	6258.09	5963.15		3689.35	4227.97	2410.68	3259.33	4900.92	5170.88	3983.13	7311.15	7998.07	8641.17	4899.63	4532.04	4933.22	6312.84	6753.15	6058.26	6876.76	3726.23	2260.26	3544.16	5560.42	5309.25	5439.18	3766.51	8049.91	5036	5828.77	3229.14	8553.05	9893.29
E9AC66	E9AC66_LEIMA	0.0274592	5	5	0	13960.3	11421.6	12066.8	10150.2	11076.5	10721.3	12520.4	13056.7	9552.71	14269	11137.6	10217.1	10379.8	12119.7	11753.9	14476.4	9104.42	16227.6	16358.2	9167.27	11446	12657.1	10492.7	14289.8	15071	7273.57	12072.8	10701	9074.88	11111.1	11865	6426.88	10848.9	15192	13094.7	13606.4	9737.33	11720.1	9125.11	7705.31	8373.82	12284.8	12515.5	8450.99
E9AFI2	E9AFI2_LEIMA	0.032033	2	2	0	2918.13	4815.26	3320.38	5964.83	4727	5210.65	6383.42	7738.84	7393.76	7066.18	10460.9	9132.79	5043.84	9125.02		6950.05	8306.08	6027.47	5247.37	5717.79	6531.47	8447.37	9674.89	10695.8	5261.65	6121.11		6657.64	7840.36	8246.49	6391.47	5243.14	6696.33	3473.2	6836.68	5780.63	5450.18	10517.9	3970.83	8123.53	6401.16	8434.21	6850.63	7900.29
E9AEA0	E9AEA0_LEIMA	0.0386173	3	3	0	14325.1	18447.3	17839	21415.5	21172.9	13961.5	17417.8	18417	12763.1	21464.9	21906	21313.2	16747.6	24460.6	17501.6	22905.9	25129.1	26029.6	26135	15898.4	31848.8	22069.4	18746.2	18650	17299.9	24879.2	21253.8	13698.9	18966.5		20424.2	17105.5	15997.6	15560.4	15657.9	19917.7	14730.3	12030.4	12652.1	17985.8	20177.8	17467	13514.1	17557.6
Q4Q2I1	Q4Q2I1_LEIMA	0.0206053	2	2	0	10564.1	7485.26	7035.05	6972.31	6889.79	6320.17	8012.81	7344.67	5620.61	8646.51	7850.71	6449.38	6457.25	5760.97	5005.62	7666.37	5883.37	4959.29	4443.37	6942.74	5896.01	7019.81	7526.87	5637.01	4343.68	5541.04	6522.9	6710.3	7972.5	6375.34	9327	7963.44	7894.91	7098.2	7481.22	7098.15	5239.74	8504.59	6839.7	8474.64	7079.03	6958.89	10379.8	8505.42
Q4QJ55	Q4QJ55_LEIMA	0.00632174	2	2	0	6146.03	4310.86	6459.18	6507.19	6240.55	5316.67	3620.3	5826.81	7567.34	6320.61	6503.71	6745.54	4884	4197.02	4854.35	6974.51	4250.14	7370.79	4554.94	6661.31	5629.03	6745.32	6941.61	6906.9	5811.92	5126.88	7233.44	5802.6	6183.53	6296.3	4864.05	7016.01	5330	3554.91	5313.36		6425.63	7848.18	6199.99	4547.9	6283.46	4826.07	6737.98	6448.74
Q4Q567	Q4Q567_LEIMA	0.0556775	4	4	0		19272.1	23843.4	22870.6	19797.9	19809	16191.5	18738.9	16828.1	17893.5	19557.2	24176.3		24851.1	24376	15971.5		25031.6	23572.5	13806.7	18604.8	20163.8	22664	23492.8	20356.8	22600	17555.9	30175.4	22015.3	21734.9	14593.9	22529	21458.1		20047.6	18696.7	21334.4	16333	23731.3	25527.8	22104.1	16170.1	17855.1	20016.2
Q4Q0R6	Q4Q0R6_LEIMA	0.0157429	4	4	0		2954.76	1684.69	3725.84	3352.57	3339.79	1737.5	2897.53	3333.14	3476.63	4435.39	3752.71	3317.42		2273.07	3140.95	2377.17	3137.28	2884.76	2394.44	1685.55	1632.36	3402.43	2840.75	2593.97	2544.66	2037.11	2877.6	2496.49	2884.63	3174.31	1971.36	3201.26	2362.25	1971.2	2986.94	2610.84	3084.73	2536.27	2507.17	2228.55	2528.32	2312.75	2976.69
E9ADR1	E9ADR1_LEIMA	0.0035467	3	3	0	6121.78	5745.03		5533.09	6865.97	6595.45	4651.91	8286.46	8800.81	5319.14	6596.44	7001.06	5155.53	6866.35	6251.91	6508.77	7378.68	6830.27	5529.95	10448.3	6483.99	7065.26	6712.86	6369.91	7346.37	7596.46	5369.73	5952.91	5413.53	5210.08	10288.4	6765.14	7254.41		7953.92	6970.02	6740.93	7440.99	6645.15	8239.38	6827.49	5743.63	7066.31	7105.94
Q4Q953	Q4Q953_LEIMA	0.0128904	2	2	0	4722.53	3235.72	4953.94	6236.71	5554.14	5465.21	5473.59	7241.79	5260.28	5096.89	6675.23	5006.96	3599.59	4257.21	3489.14	6791.51	5953.87	7162.49	3237.16	6982.72	5085.07	6671.58	6876.18	4192.32	5600.68	4955.97	7279.88	6237.65	5799.4	5115.91	6884.02	6225.41	5581.9	5442.32	4915.55	6923.35	6371.29	6751.59	7185.21	5266.35	6002.47	8811.8	6199.41	6003.98
Q9NE60	Q9NE60_LEIMA	0.014923	4	4	0	8939.28	8341.29	9402.09	11531.2	8717.26	8330.19	9679.54	8364.59	10465.3	10712.2	9559.19	13603.2	8082.62	9362.79	7796.32	10248.7	6315.39	6236.23	9052.86	6341.15	8278.13	10202.5	9999.64	8948.11	9757.57	7829.48	7963.43	7487.7	8771.49	12380.5	8802.53	12937.9	5034.93	7171.57	8005.67	7537.51		6791.4	7556.7	5949.54	10697.2	7499.21	8495.79	7474.96
E9ABZ9	E9ABZ9_LEIMA	0.0279122	2	2	0	6325.34	9320.65	9445.1	10186.2	7246.31	11732.7	7501.93	8180.7		10293.9	13500.2	9008.92	10098.7	4284.44	4976.35	6192.01	8004.88	9035.39	6145.57	14446.3	9675.24	12514.2	6982.23	10438.3	8720.52	9202.75	7505.68	11079.2	11825.7	8923.42		7535.49	12321.4	7975.25	6085.55	7837.12	3163.21	5152.36	7610.8	10331.4	7988.92	15641.9	6813.72	12158.3
Q4Q9R6	Q4Q9R6_LEIMA	0.0339168	3	3	0	6381.88	10721.9	8134.95	9531.78	5534.36	9015.62	8432.67	10112	9885.15	10497.4	8143.57	8474.59	9284.88	6508.3	6467.31	9514.86	11036.3	9427.46	7257.85	8119.77	9667.94	10817	8802.23	5214.95	13412.5	6967.89	7475.09	11936.3	11092	11779.8	12086.9	10395.4	9203.17	10508.9		7610.14	7557.66	9458.59	9357.5	12458.3	10454.5	9341.58	10122	8266.09
Q4Q467	Q4Q467_LEIMA	0.00169693	3	3	0	14682.1	21311.2	10823.8	14119.8	13774.7	17676.3	16635.7	15145.6	14267.3	11958.9	12035.8	12217.9	14913.1	16681.3	9586.01	17353.9	21244.2	16957.3	13639.7	18170.3	17211.9	15200.9	16760.2	15002.6	12787.5	17699.3	19039.6	15377	15961.3	13973.6	14659.2	13730.7	11775.7	19899.3	19051.3	12283.8	16853.6	12502.8	12796.8	12563.8	12958.6	15600.5	10393.6	13146
Q4Q714	Q4Q714_LEIMA	0.0291047	2	2	0	3200.39	4551.6	4162.9	5136.56	4222.07	6116.36	3412.67	3393.68	4696.94	3349.44	5049.4	5171.01	5643.92	4567.9	4435.76	3596.58		6178.35	3206.75	3634.79	6467.59	3845.44	5005.66	4372.45	6662.89	6429.67	5790.28	5194.55	5127.61	4874.84	4037.83	5375.24	6246.58	2825.2	4283.18	4313.43	4011.42		4944.83	3374.5	6425.81	4831.17	5468.96	5205.32
Q4QDR7	Q4QDR7_LEIMA	0.000191791	5	5	0	9548.09	10135.2	9997.88	10682.7	7576.53	9483.15	9306.69	8779.04	10278.7	11538.9	8967.19	15149.4	4691.77	9334.96	7922.48	10234.6	12147.4	12832	8002.04	11645.1	8775.12	5954.59	5536.3	12527	8742.53	10868.4	7297.8	6593.11	8030.14	5989.96	8948.12	8920.24	8651.66	10269.6	7955.98	9155.31	10099.1	6933.96	8145.24	6981.6	11701	8977.45	5051.47	8664.22
E9AC24	E9AC24_LEIMA	0.0295332	2	2	0	19250.2	18684.5	25016.4	19570.9	16496	19197.4	14444	20954.7	16178.4	17164	22332.3	22056.6	19783.6	17350.4	18023.5	25293	22299.5	16128.2	13572.9	8660.02	13354.7	19015.2	21273.1	15482.2	15370.6	15793.2	13420.9	18974.9	17619	20605.3	15940.4	15953.7	17483.4	16649.5	14734.8	13865.4	14770.2	17214.5	16238.3	21332.1	15432.4	14629.2	20624.9	17867
Q4QGE9	Q4QGE9_LEIMA	0.0336591	2	2	0	11962.9	8794.41	8657.92	6741.07	11071.5	6116.31	7692.47	9347.79	10582	7591.1	10340.8	10244	7176.52	9674.91	6208.92	9176.62	8844.84		10381.2	10071.1	4796.67	7092.83	7395.43	7139.39	7035.15	7674.77	8393.47	7390.93	11245.1	7678.28	9567.71	10222.9	6308.08	6989.02	8628.74	9013.69	6955.11	8874.23	14245.6	8363.31	11262.7	10503.5	8623.89	9916.39
Q4QGT8	Q4QGT8_LEIMA	0.0197107	4	4	0	7477.62	5404.78	7742.71	7022.35	9685.66	9407.67	8142.83	8686.86	5966.08	11560.5	10330.6	9493.48	8819.21	7930.3	10057.3	9309.14	8678.12	10107.3		7938.4	10584.8	6932.94	8058.2	9400.7	8072.49	8626.55	7712.84	6316.9	10478.1	10032.1	8089.77	5002.82	8893.59	6294.23	10151.4	5353.68	7653.14	5072.65	7824.14	8844.65	7735.33	10383.9	6015.48	6593.49
Q4Q6E6	Q4Q6E6_LEIMA	0.0219496	2	2	0	21366.7	19043.7	18879.8	16308.2	10722.5	13278.7	19327.7	18734.9	15239.4	18501.3	21220.3	16644.4	6389.39	10478.9	6952.97	20517.9	22199.9	17048	14647.3	10297.5	16040.9	32873.6	25136.1	26615.8	9659.03	9428.06	7655.17	23696.4	21807	16348.8	26268.6	27208.4	19244.9		11608.2	10481.3	28445.6	27848.2	23945.4	17318.7	15331.1	14673.9	29176.3	25207
Q4Q9Y9	Q4Q9Y9_LEIMA	0.0486284	4	4	0	12271.9	13657	18401.7	17663.3	26753.9	22663.7	21329.4	26984.4	25349	18056	26768.6	20520.9	25355	12372.5	22040.3	24063	22050.9	21458	26841.2	32995.6	22920.6	25033.9	18804.6	24986.4	20767.1	21536.6	18590.6	24180.6	18613.2	16702.7	22079.3	22588.8	22417.8	19008.4	15285.3	24519.1	19809.4		17064.1	19626.4	22598.7	19688.3	18128	16396.3
Q4QAV5	Q4QAV5_LEIMA	0.0101515	6	6	0	6381	10027.5	17380	10903.1	10603.7	11577.1	11150.7	17879.7	12352.8	16674	19395.7	14810.6	8060.87	9055.76	12225	13500.1	17051.1	13585.8	14169.3	15071.9	13713.9	16108.9	14475.6	7865.56	16659	11326.5	12799.5	18182.3	12750.6	15519.8	10243.2	19176.2	8751.63	11128.1	15009.8	14751.4	8363.19	10026.9		6310.62	11782.2	9852.37	7400.79	5925.11
Q4QID8	Q4QID8_LEIMA	0.0246676	2	2	0	8577.29	6786.25	5619.21	6194.71	8604.88	8345.09	4975.14	7641.26	5718.06	6004.68	5622.05	4454.34	5856.33	6075.28	6775.85	5504.74	5501.01	5936.07	5855.94	5645.79	5372.16	6713	6108.29	6627.36	7295.12	5729.14	2990.12	6476.18	7069.07	7151.49	5108.48	6817	5987.64		3976.88	3878.02	3714.11	5152.04	7948.86	5911.72	5298.04	3784.41	5883.91	6936.14
Q4Q2E2	Q4Q2E2_LEIMA	0.0147512	3	3	0	6827.77	7808.47	8378.05	8870.63	10124.5	10065.4	10567.9	6497.63	7846.24	10772.3	9708.6	12712.4		9701.53	8937.67	9067.66	7821.75	7724.33	6607.32	9554.31	6728.35	7560.3	9002.2	7637.93	7552.61	5875.75	8422.75	8515.96	8781.12	8846.83	6977.94	11168.1	9165.78	7059.81	9641.93	7227.28	6396.88		6556.4	8192.47	7907.48	9105.02	9016.88	11103.6
Q4QAH0	Q4QAH0_LEIMA	0.00760205	2	2	0	30849.4	19409.7	24168.6	23006.7	22639.6	22835.5	28148	26145.8	19591.8	23289.6	20839.9	20529.3	27856	22275.3	18645.8	23882.2	20839.7		24056.7	17200.7	24575.3	24503.6	23691.9	26683.2	25454.1	27747.3	24202.8	24314.6	27942.7	27126.5	26487.9	24949.9		25574.7	23432.5	24742	21137.4	24607.6	21106.1	24167.7	24598.4	22479.8	31386.9	26707.9
Q4Q9X3	Q4Q9X3_LEIMA	0.0323912	4	4	0	13879	13080	14492	15286.3	14132.9	12128.6	15678.9	17281.8	10646.6	15947.5	12934	14640.7	13849.5	9750.44	11015.8	14681.6	16812.3	13406.3	9939.34	14448.2	17067.7	13898.9	13477	14377	15114.5	13356.9	11560.6	13435.4	13729.2	12348.4	16285.3	13593.4	12557.4	16379.8	13156.8	13026.1	14778.3	16086.6	13556.9	14855.8	15786.1	13049.6	11117.1	16466.6
Q4QE96	Q4QE96_LEIMA	0.00869851	5	5	0	7919.31	5615.28	8296.5	8940.44	7712	6174.98	8816.44	8910.59	8542.3	7476.46	7872.11	9320.97	6816.3	7611.43	8672.18	7721.42	6647.58	7430.72	4485.22	7869.44	7884.25	7829.42	7314.32	7492.66	6394.88	8601.17	6660.41	6718.33	6645.39	6395.58	6411	8053.54	7237.02	7259.84	5485.17	8542.22	6428.78	6291.87		8840.74	7559.59	8297.58	6980.13	7133.73
Q4QD98	Q4QD98_LEIMA	0.0049456	4	4	0	7983.3	5328.63	9030.79	8276.67	8896.03	8533.81	7119.19	8032.97	10596.1	13148.2	9965.28	10691.9	6407.64	6861.34	7215.45	7463.36	6513.32	8290.26	7847.52	7698.91	7290.8	8681.98	9756.91	6464.98	8708.92	5726.52	5318.84	8494.03	5679.55	6472.9	7531.87	8187.46	6242.05	6508.86	6497.56	6063.52	6272.39	7314.36	7259.9	7191.42	7790.11	6260.06	6450.48	8781.86
Q4Q966	Q4Q966_LEIMA	0.0226367	3	3	0	5316.32	5276.42	5018.33	4815.53	4155.17	5160.06	4571.72	5328.25	3522.68	3775.57	6386.98	5795.39	4102.77	3284.78	4105.87	2823.15	3946.4	5491.86	3684.95	3017.58	3297.72	5589.41	5733.74	4387	3622.94	4566.99	4132.64	4987.42	3332.71	5797.96	4508.84	5944.46	4271.4	4545.84	2553.98	3899.33	4493.38	4514.2	3882.51	4669.57	4246.36	3458.69	4010.01	2906.83
E9AC07	E9AC07_LEIMA	0.021218	3	3	0	6465.46	6392.2	6829.05	7060.05	11134.8	8975.13	8642.76	4035.74	6922.09	8488.07	10778.2	9836.05	6644.96	5647.34	5648.15	6990.17	9123.89	6816.39	5948.94	8515.67	7651.29	5764.38	8403.85	8050.58	7470.74	9524.88	7913.12	8189.62	7492.22	8152.55	8426.24	7011.07	7902.19	4471.93	6395.64	6957.74	6642.95	7395.47	7279.68	10321.8	8217.67	11015.3	9840.15	8136.22
Q4QCM1	Q4QCM1_LEIMA	0.0275565	2	2	0	3239.48	7198.34	10503.5	7591.2	9815.15	11264.1	6342.38	6422.82	5501.64	6582.54	7692.84	6771.28	5721.41	4382.19	9362.3	5648.36	7171.75	6355.79	5791.7	9331.9	11632.3	8553.34	6801.11	6124.93	8410.71	7434.17	8325.44	7516.23	6245.07	9414.41	6130.32	8258.3	7925.7	5365.23		9925.72	7696.54	6886.51	6055.77	7850.25	7068.54	5897.7	7264.28	7527.1
Q4Q482	Q4Q482_LEIMA	0.0149491	3	3	0	4387.34	5389.38	6209.81	4487.21	3324.03	5798.91	3807.92	5986.73	3784.27	5247.02	7785.1	6799.56	4821.26	7513.05	4039.92	4399.11	5339.47	6761.75		5406.39	7485.89	4425.17	4720.4	4465.64	4688.35	5465.97	4974.73	8014.14	6397.72	4319.25	5054.52	3157.4	6399.2	7397.47	5907.81	7100.09		6458.92	6277.01	6179.75	8022.81	6067.88	5873.25	7537.02
Q4Q4C7	Q4Q4C7_LEIMA	0.00381806	3	3	0	7742.62	10125.9	10145.1	9593.85	9455.75	7507.82	10655.1	8190.48	11066.8	8456.96	9720.17	8230.95	7646.94	9610.5		9670.62	7183.89	5740.04	7527.89	7524.65	5815.59	6816.16	7687.94	5371.88	8485.97	6698.65	7802.99	7740.53	5940.49	8895.03	9005.98	11742.1	6950.05	6776.21	8317.2	8811.67	7074.28	8351.7	6535.33	5725.13	8698.25	8016.96	8532.64	9447.35
Q4Q3H4	Q4Q3H4_LEIMA	0.00141093	5	5	0	11530	9066.49	9992.12	11560.4	14310.4	13728.2	12083.8	6867.88	16465.4	10584.2	11358.2	11020.5	10196.3	9946.66	10483	13725.1	13585.7	10772.7	14749.6	10363.9	15480.6	11242.6	15378.3	11809.9	9502.59	13764	11272.8	13304.2	14389.5	15987.6	15358.6	12646.9	16238.4		15460.4	14935.2	12681.5	11830.9	10073.7	14385.6	11617.8	15098.7	16886.2	14391.3
Q4Q1T5	Q4Q1T5_LEIMA	0.00513755	3	3	0		6096.6	4126.84	7510.88	4827.16	7206.3	5897.81	6946.59		5546.92	7962.18	7157.82	4884.1	4747.91	5328.45	5571.46	4424.78	5210.52	4903.79	5543.44	5137.43	4874.74		4933.33	4640.69	6253.76	4422.55	5172.71	4050.18	3343.59	4464.9	6298.08	5543.43	5709.48	6106.58	3609.39	5382.35	4738.63	3638.98	5597.59	6920.55	4936.7	6047.94	6709.4
Q4Q7A4	Q4Q7A4_LEIMA	0.0199052	3	3	0	6710.07	5869.99		8782.88	7819.26	7245.36	10584.9	8731.65	7663.92	9369.13	9680.27	8872.07	10151.7	9859.42	7887.27	8181.79	9915.71	12957.8	12686.4	11360.7		9548.69	7886.42	9171.03	7014.06	4765.45	11175.1	4351.54	6747.71	7721.98	3055.74	7852.13	7317.34	10580.8	8453.08	10975.1	7207.54	8765.78	10743.3	8726.78	8880.29	7556.52	5348.62	6731.57
Q4QBU2	Q4QBU2_LEIMA	0.0234683	3	3	0			2204.43		1926.68	3321.42	5026.22	2972.68	1329.11	623.48	2371.58		3574.1	2416.8	2378.57	3652.73	4791.72	1620.06	4193.76	3759.4	2054.49	1963.96	1866.24	1904.5	5531.54	1338.77	2773.33	1531.24	1769.84	2637.29	3965.41	3699.18	2340.35	3324.49	4189.27	3379.06	2635.89	2832.59		4632.61	4383.65	3173.09	2239.15	1124.02
Q4Q3F8	Q4Q3F8_LEIMA	0.0324479	2	2	0		21439.8	34917.4			21561.7	27033.6	31803.8	34651.7	29433.6	20234.7		29047.6	31701.8	34493.1	25966.4	33751.9	32527.3	34490.9	37775.6	36233.4	29427.6	28713.9	25561.5	29057.4	29589.1	28793.7	29214.7	33247.2	29393.3	30437.7	28572.1	30873	30577.8	31567.4	33031.9	30894.3	33694.8	35061.1	24560	26018.6	23906.4	36045.4	30068.2
Q4QFM7	Q4QFM7_LEIMA	0.000210261	4	4	0	6075.89	5077.59	6127.34	6479.79	7441.96	7766.34	8334.64	5650.24	5660.33	6529.85	7621.77	9382.7	4391.31	5599.61	5766.42	4791.05	6196.24	6139.76	7375.55	7274.34	6433.38	6266.4	7097.34	6466.34	6412.69	7139.75	8508.79	6624.73	7396.37	6569.59	7251.9	7428.28	9581.7	6510.79	5386.51	7341.63	9246.76		7631.61	7672.21	6336.4	7204.38	6281.93	6733.33
Q4QHF7	Q4QHF7_LEIMA	0.0135135	4	4	0	10645.7	13762.1	8933.39	11967.1	9637.54	13321.1	9405.46	12607.8	12199.1	9996.62	11392	14134.9	9136.93	11442.7	7948.58	10677.7	12796.8	11998	12257.7	8087.29	9510.89	11212.3	8149.23	10153.3	10007.8	10892.9	9643.67	9915.62	9448.49	10605.9	12817.1	12458.5	12817.5		11428.1	13092.7	9385.88	10860.8	12929	9536.66	11140.6	9683.78	12393.9	14515.6
Q4Q3X7	Q4Q3X7_LEIMA	0.00699184	4	4	0	12112.1	10169.3	10809.6	11106	12387	11002.9	12481.3	11773.3	8417.96	10348.1	11140.6	13062.2	5772.97	9095.47	11047.5	10449.1	14613.4	16775.7	8732.41	13011.5	13325.6	10002.9	8295.06	11303.7	13356.1	9578.87	13960.5	9556.71	7435.66	13613.6	9163.19	12167.8	15308	15693.1	14141.7	10639.8	8331.33	8179.61	7658.03	8463.64	7963.5	11394.2	9785.35	10057.7
Q4Q2I5	Q4Q2I5_LEIMA	0.000385951	5	5	0	11458.4	9262.78	8750.31	13908.5	12553.1	9479.55	12920.3	10782	8101.57	9234.08	11759.7	11693.3	9738.93	8756.89	9543.97	7330.22	9846.19	9139.18	10135.8	8629.41	10773.5	9793.35	10983.5	10789	11163.6	9492.14	12326.9	11202.1	10844.6	7910.34	13558	11211.7	10621.5	11234	8626.12	9529.53	10194.7	10332.9	12952.3	9056.74	13130.5	10678.6	12106.9	12274.6
Q4QFD7	Q4QFD7_LEIMA	0.0296237	2	2	0	5901.42	8749.63	8101.6	7952.88	6041.85	8490.85	8761.06	10843.4	9387.35	7812.65	6506.48	7787.07		6556.32	9035.49	9768.87	5674.23	6922.21	8969	5651.39	8602.22	7417.97	7692.9	8928.3	8671.79	5374.57		8312.19	5874.43	7893.02	8991.92	5917.33	6124.86	6885.83	8320.48	7453.73	6199.12	5793.41	9817.94	8101.02	7264.17	6922.34	7685.02	6282.44
Q4Q8T6	Q4Q8T6_LEIMA	0.0442323	3	3	0	6808.38	6336.86	8722.73	6243.81	8726.97	10992.2	10767.8	9775.43	11211.1	9655.4	5731.21	5992.8	11478	6747.12	5718.2	6832.69	7293.31	10292.2	8593.32	8678.56	12466.2	10976.3	9632.73	7312.59	9137.44	7765.99	7421.08	7577.14	8559.65		7651.22	8775.77	7442.49	6289.66	6898.41	8221.48	7543.58	6862.31	4475.19	11000.9	6605.19	4496.36	11647.8	7108.98
Q4QCB3	Q4QCB3_LEIMA	0.0248923	3	3	0	16071.8	8735.09	9220.39	11163.4	13733.4	13873	7079.74	12846.8	4612.25	13477.6	13568.9	14789.8	11265.9	13312.4	8933.39	16691.7	10005	12068	13868.6	9276.21	9361.27	10010.3	14783.9	14467.3	13464	11808.3	12118.9	15929.4	11695.8	9799.35		11696.8	14620.6	13186.2	11809.4	11067.7	11781.7	13519.1	11436.9	10650.3	12906.5	13351.1	13049.1	12212
Q4QCX7	Q4QCX7_LEIMA	0.00390492	5	5	0	10298.2	10558.8	10732.5	11181.8	11956.9	9152.55	9818.75	10156.3	5585.52	10696.6	10870.9	7211.21	7915.61	8515.69	10840	7601.81	10127.5	15206.2	12379.3	7341.12	7346.23	10834.2	10856.2	9658.59	9319.29	10716.1	11373	11022.3	7627.06	8679.72	12152.6	12592.1	9710.68	9886.86	10007.8	10529.6	11267.9	12069.6	8913	11435.9	11503.8	12333.4	11656.5	12467.2
Q4Q4C4	Q4Q4C4_LEIMA	0.000526316	2	2	0		482119	436398	481879	461634	352079	628925	385544	473891	316911	309176	286134	448694	435408	341654	488988	662403	409380	726383	617980		449968	461253	391118	419694	436033	320636	286480	392867	255130	462680	370454	409984	683246	567580	433364	472827	559534	360944	345812	223605	272036	411204	454506
Q4Q158	Q4Q158_LEIMA	0.0283801	2	2	0	3285.9	6703.26	4546.31	5154.14	4632.19	2843.33	5802.33	2685.7	3686.33	3284.98	5895.59	4430.73		3988.12	1976.25	5334.82	4790.14	1656.21	4709.65	4560.02	5590.54	4774.68	3525.08	1879.48	3350.15	4609.76	4611.31	3047.96	4083.98	2793.55	3492.82	4281.66	4679.14	4633.54	4412.13	4560.16	4271.04	7269.47	4006.1	4227.88	4405.84	4301.51	4948.61	3406.33
Q4Q5A1	Q4Q5A1_LEIMA	0.00189296	6	6	0	10292.4	9696.95	9790.87	6344.54	9336.83	7665.55	8132.59	7139.05	9889.82	9305.53	9022.03	9820.45	7085.18	5600.41	9816.51	9560.97		7689.85	6476.89	6614.9	6811.71	8376.87	7985.92	8875.83	5769.43	6178.29	6322.58	9474.51	10594.7	9979	8097.95	7784.16	6407.33	10400.5	6231.82	6406.02	7611.41	7657.69	5658.89	10531.7	8868.8	8703.62	8509.2	4823.19
E9ADI1	E9ADI1_LEIMA	0.0220906	5	5	0	8647.83	7893.93	5776.76	10053.3	8896.81	11764.3	11340.3	9199.36	10134	11218.9	12850.4	16303.3	12219.4	9629.42	7978.91	12141.1	8009.17	9637.53	10002.5	6701.23	5490.96	10042.5	11338.3	5119.45	11846.6	6704.13	10330.1	9621.65	5739.64	10195.9	11736.1	8773.8	8996.69	9148.79	10963.2	9930.92	5219.33	10068.5	6352.73	10302.6	11292.5	11765.4	8438.69	9022.11
E9ADY0	E9ADY0_LEIMA	0.00422297	3	3	0	5035.9	4105.65	4205.14	6498.76	5890.42	4709.99	5962.51	4962.24	6401.63	5656.95	5171.45	4418.24	3517.33	3080.04	4993.77	5075.91	6115.47	5411.46	6079.48	8147.19	6284.99	5251.34	4214.97	6540.8	4432	5783.34	6717.94	5531.91	5710.63	5740.86	5674.82	6629.59	3972.64	5465.85		6856.36	4320.9	6102.09	4093.85	5241.7	5286.46	6197	5229.19	5353.44
Q4QIW3	Q4QIW3_LEIMA	0.00225773	2	2	0	26217.9	24186.8	28148.6	31130.6	33848.8	27716.7	33165.4	25525.1	31945.3	26766	28739.7	27755.7	32266.2	22792	32431.2	37652.7	40485.9	40222.3	26093.8	31207	37470.1	30812.4	30739.8	31193.4	29224.5	31621.6	29390	31406.7	34635.9	22045.6	32089.3	25408.3	35669.3	39428.6	24670.5	34712.9	27308.5	33592.6	25260.3	27792.1		32822.5	37632.9	27544.5
Q4Q6I0	Q4Q6I0_LEIMA	0.0111421	2	2	0	8506.35	12425	8510.14	12246.6	15073.5	11591.5	10549.4	13907.9	13400.6	13860.4	15876.8	17111.5	10016.2	16149.9	12457.4	9213.51	13202	6820.71	11146.1	8607.05	12352.7	12687.7	15057.2	15262.6	8232.6	10179.1	12955.9	14935.8	18668.6	19882	12503.6	10650.2	13976.1	12666.3	17377.6	16216.7	12354.3	11985.3	10203.7	15018.7	13888.3	11972.1	16550.2	13278.7
Q4Q3T5	Q4Q3T5_LEIMA	0.00672495	7	7	0	5685.66	6022.69	5796.15	5841.3	6604.36	6019.44	4495.46	5243.89	5685.06	6091.1	6973.54	8704.52	5775.04	5027.41	5072.82	5103.22	4233.27	4364.72	3683.48	5366.87	5720.32	5856.53	6491.31	3903.58	3797.08	4980.93	6934.05	4706.71	5749.03	5320.47	7246.29	5278.53	6553.75	4819.02	5731.22	6133.38		5502.77	6071.9	5267.88	5897.02	6251.75	5994.91	5616.87
Q4Q240	Q4Q240_LEIMA	0.00276052	2	2	0	16971.1	12928.2	11547.9	12466.8	16232.1	17679.4	11725.9	17772.1	11025.9	17120.1	17044.3	20437.4	15144	17004.8	16257.5	20742.1	16806	18766.2	18128	13008.4	16061.1	13113.1	19990.2	12446	11577.2	18266.8	13127.2	14412.1	12656	12029.9	11504.3	13942.9	13127.6	18182.5	16786.2	13621.9	12640		15688.1	13690.2	12791.2	13557.7	14225.7	16147.7
E9AFN4	E9AFN4_LEIMA	0.0154213	4	4	0	10488		13090.6	15286.4	15477.7	13358.2	13386.2	13252.5	11836.1	18165	12272.7	18971.5	14257.2	16306.5	12936.4	16651.6	15151.3	11786.1	12156.8	14332.7	20345.5	14671.3	16712.1	14677.2	17934.2	16031.5	16755.3	9490.01	14578	14348.6	19585.9	15259.5	13819.5	11518.2	11272.5	11091.5	10190.3	15018.6	13356.1	16500.6	13723.3	16882.8	12831.1	11112.1
Q4QI06	Q4QI06_LEIMA	0.00913166	4	4	0	11180.1	7395.01	8650.25	12826.2	13640.3	11564.1	9639.72	12809.3	10142.2	14003.2	14037.9	14200.1	7753.82	10457.1	11238.6	12780.4	11203	10837.9	11733.5	14138.1	11987.1	13115	11175.7	8229.19	9266.93	7681.61	10568.1	11239.8	5900.31	11567.2	9003.59	7662.36	7555.27	9397.68	8774.32	8509.8	9222.59	9217.29	9259.4	10717.5	12104.3	16460.4	13322.8	14788.5
Q4QFD6	Q4QFD6_LEIMA	0.0296726	2	2	0	10176.9	18533.1	14613.9	16700.3	17236.3	21073.3	10866.8	17556	12215.5	17029.2	21997.5	16765	11304.4	17405.4	14924.6	17425.9	12322.1	17246.8	14708.3	15660.8	17687.3	16699.2	14832.3	17116.7	13681.5	6813.47	14613.1	15379.8	10782.5	12392.1	19145.3	14776.5	12868.3	11754.6	17071.8	18704.3	12710.8	11331.5	13580.3	15482	20155.6	11172.1	16082.3	13380.1
Q4QC86	Q4QC86_LEIMA	0.0217732	6	6	0	4294.53	4875.35	3934.62	5486.09	5183.32	4791.47	4595.42	6255.28	4670.15	5447.93	4702.81	5778.62	2955.48	3102.26	4364.58	3296.02	3359.6	4766.54	3176.36	3587.65	5298.29	4123.69	4263.18	3906.78	5181.72	3561.38	5305.75	3657.29	4002.71	3653.88	4931.86	5246.75	3901.67	3275.66	3968.94	3851.21	4560.6	3498.87	3024.34	3093.31	4049.52	6151.88	3697.48	4938.02
Q4Q589	Q4Q589_LEIMA	0.0180364	2	2	0	5397.9	6386.55	6160.28	5476.08	6152.68	4568.87	5439.32	5487.38	9205.16	5012.2	6451.07	7524.75	6797.95	8133.68	7379	6373.9	6279.32		9222.33	8019.85	5134.39	5194.83	5137.24	9975.45	6370.96	8578.41	7420.41	8906.23	7510.46	6450.84	5099.01	4299.06	7304.6	5655.55	5184.76	3747.71		6282.88	6516.95	6336.57	3747.86	6381.86	4777.65	4985.67
Q4Q7U1	Q4Q7U1_LEIMA	0.0270488	2	2	0	11250.2	18516.8	13465.2	14047.1	7321.86	13413.5	7684.58	12486.7	10865.1	11302.3	12293.1	10264.4	12504.6		9201.47	12888.2	8683.54		13793.5		4417.93	13216.7	16823.3	13276.7	10728.3	13608.5	7310.89	16249.2	13516.1	7215.57	16601.2	11512.4	6967.83	10061	12898.3	9594.09	11078.5	9689.3	8328.88	11240.7	15911.7	7367.59	23385.2	14119.8
Q4QBY7	Q4QBY7_LEIMA	0.00232635	3	3	0	4597.26	5162.54	6455.82	4251.7	3818.05	4546.18	4888.31	5189.91	5686.89	4029.18	4158.22	3710.37	4349.38	4760.22	6498.04	3744.5	6165.18	4820.02	4402.06	3498.16	4454.58	4505.41	5152.51	4620.71	4773.21	6111.79	3825.55	5003.86	5624.31		3689.5	4854.98	4208.63	4224.39	5475.85	5038.85	4120.18	4515.49	5000.61	4652.13	3159.16	3783.59	5315.44	5337.25
Q4QID5	Q4QID5_LEIMA	0.00648379	2	2	0	72229.1	72022.1	62601.6	78303.2	60840.3	72224.8	43338.5	82720.2	65685.1	46901.6	61915.6	55551.1	55943.4	55472.5	61052.1	53484.9	53599.2	78182.7	41086.6	74113.4	83279.5	87226.3	50449.6	40715.8	72250.2	84044.2	43103.4	81520.4	50577.4	51460.9	47955.8	91513.1	75241.4	78177.6		58415.1	85501.1	70195.3	69112.3	81811.4	69453.9	56100.5	81446.1	50504
Q4QE39	Q4QE39_LEIMA	0.0277247	4	4	0	4673.47	3823.88	1569.16	3723.92	4317.54	3137.45	4172.06	3221.28	3206.02	3900.27	4533.66	3476.69	3025.42	2993.11		4113.01	4097.25	1970.38	2056.19	4222.45	2919.58	2311.3	2931.65	3809.25	2810.39	4583.46	2217.41	2934.3	2222.66	3680.24	4072.73	5339.9	4265.3	3185.6	2717.75		3201.93	4616.16	3137.55	3379.23	2958.72	3658.78	4054.55	3914.12
Q4Q1E3	Q4Q1E3_LEIMA	0.0013872	4	4	0	10038.9	12208.4	13835.9	13375.5	17617.6	11424.4	14285.1	15311.6	17037.3	16080.9	15929.5	14575.3	17409.1	12868.2	12247.8	17250.9	17094.9	14213.3	12742.5	14689.8	12241.3	16367.3	14437.9	12471.9	14388.7	12447	15554.5	12376.8	13088.9	15827.7	15789.1	14978.7	13170.4		16333.7	14859.3	15748	14016.8	15342.4	17449	14549.9	11554	13102	12936.8
E9AD12	E9AD12_LEIMA	0.00395461	2	2	0	14965.8	12659.8	13595.4	10271.5	13963.7	8884.31	10570.9	9393.77	9199.18	10923.2	12595.4	12164.8	7168.24	10994.3	11184.9	11575.2	12193.9	13428.5	12403	15372.3	17257.1	9632.78	12059.6	10886.8	14384.7	19702.9	15179	13349.6	12245.6	11850.3	13379.9	12271.5	13382.6	16395.2	15341.7	13349.1	9151.08	7331.93	11775.6	19279.8	18677.6	20634.4	9870.73	7801.55
Q4Q4J9	Q4Q4J9_LEIMA	0.0319438	2	2	0	3425.15	2460.02		2356.93	4408.66	2168.65	2791.99	1786.24	3203.81	2126.08	2993.8	3973.01	3166.59	2204.01	2165.65	2646.48	2808.49	3021		1303.73	3075.84	2934.11	3308.19	2504.38	2192.98	1758.43	2202.57	1648.98	3698.43	1289.58	3167.75	2872.71	3003.02	2024.76	2361.38	3587.37	2090.96	1449.92	2009.42	1646.78	2282.44	1350.17	2225.37	3857.25
Q4QDT2	Q4QDT2_LEIMA	0.0208637	3	3	0	11704.4	8237.31	11474.1	9378.7	7542.49	13334.6	7185.1	8282.28	6757.19	9395.33	9797.87	11532.3	8575.48	8984.07	8982.96	5766.83		5100.58	6586.43	5737.06	5651.5	12303.2	11756.8	11218.6	6044.9	8380.82	10323.6	9812.21	6251.62	12855.1	11697.8	9117.87	8383.22	6116.37	5694.25	8568.75	10119		9158.24	10704.1	6684.35	10695.5	8159.36	9524.18
Q4QA38	Q4QA38_LEIMA	0.00746392	2	2	0	21670.6	18497.6	24119.6	24904.6	12447.5	17869.5	24256.3	22719.3	21278.2	27354.7	20037.1	22658.8	17175.5	23047.8	21117.7	24541.5	27286.6	26820.9	22138.8	16570.7	26490.5	13730.1	21224.2	21986.5	23823.6	27282.2		19920.1	22955.1	26394.8	23039.8	24378.5	17076.5	19278.7	20224.5	17949.2	23969.8	19412.2	24029	16750.9	16134	17699.1	18015.1	19455.4
Q4Q4M4	Q4Q4M4_LEIMA	0.0310726	2	2	0		10376.5	13774.4	13371.6	16714.5	15819.6	14929.8	12138.1	11534.2	10072.3	12733	6399.93		10063	11028.4	17340.8	13563.2	15910.1	11492.4	20195.6		13677.3	13813.4	14622.6	18609.9	14125.6	11822.8	16605.7	16147.7	12849.3	16948.4	11558.5	10819.4	11445.4	14375.2	11766.4	10718.5	10809.8	14716.2	15237.3	15525.2	12871.8	13567.3	10498.6
Q4QAL2	Q4QAL2_LEIMA	0.0285897	2	2	0	4707.56	5205.75	4343.75	3499.34	7869.38	5165.78	4064.94	4018.5		5139.24	6568.26	7858.55	7162.33	6197.04	5100.56	4635.03	8825.03	5588.75	4231.27	6314.96	5137.66	4697.66	3801.42	4050.06	5867.11	6052.66	6872.7	8189.94	4077.2	4272.96	5380.78	5659.39		5338.84	6034.69	6499.41	6469.31	2546.39	4289.67	4942.49	5884.01	6206.25	5067.38	5434.18
E9AD13	E9AD13_LEIMA	0.0274448	2	2	0	6870.35	7274.99	8995.08		10989.5	8575.52	8778.96	12396.9	10607.9	10303.4	11938.4	10333.5	8498.34		11158.2	7640.55	11028.9	6811.06	6028.99	10482.9	7220.17	6518.46	10267.8	7257.37	10510	8417.8	11497.4	7569.26	8826.23	7984.46	11418	8954.8	12388.4	8752.19	13041.5	9483.98	8761.87	8547.97	7395.08	8319.49	11328	10744.8	7696.48	10686.7
Q4Q5F8	Q4Q5F8_LEIMA	0.0355787	3	3	0	4149.08	4916.07		4492.68	5371.63	5191.86	3783.45	2685.99	4000.84	6156.09	5824.53	4699.84	3301.12	4265.67	3739.45	4183.78	3187.1	3676.08	4099.33	3540.46	3286.91	3316.08	3389.37	3191.72	3872.68	2875.08	4604.16	4118.93	5274.87	4980.93	3750.71	5886.4	3729.19	3461.89	2206.19	3288.48		3638.28	3689.68	3145.79	5307.74	4170.37	4741.93	5497.76
Q4QAZ7	Q4QAZ7_LEIMA	0.0120501	3	3	0	141869	134867	112152	101434	106346	98191.1	130024	134995	79300.5	89670.9	83370.7	76786.6		110109	122641	143768	151341	137997	127871	135749	125495	125098	117276	109656	113768	131521	118240	125648	133724	116699	121867	122186	134808	159507	139914	135376	141377		90193.9	130141	106697	104263	98053.4	99413
Q4Q556	Q4Q556_LEIMA	0.00357751	4	4	0	46286.3	61412.2	41436.6	49679.7	55570.5	54247.7	52159	64954.1	48121	53243.2	72530.3	50698.1	19130.5	47900.7	43927.6	49171.1	49365.2	41710.2	36065.2	57429.6	52140.1	53848.2	52946.4	41807.2	41364.5	57770.7	56436.5	44694.2	58439.6	49732	59967.2	50971.4	53564.3	43636.2	55999.6	44766	49494.1	40025		52056.2	57131.6	56388.5	53676.4	41345.4
E9ACF9	E9ACF9_LEIMA	0.0127483	2	2	0	11337.5	7444.62	6149.93	6905.15	6939.07	2969.57	9738.8	7678.65	6172.48	5853.68	4902.75	4624.34	8334.53	7622.27	7504.61	7520.01	10241.5	8713.78	11467.4	7209.31	7591.22	6387.76	6814.05	6450.4	8726.97	7226.94	7488.92	7905.63	6430.23	5137.07	6784.38	6588.81	8142.3	7631.46	11951.9	10538.3	6085.85	6370.62		8498.6	8662.63	6318.65	5490.85	8055.94
Q4Q074	Q4Q074_LEIMA	0.0282901	3	3	0	4634.91	3663.87	5114.54	3298.19	4532.78	3943.69	2329.71	3608.71	2281.48	3563.25	3090.16	3483.15	2172.2	2732.97	3639.34	3302.59		2621.21		3061.26		3714.05	3965.13	4705.19	2633.86	4017.23	1665.79	4112.56	3778.64	2438.48	3955.27	3647.87	2556.1	3491.92	3907.05	4151.83	2980.33		2424.55	5894.41	3740.79	2842.28	4456.81	4144.84
E9AF28	E9AF28_LEIMA	0.00220863	2	2	0	8798.18	6376.96	8294.56	7604.66	8963.5	8694.24	7936.19	6942.85	7880.14	8382.76	10282.6	8082.61	6768.58	5440.65	5006.4	8914.2	8556.7	6525.02	9426.92	9215.46	5382.89	6285.05	9695.85	6088.06	8268.06	8382.73	9745.8	7361.41	6772.76	10272.8	5793.94	6973.58		6101.61	8016.38	8082.82	6311.71	6644.68	5944.21	5771.48	8226.13	8159.06	5833.43	9761.28
Q4QIJ0	Q4QIJ0_LEIMA	0.00191072	2	2	0	8948.42	7552.19	9459.34	6226.41	5235.86	7438.35	7449.44	5833.94	7861.48	7026.63	6350.48	6803.51	4632.95	6295.2	5696.56	7408.01	5328.37	5456.69	5005.38	5054.4	6991.76	6303.58	7684.87	5304.26	4896.44	4768.91	5778.41	5488.53	6623.21	6129.86	5689.92	5087.24	5761.83	8535.24	4615.29	5145.87	4998.74	5017.69	5778.81	7261.49	3967.23	4425.12	6599.9	6673.22
Q4Q2Y6	SIR5_LEIMA	0.00699767	2	2	0	3432.07	1373.38	4005.16	4785.97	4814.5	4639.28	4083.65		2857.77	2771.84	1613.26	1880.77	3434.2	3986.78	3414.83	1859.12	3473.09	3657.97	4409.14	4438.95	4846.25	3437.17	3965.28	5802.86	2860.66	3520.68	4793.66	1913.83	4266.36	3726.5	3651.31	2743.1	3541.73	817.408	1975.47	3386.33	2238.59	3494.69	3682	4959.95	4392.47	3619.11	4231.17	4674.36
Q4QAJ1	Q4QAJ1_LEIMA	0.019857	2	2	0	15933.7	14750	14696.3	14691.1	12127.9	8869.18	15899.5	15461.7	14568.4	16041.8	16055.1	12777.2	14189.6	17442.5	15011.3	15396	11348.5	16197.7	11113.8	15453.5	10677.9	14131.4	13238.3	14124.9	10890.8	13593.1	15544	13707.1		13185.3	17850	10482.1	14535	13903.1	9444.79	12651.9	13010.1	11022.9	11653.1	14990.1	10170.4	12776.3	11774.2	15381.5
Q4QGP0	Q4QGP0_LEIMA	0.0127202	5	5	0	8623.06	5976.63	9351.63	11148.5	11236.4	10852.8	12082.5	9439.17	9252.59	13883.4	12751.8	12822.9	10684.8	9342.21	7627.19	8693.39	8246.94	8574.15	7090.73	8212.36	9074.73	11276.7	10310.8	8063.97	8641.05	10830.6	10172.3	8132.77	10570	13881.8	8778.44	7681.08	9472.8	5074.04	10239.9	10948.3	8703.36	9197.18	7816.88	11819.1	14247.3	11163.4	10121.2	11442
Q4QDG8	Q4QDG8_LEIMA	0.0349057	2	2	0		4857.55	2437.14	5571.03	4599.72	2544.36	4544.4	4772.32	3183.23	3911.27	4077.46	5295.21	4911.38	4909.49	8242.82	5637.78	5389.45	3431.82	4283.39		3430.21	4399.89	3863.81	3990.97	4375.26	4491.75	3800.56	4703.16	4300.08	5883.17	5606.04	4306.91	3228.52	4570.02	4744	3893.03	4789.06	7013.54	5924.58	3833.97	3546.71	4923.18	5646.34	4324.93
Q4Q5S7	Q4Q5S7_LEIMA	0.00566572	3	3	0	7764.83	8621.3	7756.4	8107.56	7525.96	9226.73	9614.92	6637.85	9910.84	8664.21	10021	9126.29	10161.3	8531.11		10480.1	12477.7	7413.19	6719.82	9313.02	8912.64	8261.29	5554.19	9204.3	9119.32	8616.29	6912.77	8537.83	8177.06	8348.92	6959.01	8088.77	6422.29	4261.95	8553.1	9472.12	10008.4	9414.85	9962.51	8593.88	9169.48	11336.8	10200.3	8765.09
Q4QFQ0	Q4QFQ0_LEIMA	0.00155333	3	3	0	4216.77	3534.28	3119.21		5181.68	5127.68	4298.1	3784.82	3532.86	2939.02	4688.26	5391.3	3991.78	3514.37	3167.81	3612.51	3971.29	4715.6	4375.03	4718.9	4962.97	3778.28	3072.96	2333.33	4172.34	3492.35	3901.63	4321.02	3563.72	4586.48	5255.35	6152.22	4393.6	4023.85	4679.91	2657.78	3775		3402.04	3944.61	4696.17	3980.28	4160.47	5468.67
Q4QC95	Q4QC95_LEIMA	0.0200228	3	3	0	16376.4	17436.5	18989	20978.9	18324.6	16098.6	22239.9	25048	20607.6	24364.2	22693.8	20966.5	22220.1	26043	22492	21137.2	22160.7	22407	23680.5	23319.9	20783.9	20695.3	24789.2	18135.4	23490.5	19880.1	22553.6	22087.8	22477.8	23810.9	18884.4	27654.6	23345	25078	23758.7		20160.7	16131.9	19437.5	24571.8	23335.2	24794.8	20637.6	20728.8
Q4Q3A4	Q4Q3A4_LEIMA	0.00901653	3	3	0	22635.1	13968.8	16155.4	17965.6	18806.7	14663.6	21587.3	16927.6	17808.4	16206.8	18507.9	17175.2	23038.9	14411.2	20268.9	19465	16749.9	18146.8	21592.1	21598.2	18864.8	18929.2	19154.5	14088.3	19915.3	16850.6	19077.5	18956.5	17317.6	17030.2	19360.8	19945.8	21127.1	20258.5	23027.7	22035.2	14975.6	19904	14670.1	22355.7	18327.7	16718.4	22011.8	24272.5
Q4Q2E1	Q4Q2E1_LEIMA	0.00244755	3	3	0	12196	17095.4	17330.5	15680.3	14001.8	17012.1	13635.1	15274.9	18632	14786	20323	20895.8	9351.27	14064.9	18520.3	12351.2	16612.7	16058.6	16129.7	19496.2	16958.7	11731	15542.9	18087.6	13357.3	15972.9	18263.8	20930.5	20882.4	12382.7	16207.4	19359.9	20566.5		10243	17807.6	19517.4	12356.8	19449.7	17583.7	19803.9	15469.3	14600.7	21421.6
E9ABZ2	E9ABZ2_LEIMA	0.00787797	3	3	0	8974.94	13527.7	8289.1	8659.46	9197.43	7277.24	8815.46	6378.94	11783	9549.35	8401.79	9818.34	7343.63	7119.07	6664.71	7949.52	9783.11	7233.28	6676.25		6074.39	8733.83	8119.76	9235.52	6157.59	8380.41	5845.39	7952.64	6127.69	7981.06	9174.76	9003.61	7791.34	8518.69	6974.86		8025.55	6122.86	6682.58	5858.55	8079.3	9827.92	8002.57	7406.12
E9ADT1	E9ADT1_LEIMA	0.00822098	6	6	0	4581.75	5984.77	5673.51	8603.57	6948.59	6212.24	7105.76	5625.66	7174.5	7414.04	7186.4	5162.02	5141.16	6189.29	5721.1	5892.52	4607.65	6263.19	2974.6	4750.53	5980.47	5787.56	4981.44	6506.54	3635.34	6298.59	5136.66	5197.72	5509.8	4928.5	4307.98	4554.43	4391.79	5040.06	4473.63	7928.4	4802.4	5303.58	4821.04	5091.33	4062.78	5057.38	6127.05	5030.76
Q4Q2W3	Q4Q2W3_LEIMA	0.0320984	2	2	0	12508.9	8726.71	8093.61	10330.1	11286.7	8087.11	11411.3	8724.09	11343.3	10508.6	10345.7	10927.5	8903.67	13473.6	9763.64	12059.1	9252.49	10459.7	13450.9	12965.8	10694.5	7706.45	8839.06	11987.5	8139.89	10854.9	14223.4	12075.9	7531.69	13527.8	11100.5	11028.9	12996.3	12875.7	11550.2	12640.1	12055.8	5571.51	14040.6	12601.8	8619.83	13295.6	10900.7	8119.17
Q4Q905	Q4Q905_LEIMA	0.00151235	3	3	0	6192.23	8507.39	7543.25		10255.3	9181.09	6539.52	9710.94	9751.18	6459.23	8656.01	6910.03	7904.98	5496.18	8352.3	8830.65	8960.2		6481.29		10202.6	8051.82	8694.7	7450.18	6377.56	5021.77	8647.33	4894.01	3771.16	7374.86	7850.34	9387.85	7972.84	6625.36	7210.53	7345.09	6878.37	5918.54	9371.65	8679.6	10395.3	7694.32	6498.56	6235.68
E9ADH9	E9ADH9_LEIMA	0.0361063	3	3	0	7595.73		6212.36	10375.1	14390.5	11908.4	9860.6	5772.65		10073	10007	10942.6		9144.41	8328.39	13363.4	6528.05	12840.1	12647	6813.47	4611.15	7399.99	8378.05	7907.57	5743.88	10866.4	10130	6108.42	4563.11	10802.1	7956.84	11868.1	9272.47		10569.4	5817.08	13530.8	6782.28	7870.9	5660.22	5349.4	10946.8	4853.78	7410.48
Q4Q985	Q4Q985_LEIMA	0.0305004	2	2	0	4223.31		6847.19	3379.88	5355.82	6109	8097.63	6710.89	8679.97	7392.09	4811.38	8390.26	4573.66	6639.19	5044.08	5349.66	5203.92	4780.73	5921.7	8951.17		5122.52	6214.49	6257.12	8565.53	5287.97	7375.75	7665	5344.51	2487.26	5867.06	5929.78	4312.49	5030.05	6623.62	5354.77	4456.96	4217.44	3406.78	7836.88	4749.9	7261.84	7175.37	6413.42
Q4QJA6	Q4QJA6_LEIMA	0.000210261	37	37	0	491482	492565	501857	512165	522498	524498	473191	476652	483256	460575	462969	458188	472613	491835	492775	447153	451046	449995	477833	483258	482081	755149	749009	760324	738876	758625	779534	749665	745732	754359	745889	732809	768610	754343	726906	729350	704390	724560	723281	700812	712512	714646	869657	884148
Q4Q1W4	Q4Q1W4_LEIMA	0.000210261	8	8	0	61136.3	54348.4	58111.7	55505.2	54504.5	53334.8	50511.7	56170.2	53577.9	61838.5	68165.6	68461.7	57872.4	57925.5	58271.1	54115.4	49865.3	51644.1	57516.6	56856.5	53311.4	13751.7	11466.7	12603.2	15925.4	11256.4	13614.4	11868.2	13092.5	15102.1	13651.5	12368.2	11543	9713.98	14964.5	13270.3	8757.95	11294	15840.6	13048.1	13436.7	15445.2	14470.4	19297.6
Q4Q6R3	Q4Q6R3_LEIMA	0.000210261	43	43	0	572464	561238	555894	491259	482664	488121	509019	516837	522907	497701	501793	498467	532060	559777	539484	475799	493458	484524	500243	501663	497888	236888	240551	234558	235192	239396	239815	178228	182252	179915	186430	185213	192455	230945	224613	221567	176453	180424	175915	219528	220525	214608	238121	231303
Q4QC92	Q4QC92_LEIMA	0.000210261	56	56	0	60693.3	61988.4	64344.6	64973.2	65909.5	63286.6	64508.7	65456.6	67135.8	60831.5	63424.3	60184.5	65587.9	66896.2	67024.4	62289.9	68026	62869.1	58991.7	61494	61698.9	96186.6	98393.6	100622	101043	100956	101698	103268	104526	107210	105825	109243	104011	99270.2	101964	99432	105903	104196	99999.8	94288.9	97163.2	93960.1	101997	101261
Q4Q8P5	Q4Q8P5_LEIMA	0.000210261	8	8	0	63925.3	57508	62994.6	55028.5	59260.9	60314.4	63944.1	62466.2	60488.3	63201.8	64140.5	62429.6	66264.3	67069.3	69917.5	65430	62979.3	65844.4	65138	72113.4	68527.9	24619.5	24260.5	24054	22992	24382.2	24790.2	22919.7	27047.6	26183.7	31862.6	28152	29649.2	25550.9	30661.7	24550.8	26250.7	30551.6	22177.4	24237.2	23648.7	26558.1	23114	24453.7
Q4QDG9	Q4QDG9_LEIMA	0.000210261	20	20	0	223651	223428	223705	211080	211928	210651	209683	215341	204929	224408	230263	227961	223373	209979	216156	215343	213569	220318	226525	218167	222925	101577	105181	104026	104548	103193	101090	97744.8	100064	96256.7	99074.5	93966.2	101483	111796	113151	113658	111881	112777	114772	133152	139174	130868	95881.1	101139
Q4QJC2	Q4QJC2_LEIMA	0.000210261	17	17	0	53998.3	54547.1	58554.8	57012.8	65101.3	60329.8	53717	55154.8	56622.5	54346	50568.8	53600.3	54453.4	50758.6	55264.6	57113	54682.4	56986.4	55811.3	57189.5	57028.4	88457.5	88347.2	96412.9	90928.4	91215.8	89182.7	99470.8	94372.5	100846	96366.5	99571.4	95882.7	91298.3	98277.7	96871	98547.6	93281.6	99621.1	92905.9	95498.2	90438.8	133344	138139
Q4QJ98	Q4QJ98_LEIMA	0.000210261	12	12	0	113228	117708	119035	132239	129775	129926	128174	120757	122474	115231	113854	110626	123544	128173	113052	123937	125039	122964	123852	112405	118844	186199	189124	179814	185626	189432	188386	194037	186771	188654	192132	189989	185178	194425	190249	185104	196805	210869	196825	189610	192011	183869	234814	240532
Q4QE34	Q4QE34_LEIMA	0.00707309	15	15	0	58202.1	57841.9	53437.8	53587.1	53879.4	49098	58059.4	57866.6	57728.7	67691.9	70591.9	72161.5	56304.2	62741.3	54716.8	63194.6	61330.2	55307	55413	52087.3	55073.8	12394.1	13338.3	12337.5	12065.4	10745.2	12755.6	14092.1	12566.7	12917.3	11660	12973.7	12140.7	9754.27	12292.7	12956.5	15110.7	11021.3	9774.04	13745.1	15255.4	12435.2	10891.9	9554.36
E9ACA6	E9ACA6_LEIMA	0.000210261	31	31	0	266357	256123	251371	264218	254663	257556	267211	265414	258869	255010	251243	260534	270046	271002	275582	265468	259129	263729	259182	261265	271097	164289	160228	160550	153138	164681	169676	155110	153513	151773	163524	162018	152842	167143	176493	174378	162941	159293	159400	185754	186950	188514	144901	144152
Q4Q134;Q4Q135	Q4Q134_LEIMA;Q4Q135_LEIMA	0.000210261	20	20	0	228075	229339	222238	224992	222891	230445	198036	198162	197202	231768	223203	235272	208510	213439	217418	208196	215132	216100	230278	256331	228711	92013.1	91019.9	90751	97151.5	92676.7	94942.3	82820.3	78372.7	75906.8	77436	76860.2	76843.8	86662.3	91988.1	94534.8	75728.4	74724.5	76220	107548	106225	108646	79643.4	81369.2
Q4Q0Z1	Q4Q0Z1_LEIMA	0.000210261	44	44	0	306630	309325	306761	296884	301473	293058	306227	306021	298068	300692	299340	294659	306171	311060	307079	303246	297265	300296	301724	315348	307230	173148	170444	168247	175745	176483	180476	171727	167990	166345	172100	169157	169470	193743	190854	191659	169635	172875	175859	211374	216664	215095	159842	161998
E9ACF2	E9ACF2_LEIMA	0.000210261	14	14	0	104853	105187	108179	105045	108301	113403	101376	105726	100401	101619	104550	105909	103212	110129	102577	107914	105984	106475	114717	105684	115760	59181.4	57783	54245	54444.6	55333.9	52180.9	39478.3	45982.3	43862.9	47736.9	47815.1	41417.2	51348.8	59630.3	53710.6	46038.3	43368.7	41569.1	58331.6	59268.3	55876.1	49766	46022.2
Q6S996	Q6S996_LEIMA	0.000210261	31	31	0	213824	211792	212167	214455	212987	217249	211458	207479	199688	229559	226707	220057	216877	213632	213918	221295	219469	208712	216663	203977	213936	134179	131873	129869	129864	130474	130684	115391	115193	116277	125526	121234	117766	134065	136229	132686	116205	115768	111446	144505	142208	143710	120727	119976
Q9NF77	Q9NF77_LEIMA	0.000210261	36	36	0	177383	185924	186930	185503	183798	184498	179535	182094	183681	184719	179612	180112	182171	184192	181694	174339	170665	166653	172248	169990	176062	244211	247175	246638	236218	238694	234276	249159	245489	242686	236963	240192	237847	237270	238853	231843	245142	244068	243074	230974	228047	228724	183845	190043
E9AD28	E9AD28_LEIMA	0.000210261	138	138	0	527520	527123	533426	509855	516276	526593	492373	493849	489467	563814	570773	581437	513028	505669	521177	501471	505634	512190	509947	515191	520309	228401	228500	229334	225340	226237	228481	197980	203048	202609	216401	213244	218519	251446	257028	256126	222110	222889	228735	303313	305092	306170	182770	184350
Q9U0V8	Q9U0V8_LEIMA	0.000210261	26	26	0	94408.5	86304.2	92006.4	89398.7	87607.4	81097.8	83389.9	87878.6	88688.9	84309	87963.7	92325.7	80518.1	82119.6	82505.9	84674.6	89199.9	92268.7	76648	84808.1	85054.5	130362	131958	149364	130241	132835	132826	134196	134688	137432	128723	134081	145358	133804	139324	130584	132174	141763	141340	127596	135664	135675	99886	101325
Q9U1E6	Q9U1E6_LEIMA	0.000210261	26	26	0	107225	110847	110136	103017	102009	105438	100643	102834	105389	103063	101178	98043.5	100698	105106	98142.6	104077	102892	106071	105998	107579	107230	71946.2	71997.1	71464.9	73944.1	74192.5	69591.7	69506.4	69179.4	71177.1	72375.8	73704.5	67990.7	73013.4	75937.9	73793.4	71285.6	75045.4	71220.8	77235.9	76726	80479.3	70064	73360.1
E9AF64	E9AF64_LEIMA	0.000210261	39	39	0	82160.8	78726.8	84280.8	86643.6	84609.8	84262.4	84787.5	85887.7	85786.1	82425.2	87758	90617.9	81331.9	79016.8	82695.9	85065.3	87984.9	89389.6	81444.8	85669	85315.8	54758.6	53766.5	57754.5	56840.1	58949.2	57500.4	55910.5	52609.3	56201.5	52988.8	53476.9	56436	57884.1	55790.5	54113.4	55129	52706.7	51775.1	59491.6	61918.6	61442.8	53475.7	53559.4
Q4QJ97	Q4QJ97_LEIMA	0.000210261	26	26	0	67029.9	65494.8	65926.2	61748.5	66794	66748.7	65671	68396.9	67018.8	65815.2	63348.8	59500.3	66122.8	66473.7	63349.1	62973	65938.9	68479.8	63889	69783.9	65573.2	91911.4	89994.3	89984.4	96045.8	98979.8	98707.3	96627	96706.8	98918	94968.8	100437	100677	102187	102158	106464	99764.8	96721.6	104341	99058	97034.4	98174.9	101656	105878
Q4Q6V3	Q4Q6V3_LEIMA	0.000210261	24	24	0	68585.7	68353.8	67254.9	70266.3	71326.4	69593.8	65837.3	67528.8	65444.7	67576.2	71694.9	68121.6	74723.5	69822.2	72233.4	69630.8	72186.3	67102.5	69833.2	63973.9	69712.3	39113	37915.9	40349.1	38565.5	39787.8	38807.7	34813.6	34135.3	36273.5	35678.4	36805.1	33234.1	42083.4	45476.3	40331.8	37050.5	31679.2	33811.5	45382.9	42217.8	42023	36439.3	37384.2
Q4QI57	Q4QI57_LEIMA	0.000210261	31	31	0	86846.5	85740.8	81905.1	86778.5	87133.7	83210.3	81653.3	81868.1	84068.5	90132	87237.3	90631.1	85198.1	84355.9	81796.9	83655.9	86974	85782.9	85268	83212.7	84277.9	60068.9	62051.6	61921.3	59547.5	58102.6	58773.5	56855.3	58668.1	57434.1	57114.5	57712.3	56117.9	63743.7	64211.8	59663.5	60266	58485.2	59550.3	61663.5	65136.4	65231.9	58639.8	55088.6
Q9NED3	Q9NED3_LEIMA	0.000210261	15	15	0	43914.1	44447.1	45508.8	43682.5	47054.9	45154.5	49190.3	46741.1	47862	44994.3	50184.5	45034.3	43260.2	40051.5	44478.5	43717	44236.8	46760.4	42848.4	46029.8	46312.5	20675.6	20985.3	20566.2	22760.2	23795.9	24421.7	20790.4	23806.8	22499.5	23738.3	22597.4	20725.7	26176.7	26734	24988.5	21312	23255	23064.7	26649.3	26571.7	28666.7	22435.3	20705.6
Q4Q892	Q4Q892_LEIMA	0.000210261	15	15	0	37136.4	41191.9	39468.1	46616.3	47874	43935.7	42024.2	42562.6	42577.8	39880.2	40876.2	41615.7	49008.6	42667.2	41591.3	46062.2	44447.4	50017.5	46041.2	48093.6	49033.7	70036.4	74056.5	72888.8	74528.9	76965.5	72129.3	75412.7	69951.6	75140.7	80433.5	73757.2	76217.8	78601.3	78292.2	74794.6	78909.1	80774.5	78026.9	74028.9	73638.8	72348.5	67788	66111.6
Q4Q587	Q4Q587_LEIMA	0.000210261	19	19	0	171228	170292	178449	171041	182242	171589	161931	164305	160741	167147	169744	171038	163787	158195	161336	161672	170587	173905	173377	180574	174671	79527.4	83146.4	85664.4	85994.2	82067.3	84117.6	81737.7	81662.4	84275.8	84048.1	83753.3	84858.6	92272.9	89593.4	89668.9	89781.2	89811.7	93430.4	108835	114951	112042	79293.7	78907
E9AE36;E9AE37	E9AE36_LEIMA;E9AE37_LEIMA	0.000210261	40	40	0	2290010	2302620	2269980	2183670	2181110	2180500	2081080	2111030	2083800	2111270	2057640	2114510	2131800	2040340	2104450	2155500	2106810	2044160	2167390	1991280	2023970	1199550	1211870	1181360	1107840	1126810	1094220	1148660	1124290	1147150	1169560	1157710	1173440	1287340	1255150	1258450	1227690	1208940	1238730	1477770	1457740	1420960	1162580	1154880
Q4QJ76	Q4QJ76_LEIMA	0.000210261	31	31	0	226904	226754	215973	214707	216187	214364	212923	201168	212690	198349	200107	202651	215793	221952	215004	213584	222203	215196	215386	204120	208769	303915	302119	307191	306241	311547	307795	329061	326642	325321	312729	323220	310159	301714	303507	308757	304302	310841	310090	288601	285257	286755	287161	289299
Q4QJC0	Q4QJC0_LEIMA	0.000210261	18	18	0	49908.4	44848.5	51587.6	58036.7	60213.2	61343.1	56246.4	49590.9	50823.3	52185.4	54773.4	53121.7	52411.7	51259.5	49550	53539.6	46925.7	49542.2	46607.2	50699.9	48957.6	88632.9	88482.1	86058.5	89510.4	94983.8	92730	98174.4	102929	97356	99805	96573.8	93137	87498.6	89926.5	86755.3	94085.6	96389.4	92781.1	97908.6	97927.3	93373.6	121237	120324
Q4Q878	Q4Q878_LEIMA	0.000210261	30	30	0	78631.2	76480.2	77943.4	82683.3	84384.8	84292.3	86679.2	89436.8	83799.7	76590.5	81105.5	77165.3	83322.6	83670.4	82415	90341.2	95577.6	90629.6	88271.7	88584.4	92168.2	131721	131632	133659	140377	142321	146300	139020	134359	141897	140215	139961	139687	151668	148968	149772	142405	141983	145564	134909	127115	133745	121707	121159
E9AD29	E9AD29_LEIMA	0.000210261	16	16	0	227826	215308	221244	222539	210786	227440	210965	207949	208123	223128	223022	210939	217920	217918	207282	220481	219321	205645	222428	211644	229821	154368	163211	158170	165371	158633	156341	155814	150563	150507	148211	143200	142643	162025	161345	153778	153439	153651	149662	160607	156748	160529	140657	140077
Q4QDB5	Q4QDB5_LEIMA	0.000210261	24	24	0	416005	393424	419138	349967	369270	377938	352495	329957	348579	403057	394953	391925	383318	395143	389981	405246	403923	394059	375743	385649	395379	232047	226113	221841	218357	227903	224456	200498	205985	209802	211468	211230	201039	224850	223197	227545	193960	198669	187440	225921	220714	213029	202668	196117
Q4Q630	Q4Q630_LEIMA	0.000210261	9	9	0	38888.4	42201.4	37637.4	44867.4	42472.9	50550.8	45457.9	42239.6	40750.4	33836.1	37241.5	33006.3	40693.9	43334.2	47862.7	36507.1	36420.4	37260.4	48231.2	50597.6	54231.4	119355	124800	125019	139865	140986	141181	154189	152096	144077	144762	149103	135809	136373	142759	132759	126938	126938	122059	119961	112921	107636	158075	154554
Q4QDJ8	Q4QDJ8_LEIMA	0.000210261	24	24	0	146353	147417	143614	147153	141701	151757	138257	141377	142466	166375	170630	161690	145483	146458	141857	136972	135609	130663	146208	124789	135391	81421.1	75035.3	77342.5	64298.1	67668.5	65490.5	67922.2	65969.3	70531.7	66927.5	69499.9	68858.9	65251.2	67545	66469.4	65142.1	64293.5	61097.1	70413.1	63666.6	68138.2	87320.6	86287.1
Q4QH25	Q4QH25_LEIMA	0.000210261	10	10	0	27947	23236.7	24810.7	35699.6	31414.7	38295.9	31859.9	29142.8	31823	23532.8	24862.5	23926.6	35420.8	36364.2	38127.4	27461.1	29022.3	26502.9	34188.3	37376.9	33157.9	89767.5	87781.1	86744.9	96778.6	104787	102588	118105	119540	125234	115561	111424	124078	108312	112047	107968	116859	110913	114832	101527	106324	112261	107134	108637
Q4QGE5	Q4QGE5_LEIMA	0.000210261	35	35	0	677812	716741	715887	739543	729689	737338	618970	633922	619894	713785	694430	690703	665128	641534	661822	586155	559283	586549	690006	675061	687348	310408	324978	320920	286217	287761	287158	245582	248563	241598	242708	241329	232673	244945	258846	242593	228090	221013	225062	316750	307897	311846	295779	313988
Q4QBH1	Q4QBH1_LEIMA	0.000210261	14	14	0	291313	291049	281439	301623	305103	280376	321522	312064	311209	287495	298308	307973	291892	286589	310231	317853	321685	335986	310386	317538	311764	456510	460390	462666	475021	499796	482538	472080	485843	468095	530539	512065	525320	480172	500624	506345	522395	532179	550561	495548	497686	515906	355715	342867
Q4QAH5	Q4QAH5_LEIMA	0.000210261	27	27	0	412176	414865	411218	417208	427859	405127	428123	439042	427337	438820	426654	408254	413637	417449	411088	420164	424394	431360	433525	448004	425165	217248	207323	203721	238242	215754	222472	206177	203070	201876	212601	202734	212793	249912	252346	245384	217877	223801	203449	283957	292498	282508	206964	200527
Q4Q0M8	Q4Q0M8_LEIMA	0.000210261	36	36	0	80979.8	84448.8	82857.6	81199.9	85180.6	81622.8	80417.5	77428.1	75561.4	83604.4	84500.4	85800.1	79670	80489	80977.7	81412.5	81651.3	73282.2	78374.6	75776.4	77552.8	55145.4	55304.9	55334.1	52245.3	53691	52544.2	54241.1	51572.3	53471.6	52234.8	51300.2	51366	54104.3	53053.7	53326.4	51933.1	51392.5	54208.9	59223.1	58260.6	60717.1	53658.9	51287.2
Q4QB63	Q4QB63_LEIMA	0.000210261	17	17	0	216206	226662	221582	225852	203633	217456	209246	204583	203061	231074	216098	223234	222481	222209	221857	224268	217046	209207	228146	225505	223468	323986	335458	320263	350185	342099	325902	323173	321253	315780	340357	335297	326752	329594	346142	322210	317083	303182	299284	365207	322202	318727	213426	218148
E9ADC9	E9ADC9_LEIMA	0.0224863	3	3	0	29905.3	28987.2	25011.1	28756.8	29270.6	25682	29176.8	25145	25862.7	31539	32154.4	29714.4	29528.1	23358.8	23453.5	30547.7	30721.8	29752.9	27766.7	30548	22779.2	9420.9	8292.88	8297.71	11449.6	9116.88	10057.7	6826.94	6554.69	7772.65	7293.18	9348.53	4379.36	6559.83	6212.62	6779.51	7364.45	7206.72	8861.6	7129.09	7624.08	7845.06	10759.1	9035.95
Q4Q0Z7	Q4Q0Z7_LEIMA	0.000210261	15	15	0	182246	178710	183610	171417	157999	158519	172977	176348	163804	169798	157311	167339	175815	159725	168279	176579	165000	174584	154674	157622	155455	259892	263427	271849	264806	249788	259352	291467	288773	288473	295823	299945	278276	280144	256880	264638	270062	272597	283409	273826	261869	257191	256946	248852
Q4Q3G7	Q4Q3G7_LEIMA	0.000210261	17	17	0	235718	220705	233413	212064	202530	220834	204149	212383	209140	201911	184702	200131	202500	206935	212711	214950	219896	220361	202655	203701	222864	122678	115872	122925	107883	104918	110659	114894	110084	117589	117117	115806	117498	138815	115006	131303	123657	121379	124840	132950	130106	131313	118244	116837
Q9NF84	Q9NF84_LEIMA	0.000210261	24	24	0	278257	291282	317447	284492	312229	282911	310865	297536	298953	269254	293977	278523	288934	303689	307991	314760	302319	310585	311092	309898	299859	428711	434559	429662	465443	446935	454135	480159	468253	487016	483432	475109	459719	485070	482067	502522	506340	517501	505842	461454	490975	483149	330380	345491
E9AEJ9	E9AEJ9_LEIMA	0.000210261	8	8	0	40492.7	43959	47036.2	51036.4	51437.6	54127.1	48093.3	44303.2	44716.9	54720.3	52871.7	54149.7	51783.9	46137.4	47240.6	45810.5	44985.3	43115.9	48396.4	41711.7	45633.3	18175	19057.7	17610.6	21226.7	18401.3	20284.8	21573.1	21624.6	18702.2	18857.1	19334	18889.9	17721.7	16111.6	15085.1	22567.4	20102.8	19545.7	19710.5	21082.6	21919.6	15939.5	18514.1
Q4Q0Q8	Q4Q0Q8_LEIMA	0.000546847	6	6	0	69061.8	63362.7	69721.4	70309.9	65329.7	69628.6	69965.4	72188	64472.6	93870.4	87728.3	85111.9	72800.6	69961.8	68741.9	77209.5	66426.4	72436.8	63851.9	63227.6	77870.8	21718	21937.2	19242.1	16555.1	22692.8	22171	22132.5	19355.7	21035.2	23106	22558.9	19106.4	21324.7	21911.8	23320.6	21107.1	17610.1	19510.2	19235.9	20066.1	15095.9	23441	20286.3
E9ADX5	E9ADX5_LEIMA	0.000210261	20	20	0	216993	225012	219918	219697	210005	230628	210128	210402	213557	204657	205750	209603	220781	229472	226212	213378	206298	203917	215172	197969	198489	122700	122168	119766	110575	124457	120696	114672	117002	114845	122245	121858	120868	128856	135122	135386	128136	123052	124951	147893	139340	154822	120628	120108
E9AD64	E9AD64_LEIMA	0.000210261	34	34	0	184046	181379	178616	170974	175184	172106	175571	173709	169851	187105	181901	180349	168695	168081	164926	177690	176651	179151	175094	184669	179537	133576	134556	128401	130794	132063	133011	128927	126361	126133	127467	128521	128036	135039	137132	134322	125489	131191	130714	138378	140229	139725	123219	125677
Q4Q1M0	Q4Q1M0_LEIMA	0.000210261	24	24	0	1597360	1598120	1527170	1479370	1522250	1573610	1556370	1589180	1582230	1570680	1552370	1544350	1601180	1638030	1532890	1483440	1488920	1551460	1515750	1458330	1523060	2006400	2045410	1996960	1974870	2056990	2069420	2040690	2074900	2078630	2086360	2085650	2005540	1991850	1872450	1871940	2091420	2046680	1994070	2009680	1949840	1997390	2112600	2023230
Q4Q5Q0	Q4Q5Q0_LEIMA	0.000210261	21	21	0	398450	397450	397018	385438	391852	393528	371225	356498	365057	383215	368901	372954	379875	385179	387998	387114	371053	375501	381274	367151	378840	263746	266766	257811	248551	237620	237860	229244	244741	231945	244042	250941	232278	264970	253848	261203	247595	253106	237736	296661	273122	287380	250091	238542
E9AD26	E9AD26_LEIMA	0.000210261	47	47	0	363001	346122	356078	324190	335296	334206	352928	343886	352741	336152	345075	347603	342770	351038	354740	350872	350264	343461	329093	349773	358027	253862	266847	264854	262129	256994	269955	248879	243733	247794	255945	258542	272158	278183	266161	264156	239538	264649	267643	257848	268057	277131	244324	252439
Q4QJG7	Q4QJG7_LEIMA	0.000210261	24	24	0	384348	389808	388077	360492	351035	346911	335958	318353	348783	342136	314329	327700	347532	335531	345401	344598	347831	360354	327988	329290	313129	638234	627170	636442	541100	579550	558025	620420	628978	625793	663419	616361	636680	593369	583508	581754	640593	641704	642152	567269	542018	551560	774711	769787
Q9U0V4	Q9U0V4_LEIMA	0.000210261	25	25	0	409714	403983	391212	371681	355606	373036	372792	367955	359698	383171	357986	368126	375598	346355	368462	375656	365040	352059	382339	342622	363927	590606	600436	587554	588258	592216	552056	576895	570530	552587	579793	569740	551249	566414	534882	551723	537206	525439	513510	544588	517629	522400	442012	439097
Q4QDM2	Q4QDM2_LEIMA	0.000210261	27	27	0	122303	135086	128909	127365	115942	124724	122724	132749	124181	122566	110653	120764	127530	124601	129806	116851	122818	115525	123013	119801	125630	220802	209470	216477	205581	200256	200467	224166	215247	214549	208738	211941	202177	210089	185370	187603	212740	208453	204253	188025	178106	191463	198486	206016
E9ACN5	E9ACN5_LEIMA	0.000210261	11	11	0	28973.3	33997.9	31216.2	36351.9	42246.1	38558	32644.3	37970.3	38895.9	34588	35114.4	37308.4	32642.1	38101.2	36986.7	34781	40048.2	40421.8	37777.6	40003.3	33903.9	59428.9	58379	62866.2	62602.2	61515.6	66751.7	61109.4	64900.6	60488.6	58693.5	59922.6	64405.9	60814.1	61480.8	63151.9	61565.6	62921.9	66445.2	67381.5	69407.3	65482.1	65258.4	65505.1
Q4Q1G2	Q4Q1G2_LEIMA	0.000210261	13	13	0	24985.7	23832.5	19791.4	32897.7	37300.7	36668.7	32042.1	26776.9	29708.7	27651.5	30778	26471.7	27336.3	29162.7	33589.7	30293.6	21638.4	28917.8	36050.2	35520.4	35539.2	105340	103283	101915	130116	122012	124773	129009	128296	125379	119993	117851	112792	100116	102870	103929	108111	99127.6	94514.5	88101.8	104174	95262.9	123813	123684
E9AF24	E9AF24_LEIMA	0.000210261	9	9	0	80997.3	78005.1	74764.3	72836.8	69776.9	76190.8	73490.7	83841.2	79514.6	94552.5	89016.2	85671.7	67893.3	71704	89691.9	74421.2	74931.9	82696.2	77403.5	76919.2	80577.9	29116.7	37323.6	32120.1	29776.2	33781.9	32042	32194.7	29703.4	30114.6	33949.7	34220.8	33115.3	44143.2	37544.4	33733.7	31848.8	29914.6	31863.5	37676.5	34319.4	35969.6	30664.7	25939
Q4Q4E4	Q4Q4E4_LEIMA	0.000210261	4	4	0	1176550	1142670	1175850	1272860	1303390	1280890	1172150	1158040	1213690	1236300	1270340	1321920	1172490	1194190	1198570	1153110	1215910	1234670	1205840	1276790	1241550	829878	816731	843921	809208	856586	837028	778412	811771	821231	761195	807224	853614	801882	797494	829316	753246	757934	797102	842526	917996	925266	737650	789772
Q4QB80	Q4QB80_LEIMA	0.000210261	27	27	0	43409.3	44975	47234.7	45028.3	48213.3	48044.9	48203.6	48304.9	48452.4	48283.2	46811.1	49404.1	39374.6	43320.3	43622.7	47828	49753.8	49535.2	48825.2	45217.3	48660	75853.4	77713.7	79735.4	75867.1	78009.6	84647.8	83667.8	82848.4	86367.5	78406.2	80441.5	78659.5	78621.8	82631.1	84948	76676.2	78647.8	79729.2	92644.6	94822.3	91288.7	58935.9	61820.4
Q4QJC7	Q4QJC7_LEIMA	0.000210261	16	16	0	34444.9	34423.5	31811.5	37590.8	36871.5	36583.1	35850.9	36686	33954.2	32649.5	30196.4	30747	30758.5	32791.6	31186.8	36801.3	34249.2	35041	36615.3	34020.1	34616.2	52205.5	47756.7	50085.6	51724.7	51221.2	50032.7	57984.2	55246.8	55156.9	52693.3	54169.1	54646.8	53007.3	56001.2	53732.2	52850	53468	56625.3	55277.7	54703.1	54858.1	65156.5	65023.2
E9ADN6	E9ADN6_LEIMA	0.000210261	41	41	0	52477	48719.8	51227.6	51121.3	53697.1	54851.7	46623.1	50220.7	49818.7	54074.5	56089.6	55654.7	49065.4	49764.4	48959.1	51058.7	53845.1	51301.6	49348.5	48516.8	50729.4	31540.4	31204.8	32702.4	32788.1	28634.2	31484.3	30742.7	30938.7	30718.8	31272.8	32161.3	31073.8	31458	31327.3	30962.5	31308.3	30852.2	31192.1	35443.7	36858.2	37764.5	30901.9	28374.2
Q6WRI4	Q6WRI4_LEIMA	0.000210261	20	20	0	181471	173618	186356	195367	192560	188921	179532	173136	174268	159269	157857	156365	182754	179200	174259	175535	179435	181045	188128	190941	195816	310459	310021	299792	306681	308632	305123	310746	313637	315124	336215	333784	325434	339292	310009	324326	281691	289625	310739	278900	283587	266612	311269	304090
Q4Q2F4	Q4Q2F4_LEIMA	0.000210261	96	96	0	63693.4	62009.3	64494.5	60648.9	63272.5	61781.1	63061.9	64308.9	67698.5	65507.9	66801.7	66480.2	62136.1	61701.3	62635.4	63376.2	67548.4	67534.1	64542.2	69375.8	66309.3	42966.7	42275.2	43553.1	44370.6	44329	46426.3	44764.1	41984.2	44395.7	43842.1	44608.7	43463.6	44940.9	49319.3	46956.5	43255.5	43145.6	43677.2	48705.9	49386.6	49673.4	42505.8	41724.8
Q4Q4V7	Q4Q4V7_LEIMA	0.000210261	40	40	0	237010	224583	232871	230579	247695	232169	235342	236414	230377	260631	255602	251889	235494	239301	245708	238143	234307	236967	235175	223775	240253	163512	157393	154480	164046	157683	159866	162550	160302	167334	166580	156624	158611	161026	152663	158129	156226	155495	166121	178516	185499	184590	138560	147085
Q4Q8Q6	Q4Q8Q6_LEIMA	0.000210261	43	43	0	72397.3	68013.4	65295	70570.9	66013.9	67194	76907	78452.6	71126.9	63116.4	60937.8	61309.5	76544.9	73963.1	74024.6	68231.8	70925.1	68306.5	72261.6	72045.6	69969.6	117364	118896	114881	130657	125078	121827	132070	127934	130844	118701	122228	122086	133264	123759	125778	130648	126733	129882	110981	106665	107374	110348	108457
Q4QJF6	Q4QJF6_LEIMA	0.000210261	31	31	0	52773.5	55624.7	58785.6	61690	61602.1	60486.5	59502.8	60303.4	60501.1	52563	53293.7	51126.4	63871	63968.2	66159.4	56855.4	59742.3	62853.7	70304	75296.1	64329.9	97459.5	98603.3	103357	115690	107824	109793	105140	103405	103233	101321	102061	100092	108324	114107	113646	103705	103516	102087	105317	98917.9	103720	125490	124657
E9ADV8	E9ADV8_LEIMA	0.000210261	36	36	0	101895	109012	110062	103133	104757	104766	97836.9	96195.9	101099	105422	100712	107807	103370	99153.5	107611	100200	102451	102686	99130.3	101238	103763	75948.9	77533.3	82676.6	73980	71739.6	75162.4	73180.3	72671.9	77966.2	75109.2	71909.6	76586.3	75918.4	68779.8	74551	74831	75216.9	71995	79279.2	79647.3	78453.7	72818.6	77458.8
Q4QEM2	Q4QEM2_LEIMA	0.000210261	42	42	0	2419380	2360190	2346940	2032020	2011150	2008730	2144640	2138990	2154570	2088640	1980060	1966340	2236090	2230310	2300650	2148070	2178800	2201590	2156490	2177540	2136610	1210720	1219320	1191830	1184510	1198950	1174790	1174910	1157590	1165610	1171680	1169650	1174400	1398930	1314540	1358420	1244070	1257660	1281380	1465010	1412530	1437340	1171700	1159370
E9ADF2	E9ADF2_LEIMA	0.000210261	91	91	0	63725.4	65227.2	65591.5	67705.5	66889.3	66547.8	67549.6	69174.5	65990.5	67594.6	70874.9	69033.2	63440.2	63936.5	62413.3	63179.5	66415.6	66598.7	63816.3	68664.1	64097.8	48739.1	48764.3	47599.3	52296.8	51492.4	52289.1	46881.2	48361.1	47880.3	47655.9	48382.2	47334.6	48182.8	48438.2	50385	47602.6	44940.4	46168.3	47789	51416.4	51827.8	47526.9	48753.5
Q4QE41	Q4QE41_LEIMA	0.000210261	39	39	0	93992.4	94393.2	96455.1	94675.4	96303.4	94096.5	95432.1	97027.3	97845.8	101472	99634.5	98121.2	96783.5	96573.4	98818.6	96354.6	99569.1	97917.5	94225.4	100552	99039.8	79213.1	75337.6	80496	82250.3	82101.1	79216.6	76096.5	77976.5	82140	77814.9	76204.8	77992.7	82711.5	79302.6	76706.9	77950.2	75713.2	80452.9	79105.1	79709.1	74491.8	85403.3	82664.1
P90552;Q9XZW7	P90552_LEIMA;Q9XZW7_LEIMA	0.000210261	6	6	0	368131	340726	350130	325147	354146	342476	367843	353437	363407	292582	313106	294940	260020	265340	264770	356024	361291	339445	315792	294947	309013	592221	595693	583160	669600	646429	664455	632579	641373	639516	741189	742968	746205	721981	684364	735114	740647	724887	724206	700021	686900	701377	459948	444523
Q4QGH5	Q4QGH5_LEIMA	0.00353654	18	18	0	57883.4	57615.9	61959.7	65265.5	63418.7	74451.8	55568.9	54664.2	53079.5	68584.2	66172.9	70164.7	52774.6	51200.8	54800.2	56947.1	56617.4	52488	66201.9	58938.9	62184.4	18822.1	15111.6	16709.9	13504.1	14968.9	15827.9	8382.3	13179	12899.5	11495.5	11772.6	11543.2	14606.5	15205.7	11579.1	10362.3	10794.8	11122.4	25632.5	27248	21437	14503.9	10532.6
Q4QDL3	Q4QDL3_LEIMA	0.000210261	17	17	0	103593	99547.1	106748	93472.5	88933	89086.4	97700.4	94811.1	100133	95827.5	92842.9	97085.4	92285.7	99884.2	95784.4	95137.2	91419.8	94020.8	97651.8	97429.9	95441.1	61103.9	54698.1	56300.8	59978.6	60022.2	59568.9	54857.7	56560.7	62324.2	58730.1	63331.7	61532.7	67931	64463.7	61758.8	62174	64533	55706	70304	68788.4	65954.8	59264	56037.3
Q4Q8Z7	Q4Q8Z7_LEIMA	0.000210261	73	73	0	109324	109341	106342	98156.7	101248	101983	98978.2	100752	100717	104941	101007	104700	102462	102360	105158	98290.6	101605	99485.2	102806	98815.2	101068	79590.5	83448.5	82329.6	76662.1	79043.1	79797.1	78105.2	78665.3	79884.3	76329	79889.1	78115.5	81633	78841.5	81117.8	76438.5	75463.8	78854.2	83762.9	83545.3	82817.8	75246	75276.8
Q4QFD1	Q4QFD1_LEIMA	0.000210261	31	31	0	170781	166798	165961	158557	156618	154315	164617	153958	165461	166534	168908	163357	163969	161736	167457	158488	165711	166633	163848	166318	164274	117792	119654	118487	118968	123311	121891	111341	108986	111315	112092	112044	111978	128169	125341	123575	107548	110375	107383	128249	124373	123884	111180	108484
Q4QIK4	Q4QIK4_LEIMA	0.000210261	27	27	0	66597.7	66421.7	67624.4	68676.8	71026.1	70072.9	60872.3	63744.6	63287.6	70211.1	70733.9	67711.8	65146.5	65545.4	65549	64028.5	62316.8	65062.1	75844.2	70405.4	70239.9	36383.8	39313.4	37145	34083.7	37742.8	36197.6	26819.8	31241.2	28734.8	27316.9	29388.4	26451.1	30278.3	27482.8	29632.2	23982.9	23871	24092.5	38737.9	38155	37106.7	45827	44032.5
Q4Q8J7	Q4Q8J7_LEIMA	0.000210261	15	15	0	60403.3	63854.8	56419.8	65151.1	64293.1	64608.7	57838.6	59418.9	60507.3	61115.7	58251.2	58639.8	61090.2	62234.3	59147.1	63568.8	61742.1	60359	59678.7	66670.6	58621	87081.4	82226	87029.5	87429.2	89075.3	84482.7	87691.8	88911.6	87795.3	79818.4	84918.2	80460.8	87745	92175.4	82817.6	95944.1	89441.1	91684.8	85279.3	87077.5	90837	83254.2	81521.6
Q4QGQ3	Q4QGQ3_LEIMA	0.000210261	9	9	0	33115.3	33850.2	33651.9	31059.8	36340.8	32016.9	34643.5	29979.1	35602.1	29313.7	31405.8	30901.2	39775.3	40660.7	40007.9	33576.7	27779.1	29242.3	36857.6	34218.2	42073.5	103346	101650	100216	116747	113362	96002.1	129254	131437	136424	126073	126735	120711	117525	104502	109027	113319	118270	117791	92453.2	93617	88359.4	132299	132563
E9AFJ1	E9AFJ1_LEIMA	0.000210261	4	4	0	48365	52729.6	50995.6	47413.8	46020.8	39604.2	54894.7	47341.2	50685.7	51405.3	53008.1	53123.6	63740.5	59258.5	60216.4	52263.8	47311.2	57343.1	55797.6	50000.8	47111.4	20361.7	21375.7	18933.7	19822.7	17892.9	16124.4	19202.5	20605.1	18963.2	21193	16449.8	21461.6	20769	22174.1	21767.5	21001	20722.9	15283	20635.1	22805.3	16311.4	26173.4	22074.5
Q4QB35	Q4QB35_LEIMA	0.000210261	4	4	0	21165.3	19996.7	21374.9	26052.4	29454.2	28668.6	26270.1	27271.9	26531.9	24425.5	23376.3	25561.4	25993.4	29177.2	28562.6	26148.2	22355.6	24783.5	28275	30829.8	34250.4	60845.3	64184.1	60509.1	86421.5	85458.1	87044.9	76686.1	79706.3	80001.3	76938.1	80251.6	88093.5	72650.8	73836.9	76684.5	68165.1	64890.7	68081.2	72723.4	73567.8	75077.5	59843	69419
Q4QEL9	Q4QEL9_LEIMA	0.000210261	27	27	0	1658710	1724670	1697080	1909720	2222390	2035480	1928700	1979120	2047670	1826240	1977070	2113120	1885360	1882100	2037370	1638910	1779660	1843950	1565900	1853700	1851700	2902770	3081310	3128780	3351330	3354200	3382990	3386960	3472160	3675620	3493850	3498750	3675870	3130890	3081370	3263480	3176650	3198100	3370560	3025420	3204650	3263510	2671520	2817860
Q9GNR4	Q9GNR4_LEIMA	0.000210261	23	23	0	219575	225730	221002	201181	207085	206071	219370	225556	220227	214959	222016	218800	226650	232553	222610	242671	251697	237113	245530	240696	244801	141912	140257	142210	142422	147937	145101	127544	127307	127043	133738	130615	133208	149251	155790	146472	129423	133739	132516	142810	147923	147325	136447	132610
Q4QJ96	Q4QJ96_LEIMA	0.000210261	19	19	0	38560.6	48708.3	44260.5	41945.2	42317.3	41131.4	41305.1	41398.1	43053.7	43328.7	43523.4	43739.8	45239.4	44145	45094	43772.8	43562.4	39725.9	43786.3	42541.3	46656.3	59367.9	65300	65914.8	60542.7	66579.2	60562.9	62527.9	62183	61489.9	62479.8	64781.2	58030.2	60905.2	64034.2	60862.8	61635.7	60325.6	63379.5	63314.3	62912	55004.2	84718.8	82781.1
Q4QB64	Q4QB64_LEIMA	0.000210261	8	8	0	4782.41	3990.81	5785.29	4528.78	4642.33	5040.81	4243.56	5722.5	6205.56	5908.94	4180.93	4568.04	5092.14	3807.01	4300.19	4809.33	4215.34	4411.96	4811.75	4205.74	4115.91	11716	11686.3	12787.8	11112.3	10794.8	12005.7	13346.9	13020.3	11943.7	13933.7	15363.8	13113.4	13924.9	12575	13253.5	12440.8	15743.7	14880.4	11485.4	12951.5	11535.7	9345.17	9857.23
E9ADH8	E9ADH8_LEIMA	0.000210261	25	25	0	60198.4	59098.7	56206.6	61743.9	61168.7	62885.3	66183.5	63729.3	67370.4	70017.9	69858.1	63163.9	66019.7	64039.6	61700.1	66618.3	69379.7	68668.9	64681.7	69584.5	69094.6	92429.5	90841.8	89004.6	95622.9	91911.5	92419.4	91414	89215.8	89926.5	95563.8	91344.1	90144.2	92389.2	97999.1	98117.6	103004	88963.8	93962.9	96020.6	91398.6	94715.4	93201.3	99346
Q4Q7X3	Q4Q7X3_LEIMA	0.000210261	8	8	0	61442.5	64742.5	66084.5	57900.9	58505.3	62262.3	66107.4	64433.6	64174.8	64379	61709.7	62881.5	66359.5	67424.6	65573.3	65782.3	63988.6	68919.9	67860.4	60748.4	62676	40464.9	40852.8	41662.9	45166.8	41880.6	40536.5	37360.7	37531.8	37312.6	38972.4	40282.4	43132.1	43082.7	46179.8	47111.5	40249.2	44234.8	39827.7	47073.6	41826.7	44325.4	39247.3	41329.6
E9AD27	E9AD27_LEIMA	0.000210261	179	179	0	171873	174217	175152	161656	167493	165901	149489	151337	148241	181052	180330	178527	147692	150631	152811	158600	154886	152356	151102	147564	148704	99006.2	99868.2	97531.5	89883.5	87969.7	86843.7	74960.2	75019.4	74608.5	75371.1	75550	74738.9	77002.7	78989.5	81277.6	74089.9	71637.6	72892.6	80596.1	83747.5	82381.5	94560.7	95222.1
Q4QH89	Q4QH89_LEIMA	0.000210261	17	17	0	279605	275375	275208	269436	258712	264709	247046	237226	230572	329770	330617	329637	273124	270998	259561	280850	279656	250673	266028	262558	257599	124661	131193	120588	120304	120749	115746	105346	103810	107569	107424	113938	106683	128783	117681	117513	98677	111591	103540	133923	134653	133726	109976	104350
Q4QH95	Q4QH95_LEIMA	0.000210261	24	24	0	194983	184749	187080	182629	177178	171698	183523	179134	179456	183108	182862	191065	171140	177118	181152	188404	183540	178567	183068	177864	180167	137257	133988	138137	134783	123446	133513	129536	128390	127581	126445	127900	126883	137580	140898	137885	131535	133316	133138	148113	149827	142969	128243	123717
Q4QBD1	Q4QBD1_LEIMA	0.000210261	12	12	0	137576	132508	131112	126162	131745	130776	140558	133648	143276	127941	129260	125985	131902	139662	139110	137209	148025	143743	137754	142935	138804	185712	186474	182881	190477	195439	192085	187747	185391	186010	179694	180626	192897	192317	187590	184313	175741	182911	172923	172575	174699	175470	149846	147642
Q4QEF3	Q4QEF3_LEIMA	0.000210261	29	29	0	94847.6	89488.2	96867.5	87129.3	89048.4	91958.1	90712.4	90211.4	89844.9	91658.8	94244.3	96141.1	91778.2	89048.4	95079.3	89728	88709.7	90091.3	86853.3	89150.7	89739.4	129285	124644	124640	117988	117492	115266	118685	117839	122939	122950	119861	120320	110694	115600	113552	122683	124032	121311	113702	115554	115697	117399	117199
Q4Q848	Q4Q848_LEIMA	0.000210261	43	43	0	193601	190893	195542	195950	193324	188988	203275	206810	199315	183554	191527	182415	195851	185222	190557	198996	200170	199400	201711	197450	203818	242218	242192	241290	245138	245007	241852	256458	250598	254918	257125	259355	244494	268541	257556	253266	255048	247780	243991	239573	245850	238765	247662	245658
Q4QGB1	Q4QGB1_LEIMA	0.000210261	18	18	0	137306	146262	139732	137644	137386	139136	136795	134628	139344	140896	134094	140661	128537	126526	137281	136848	140684	143207	140807	142068	140170	99573	101425	104123	98056.9	95660.4	100855	91427.8	94321.1	95402.2	96431.6	102126	99319.6	103871	106903	108268	95438.5	91084.8	96428.1	108366	107878	109543	92823.1	98276
Q4Q0C0	Q4Q0C0_LEIMA	0.000210261	34	34	0	186048	185381	193839	185939	186340	191245	188783	182121	182607	195424	199084	199726	194678	183183	187237	192123	183035	174118	183042	187970	180605	134923	145086	139495	127129	133279	130395	137124	142002	139896	135868	135891	133999	135200	143233	146697	136973	139350	148434	154023	150589	143827	130648	133904
Q4QJI9	Q4QJI9_LEIMA	0.000210261	29	29	0	121580	119508	120129	127784	131521	132171	123823	125918	128323	110253	108723	112309	124746	124572	122096	127040	139673	144056	125465	133322	132659	195392	193688	198767	209163	198713	217954	199399	204027	208541	202022	208412	213996	217731	239182	227376	241005	236985	236732	216187	215162	213672	243951	244797
Q4Q2C5	Q4Q2C5_LEIMA	0.000210261	87	87	0	60380.6	62922.8	61803.4	62687.9	66623.9	61602.3	62865.5	61372.6	60905.4	64313.7	65736.3	65511	60130.4	62239.1	60495.3	59530.6	63276.4	64714.6	63507.7	63222.2	64272.6	47015.2	45436.5	45839.2	48381.5	47876.7	48458.3	47975.3	46099.4	46443.4	45927.3	45723.9	45150.2	46918.6	47736.1	48026.6	43444.6	42890.2	43540.1	50760.5	51235	51610.8	43421.2	46076.1
Q4Q830	Q4Q830_LEIMA	0.0030368	7	7	0	63173.9	63959.8	66008.9	73043.6	55650.8	66996.4	61319.2	59815	53326.7	72173.4	76164.6	76385.6	54331.5	52213.6	66005.2	60678.9	58495.9	65820.5	63363.9	72088.2	71670.5	19118.6	22268.8	23141.5	18294.4	21533.1	15895.6	26531.9	20787.4	23286.4	22842.4	28385.5	26146.6	22602.8	15423.9	24605.6	24974.8	29393.5	23346.5	20833	23758.8	26195.5	19755.3	19837.3
Q4QIN5	Q4QIN5_LEIMA	0.000210261	20	20	0	66598.5	70348.8	70170.9	82336.3	81699	78259.8	77092.5	76761.6	74329.7	73159.6	71612.3	73677.2	70165.6	68323.2	78396.7	76118.3	72450.6	69988.7	71790.5	72606.5	79971.4	113872	118873	114496	108780	103255	104498	103580	103077	103738	108807	113368	110116	111801	110812	117760	117171	111864	125572	109078	109376	113287	145632	163169
Q4Q8B2	Q4Q8B2_LEIMA	0.000210261	17	17	0	125882	131787	120053	132419	139209	136269	128359	131330	129654	107774	121964	120011	131978	123766	124714	123291	133556	130201	119735	134921	128763	184034	184715	188564	192126	198402	195801	183742	191755	191232	189076	182693	183040	178471	184890	179963	180570	171910	177885	163058	173374	176759	178013	181778
Q4Q3I5	Q4Q3I5_LEIMA	0.000210261	38	38	0	125768	112637	117002	117106	110799	113375	113368	109612	114373	112074	112842	111657	116033	114865	115139	111841	115745	111755	107991	112627	111104	91096.2	89984.4	90227.7	91397.4	87889.7	87520.9	91462.1	89486.1	88414.2	88930.5	92165.4	91034.4	91430.8	87803.2	93468.7	92126.2	88246.5	88122.8	95420.7	97455.4	94343.1	88653.9	90309.3
Q4Q0N3	Q4Q0N3_LEIMA	0.000210261	7	7	0	90704.9	92306.9	91782	81460.5	91334.9	84492.1	91186.2	90557.3	87479.9	86887.5	82006.7	79595.1	92335.4	90284.7	88791.5	90624.4	87571.2	92574.4	93454.9	92065.8	87678	66364.6	66585.3	65768.5	63149.2	63032.8	61361.1	60684.8	61213	64015.2	63787.7	60189.7	61419.8	65173	64645.5	62255.4	59512.8	55492.3	63597.2	67950	68918.7	65274.9	60341.2	56194.6
Q4Q455	Q4Q455_LEIMA	0.000210261	17	17	0	129152	124453	122427	119612	120253	116914	127834	125097	116971	119524	132479	115952	123189	123641	128808	115563	124942	128143	134135	141731	119088	77961.7	81711.5	85063.6	83733	90609.1	84717.6	86240.1	79533.6	80695.5	85022.6	78345.8	85309.7	87584.9	91738.2	91123.6	78406.1	74032.7	78350.2	82418.8	83523.3	81720.1	63568.2	63405.1
Q4QGZ8	Q4QGZ8_LEIMA	0.000210261	32	32	0	100129	104282	103690	88797.5	96338.2	92140.1	94232	99423.9	98656.9	106002	100507	102576	92459.8	89132.9	91999.3	93852.9	97572	98111.8	98233.3	99060.5	93814.1	68035.9	68019.8	71190.4	68744.8	66819.2	64076.4	69488	67502.2	67488.8	64115.3	64920.3	69900.7	68331.4	70535.9	66769.5	64599.9	64500.5	64656.9	73665.4	74357.9	72661.8	65993.3	67224.7
Q4Q3V3	Q4Q3V3_LEIMA	0.000210261	26	26	0	921142	888667	934404	944678	926454	930743	828952	823491	828717	951754	948752	952762	884064	886273	890227	883540	911792	867136	902244	920228	902471	677811	656209	655101	662692	645928	636185	568405	558365	568445	595408	582114	590088	646205	640727	640133	552800	561076	560861	641869	640283	628269	611149	615089
Q4QG69	Q4QG69_LEIMA	0.000210261	21	21	0	75933.6	87038.8	83576.7	81021.7	89851.5	82449.4	76404.1	82137.5	77323	92326	91010.5	92267.8	77109.3	78321.5	82459.4	85182.3	87192.2	87266.3	80705.3	82342.8	84472.6	52919.3	52481.8	50000.2	52865	48081.5	54885.9	47391.5	44546	47646.6	48458.5	51521.4	54506.1	57142.1	55576.9	53692.3	48782	48987	49160.9	55689.8	57148.6	58592.2	45312.2	45511
Q4Q419	Q4Q419_LEIMA	0.000210261	25	25	0	53654.6	59638.5	54448.4	64543.2	62315.8	65737.4	66352.4	65028.5	68404.9	54410.3	55015.8	56185.7	69702.1	69021.8	69180.6	63193.2	61608.7	62179.1	73202.8	76352.1	72770	96473.4	101124	96814.8	106508	111079	108186	113870	113409	118226	110581	114562	115798	117423	121381	118771	116518	116650	120063	113082	113150	121488	105043	94854.4
Q4Q5W1	Q4Q5W1_LEIMA	0.000210261	85	85	0	133347	133596	135542	131748	138122	133929	135597	134948	137894	135911	139141	141104	128508	133333	134861	137037	136185	142773	129133	127266	132103	109055	108563	111350	111640	108321	112193	104503	105640	107458	105952	110100	106384	107683	111509	109632	115176	115934	111194	112306	113177	114308	100671	101737
O97200	O97200_LEIMA	0.000210261	36	36	0	78975.9	76635.8	79964.9	76860.8	83042.8	82213.5	77071	80328.4	82674.4	80062.4	82628.3	83110.9	77020.9	75473	79349.7	81431.3	80366.8	85004.9	78766.1	80694.7	80658.5	62063.3	63326.9	65328.8	65403.4	62320.5	67664.4	62271.1	63379.8	65709.3	60874.7	63432.2	63116.4	66418.4	63636.6	66811.6	61036.7	60469.2	62930.2	64774.3	66177.1	66649.8	63607.5	63219
Q4Q863	Q4Q863_LEIMA	0.000691683	3	3	0	34061.5	38905	34727.2	34682.4	38493.7	37291	29063.3	26770.1	33563.2	41870.1	43258.1	39782.5	36584.9	34250.7	38856.5	29954	33431.2	36142.3	28900.6	33588.9	33373.8	15753.1	11422.3	13381.5	11833	13420.7	11753.4	13125.3	12059.3	14055.3	12902.5	11384.1	12947.5	11241.7	6757.37	13001.2	9847.29	12938.3	13535.4	14282.4	13621.2	12732	12975.6	14251.4
Q4Q1E9	Q4Q1E9_LEIMA	0.000210261	17	17	0	51680.8	52272	53308.6	52161.7	55760.5	52575.4	57103.1	55769.8	56123.2	46633	47000.7	48313.8	55540.3	53276.7	53331.6	52649	54998.5	50784.9	56012.5	55023.5	55482.7	68211.8	69054.4	69437.5	70539.5	71510.2	71834.2	70234.9	72213.2	77205.5	74604.1	72589.1	72386.1	72510.4	71602.8	69637.8	70783	70921	73404.4	69506.7	69586.4	67698.1	73474	70086.8
Q4Q8H8	Q4Q8H8_LEIMA	0.000210261	39	39	0	247704	252165	238987	265219	254230	261702	253784	248566	242656	241516	242914	239244	257473	253421	240601	248554	236111	247191	241015	232729	246814	402790	390145	384360	398589	403208	378576	408772	407610	396022	385013	381922	365719	377016	365862	353897	352015	352374	348124	342045	329893	334845	364994	354350
Q4QFJ8	Q4QFJ8_LEIMA	0.000210261	24	24	0	294746	279434	267749	269104	261528	264725	297744	301273	300294	254152	247509	245596	294536	291122	299996	274049	283787	277613	272112	275777	273951	472547	464232	460480	504316	502241	503254	465459	474206	466367	520265	518092	516687	587049	585731	574208	522300	510639	482901	453739	447250	451686	450042	415359
Q4Q5U5	Q4Q5U5_LEIMA	0.000210261	38	38	0	137447	134733	135718	137674	141960	134573	133105	129918	133827	135368	143220	141204	131973	134434	139771	134520	134527	128528	132124	137789	130528	112527	113356	113404	113178	106653	110905	104026	110943	114742	105781	108868	112081	109355	109800	113347	111405	102419	109497	111339	114141	113118	113656	113871
Q4QF48	Q4QF48_LEIMA	0.000210261	10	10	0	71935.9	69192.7	69274.6	66257.2	70122	67027.8	65480.4	63552.1	67552.1	71688.3	67895.1	70720.1	69515	62831.3	64874	68042.7	64730.9	66652.2	65112	69980.4	64758.3	50759.1	48805.1	49290.9	46799.5	41612.5	50562.6	42675.2	45515.5	44599.9	47119.8	48126.5	45986.5	44363.8	49088.2	49753	46747.5	49124.9	46187.4	51048	51185.7	54457.7	46933.1	47273.7
Q7KIP2	Q7KIP2_LEIMA	0.000210261	9	9	0	8658.79	10624.8	10895.5	13033.3	12042.1	11859	13402	10318.5	9711.85	9099.07	8138.04	11388	13178.6	12984	11948.3	9903.21	9088.51	9100.05	12759.4	13813.3	14632.5	21140.8	22472.2	24315.6	26498.2	25775.3	30927.4	27589.6	29086.9	29665.2	24294.1	25442.5	26493.4	24092.2	29357.4	31078.9	28544.6	28279.6	29314.3	28568.3	28585.5	27456.4	25784.6	29058.9
Q4Q5P9	Q4Q5P9_LEIMA	0.000210261	22	22	0	330827	328354	324576	307889	290305	296662	310581	301320	298595	310963	291785	305283	319010	315768	319666	321731	315364	320218	308967	308527	304272	229158	227404	225845	222837	216392	217737	208332	201577	199410	214363	215494	216653	248643	240147	244170	212276	216259	211702	242285	243041	234988	208152	206651
Q4Q1B0	Q4Q1B0_LEIMA	0.000210261	16	16	0	137029	140017	144532	140471	154006	147887	145965	141072	140650	146798	141775	133737	147901	139618	149341	141921	148966	148216	146810	149121	142306	101143	108774	104563	103469	106461	110316	102065	101486	99711.6	103952	104848	105997	110628	114441	117805	101810	104354	111313	113449	113291	120866	99491.8	101593
Q4QH99	Q4QH99_LEIMA	0.000210261	21	21	0	182318	181216	173788	173863	168116	167344	170268	167175	163601	175299	174522	173881	181373	174487	166481	175652	173368	163886	178046	172924	164525	133528	126515	125413	130219	128187	126935	117738	117138	116730	119662	117994	113326	131224	135102	131503	123060	113786	116430	139091	138721	130308	113090	110681
Q4Q513	Q4Q513_LEIMA	0.00388761	6	6	0	24904.1	25927.2	24160.8	24508.6	26895.7	26865.7	25943.6	26223.9	29265.3	34117	37108.2	37916.1	26805.6	30059	28756.1	26030.3	22756.4	26025.3	22134.2	25339	23262.4	7928.93	8034.68	5878.26	6994.17	6864	7053.14	6495.53	6211.51	6894.77	5680.03	5864.65	5139.21	3612.84	6427.09	6974.46	4120.81	6021.46	5231.25	7511.85	5108.6	6755.21	5167.86	6500.43
E9ADW1	E9ADW1_LEIMA	0.000210261	13	13	0	132176	145835	133030	136657	127422	142729	128770	125608	124744	139969	131511	139607	143065	129276	137219	133775	129466	126586	141444	121705	125417	95038	94670.2	99306.6	92297.2	95212.9	87680.3	90331	87983.3	88973.5	95730.7	93498.6	85125.1	96914.4	97001	94157.5	89492	89074	82693.2	100516	99073.2	93753.4	96338.3	89135.1
Q4Q9Z6	Q4Q9Z6_LEIMA	0.000210261	188	188	0	376893	378144	372816	384640	380534	382717	369109	365820	365194	395338	400863	394264	365076	367852	360122	389808	390419	384413	379001	371082	382595	279232	289998	276426	279400	279892	276938	264968	270532	266719	272397	262812	263639	286517	291301	285970	274052	264479	266650	318586	312108	319660	260852	259238
Q4Q3U8	Q4Q3U8_LEIMA	0.000210261	53	53	0	436731	445163	451606	453789	438418	447311	449046	452050	454700	444251	433839	444558	453873	445426	450649	421165	409604	418238	439806	431000	434517	544282	553151	562475	524967	528246	517307	561503	554062	561892	554757	546521	539858	535224	533278	521659	569951	563963	572649	540841	523185	516585	554987	550157
Q4Q492	Q4Q492_LEIMA	0.00111255	2	2	0	67089.5	55435.6	61359.9	58064.9	59233	58723.6	62509.6	50581.5	60924.3	60133.4	51437.1	52386	62259.4	53947.2	54264.4	62691	65370.8	64503.4	56273.6	56783.5	57239.5	32551.1	38710.8	39877.8	31560	30524.6	31018.2	27800.3	26750.7	25033.5	26126.7	28388.4	30986.5	31993.9	31265.9	32646.5	29672.4	27174.6	28683.8	31198.3	30391.2	33191.9	30863.8	31105.9
Q4QBL0	Q4QBL0_LEIMA	0.000210261	34	34	0	113998	111736	115579	105439	105310	106081	107360	107161	110907	111874	107484	105670	110357	105528	109562	104349	106521	107781	104374	101539	103268	88153.1	90411.5	84891.7	87138.6	84119.3	87787.3	83666.5	80974.1	87283.1	85847.1	82897.4	86057	83956.2	83840.8	85133	87854.9	83206.8	87550.3	90225.3	92305.8	85394.3	84010	85654.1
Q4QFY9	Q4QFY9_LEIMA	0.000210261	193	193	0	249819	249471	248116	244323	244665	248600	248998	247028	246846	255118	256616	254456	252044	252516	253244	256486	254818	248811	259498	247294	250063	190411	191438	188700	196794	194738	193875	186487	184158	184358	188879	185503	185645	204088	209329	201556	188738	184952	184487	216847	214450	215959	180280	178671
Q4Q4V5	Q4Q4V5_LEIMA	0.000210261	5	5	0	100504	102101	102459	108399	98191.3	91941.9	99574.3	97860	99830.4	87827.2	94990.9	98052.3	99279.5	106581	113278	102892	97434.7	101991	104961	107740	105321	70615.2	68972.8	72116.7	74412	66530	67734.5	65603.9	64985.2	62226.4	72009	63246.3	68230.6	68883.1	65643.1	77786.3	67962.8	63578.7	64123.7	63301.3	69961.3	62640.4	64934	70779.5
E9AFX1	E9AFX1_LEIMA	0.000210261	8	8	0	19011.5	24763.5	20284.5	24920.3	24841.2	24785.3	25472.3	23038.3	23419.4	21142.6	21827.2	23617	21194.9	20394.1	22354.2	21745	26453	23341	25886.4	25903.6	23274.9	37285.3	35058.1	34849.4	45262.6	43957.8	42642	41366.8	42619.1	47321.8	43739.4	45744.7	41907.3	39628.7	45594.9	45862.4	45471.1	47536.8	41789.7	41812.7	45204.3	44657.6	30300.3	29314.3
Q4QG02	Q4QG02_LEIMA	0.000210261	27	27	0	167616	185220	188945	168936	183665	186493	171261	177285	181850	187131	188478	186631	161594	182524	179448	171625	177756	194367	169552	191924	192345	125015	120230	131387	122565	125111	127484	115166	119567	123852	129532	118481	127096	119891	116651	124084	127209	122335	131395	144457	138053	133654	111352	122086
E9ADA1	E9ADA1_LEIMA	0.000210261	13	13	0	34849.5	32572.6	34477.6	37611.5	37107.9	34732	33050.1	33801.3	35158.2	40625.4	37365.9	38770	36394.1	31395.4	32840.3	37932.5	38412.2	35111.1	34992	34098.3	36064.9	21068.9	24501	24299	22439.2	19974.6	21640.3	22714.4	21278.6	18654.7	21695.9	23448.9	21433.6	19468.1	22964.7	21868.8	21025.1	23195.3	20915.3	23436.5	25506.8	22847.1	23228.5	22640.8
Q4Q8K9	Q4Q8K9_LEIMA	0.000210261	80	80	0	226782	231943	229436	234450	236722	231544	240129	233139	236100	234547	240548	242113	228613	227585	236640	232132	238852	243443	236210	242294	237047	196858	192635	196516	199374	202520	197939	192895	182739	190876	193803	195414	195458	199993	206376	193604	174623	184337	187285	196637	198917	201173	184893	183298
Q4QFH9	Q4QFH9_LEIMA	0.000210261	10	10	0	153727	143349	155625	146883	165169	162770	139012	135237	145797	166318	159953	167138	147030	137258	148992	134079	136497	136668	140451	155352	149882	96705.7	101405	101127	85081.4	88159.1	87946.5	75287.3	78393.6	85758.4	78624	84653.5	82235.2	77602.6	80663.1	76415.5	77586	68213.1	68887.6	84087.4	89277.1	85710.7	132835	142790
Q4Q8E6	Q4Q8E6_LEIMA	0.000210261	59	59	0	650772	656665	669883	646225	659558	661238	648840	670733	662661	567412	568410	561408	627524	612691	635669	655901	672462	683029	664024	679967	688535	1004340	1015540	1039120	1030030	1058260	1071110	1067330	1090590	1089860	1072800	1073130	1115550	1043430	1053850	1073520	996996	1010830	1023410	853034	870870	878896	938148	946206
Q4QH54	Q4QH54_LEIMA	0.000210261	32	32	0	75641.5	78161.4	77630.9	73864	75567.6	71547.8	73691.6	71929.9	74739.4	84387.8	83081.4	75671.7	73326.3	72082	70837.1	70984.8	69177.9	69674.9	70691.1	70316.3	68459.6	52540.7	53094.1	52303.8	47925.7	52040.9	49125.1	55757.3	51063.5	52259.6	50252.7	47896.4	46653.5	46396.8	42870.3	42877.5	48594.2	47664.2	48964.8	50017.5	48839	48963.2	53184.4	54743.6
Q4QFM2	Q4QFM2_LEIMA	0.000210261	33	33	0	652451	653319	642567	587740	639556	608880	654235	680765	702862	561045	597080	608949	544795	577441	581986	632853	649083	637479	488554	532391	488104	1174280	1216410	1188490	1175610	1177070	1219260	1322040	1344640	1450350	1287750	1307930	1343330	1076950	1089410	1117030	1242830	1332710	1272040	1022270	1053160	1041570	1133970	1184930
Q4Q9U5	Q4Q9U5_LEIMA	0.000210261	33	33	0	69536.6	66038.4	67535.4	69590.6	73840.8	70071.5	71497.5	69027.3	71540.5	76294.3	75164.1	74462	67092.8	69141.9	72252.6	68175.2	69605.9	71991.8	67466	73594.9	72379.4	52249.9	50802.4	47705.9	51656.7	49584.7	51021	49869.1	48917.3	52090.3	52678.5	51785.4	50389.7	54292.8	51379.1	52421.6	51901.9	49992.1	52244.8	56474.1	59390.1	57875.2	49092.3	44137.3
Q4QA76	Q4QA76_LEIMA	0.000210261	40	40	0	63281.5	64805.9	63779	67893.9	63737.4	64138.2	66726.7	62800.7	64200.9	63673.5	66442.6	65626.5	62100.3	63842	62132.1	63343.9	61792	63024.4	63222.4	63250.3	61838.3	54384.9	54773	54607.8	55686.7	52880.8	53534.3	52376.7	50658.1	52196.1	51455.9	51894.8	52966.9	52806.2	50511.5	53124.5	49079.9	48955.3	49807.6	54294.5	53047.8	52758.7	55607	56240.9
Q4Q2Z2	Q4Q2Z2_LEIMA	0.000210261	12	12	0	75286.7	82642.1	82433.3	74802.5	73062.7	81871	77367	78559.3	74860.4	79982.5	83307.5	81415.6	83039.5	80490	74864.6	82446.1	81723	86021.9	78692.6	84112.5	85580.1	58368.6	59398.8	60528.9	60036.4	61777.8	60058.7	50022.7	53843.9	58150.3	56696	56542.1	58239.7	56394	59516.8	57221.1	53001.9	54294.6	49298.7	57899	56065.7	53969.5	58862.5	60458.3
E9AES2	E9AES2_LEIMA	0.000210261	22	22	0	393046	404263	392611	378052	363912	378309	332117	328256	325024	375779	365594	358248	344963	328826	319751	331790	320427	305993	348406	328382	329300	220055	217857	226190	203809	187640	181618	165092	158663	158642	171666	179203	170900	195308	180265	178968	140295	148597	142453	181541	186544	173529	210815	204852
Q4Q6M4	Q4Q6M4_LEIMA	0.000210261	19	19	0	63382.3	68545.4	66548.8	65195.9	65349	66452.5	58084.5	63357	64179.4	70015.6	69603.5	75166.8	58667.1	56488.5	53499	61796.4	59595.5	62386.2	60662.8	58386.7	61999.7	40504.7	38328.8	38620.3	36792	34752.5	36435.5	31556.1	32378	33561.7	30525.3	27146.7	29312.6	28901.1	36539.2	36137.3	31584	30720.9	30932.7	38712.8	37120.7	36123.6	37512	38440.2
Q4Q8V3	Q4Q8V3_LEIMA	0.000210261	64	64	0	69543.3	72816.3	75558.6	76777	76187	78182.7	72328.8	69164.4	77018.3	76545.2	78950.2	80113	67494.3	68855.9	66009.1	73276.2	72291.3	74254.8	71395.6	69479.3	73989.3	45362.7	48465.2	46588.3	47449.2	45968.4	47265.4	49415.6	47837.5	48224.3	47126.9	50086.3	46071.1	47919.9	49744.8	48085.4	43930.3	44526.5	46612.9	55739.1	58499.2	55205.9	46983.2	48109.3
Q4Q219	Q4Q219_LEIMA	0.000210261	21	21	0	80790.7	81464.8	74043.5	78017.3	76642.6	74611.1	79168.6	84150.4	82462.6	77054.9	77723.7	78456.7	74119.6	74986.6	73689.8	80054	77086.3	80772.2	67168	76943.6	72223.5	108417	107773	106400	114693	116843	109128	125523	123686	127021	122078	122464	115648	109468	107942	113245	129321	123388	124781	108155	113136	109455	133158	118061
Q4QJI3	Q4QJI3_LEIMA	0.000210261	21	21	0	48349.5	49749.2	52127.8	47415.3	50385.4	56899.4	50793.1	55497.8	48150.2	46488.7	42913.6	44611.2	52973.6	54097.9	54788.4	46754.1	45163.3	46852.8	56035	52582.5	54168.1	77797.5	71049.9	69915.5	72676.1	79474	77052.8	83373.2	78579.2	78436.2	79887.3	78396.6	81893.8	79805.5	82613	79642.2	85156.8	91829.8	83065.1	86321.4	78950.4	84073.7	99069.4	96688.6
E9ACV9	E9ACV9_LEIMA	0.000210261	22	22	0	113315	117693	117828	111905	108649	103001	109060	115317	113228	106027	102503	109961	101939	104513	108209	105932	102493	107117	100742	99800.3	95884.4	76833	75780.5	77453	76561	78748.2	78300.8	75951.1	75647.8	71526.8	74994.1	79569.3	76959.6	80376.1	72309.6	72340.6	75755.2	80691.6	78661.4	68538.5	69605.7	69472.9	78516.9	78847.6
Q4Q1Y1	Q4Q1Y1_LEIMA	0.000210261	75	75	0	44593.4	45020.9	46033.5	48847	48853	48083.8	45803.3	45070	48015.9	52066.1	52548.2	51000.9	47068.2	44436.1	45479.1	47085.1	46386.1	46792.1	46508.5	49171.2	47053.7	33553	32415.5	33277.8	34322.9	34523.4	35418.5	32970.1	32325.8	35046.8	32936.1	31881.1	32975.6	33655.5	34304.8	35075.4	32458.1	32974.9	33039.2	37605.5	37546.5	37998	32069.1	32367.4
Q4Q190	Q4Q190_LEIMA	0.000210261	23	23	0	36492.7	39399.8	39983.4	39554.8	40226.1	37952.1	39711.1	37063.9	40137.1	39160.9	39577.4	39554.9	37367.6	37918.5	39318.6	37603.9	39466.7	40375.8	37533.4	39247.1	40117.6	33288.4	29695	31008.5	33278	29352.2	31481.7	30980	29354	30587.1	28860.4	28702.5	27813.9	28634.6	27516.1	27571.1	28159.1	30227.8	28274.4	28444.2	30544.2	29746.2	32429.9	33779.4
Q4Q8H4	Q4Q8H4_LEIMA	0.000210261	19	19	0	235126	229476	222282	224458	227162	226161	231299	231440	225559	207569	210894	205048	237775	230916	233025	222791	226862	229485	237744	239736	245378	277163	283201	269432	294761	282719	282886	287025	278575	271970	285490	274770	275105	290419	287379	277236	290949	288883	285271	286956	278186	285033	270697	266031
Q4Q976	Q4Q976_LEIMA	0.000210261	10	10	0	72135.8	73496.3	69605.5	70564.5	72736.2	66237.5	65450.1	72359.8	68273.2	70970	69412.7	73571.2	66496	70478.3	73732.8	70345.6	73797.2	72424.4	71536.8	69508.2	68357.1	52000.6	52299.9	56322.1	52089	56294.5	54451.2	54290.6	49642.5	53705.4	51776.4	52747.4	52325.9	51160.9	57016.6	49379.6	50255.6	50390.7	46806.5	55661.4	58212.6	56520.7	49282.4	51765.2
Q4Q872	Q4Q872_LEIMA	0.000210261	13	13	0	19112.7	18870.7	15303.3	23727.1	21621.3	21091.8	21313.1	21001.5	20019.6	19945.2	19581	19874.9	23518.8	21484.5	18162.7	20009.2	17462.1	17981.5	23181.7	18295.9	19909.2	31970.6	31939.6	31438.6	38614	34685.2	33298.1	35998.6	38636	36261.2	36853.1	34422.4	33679.1	38517.2	38150.9	38765.6	36532.9	36269.1	29995.3	39510.7	35026.4	36969.6	33059	31204.9
Q4Q0S1	Q4Q0S1_LEIMA	0.000210261	28	28	0	453048	448026	415759	449766	419499	420393	403456	400126	389106	439334	422948	435218	433680	423105	413385	437474	426542	375620	444041	365227	395852	306381	305547	313291	302196	292917	288968	263268	270980	266667	269288	269108	260054	285170	295135	283942	292867	278233	261150	312116	302217	285171	274539	268011
E9AF08	E9AF08_LEIMA	0.000210261	7	7	0	15401.2	11443	11994.3	11026.3	13933	14563.6	15484.2	12158.7	13382.7	14183.1	15235.3	13519.4	13261.9	15279.3	11495.7	15253	14574.6	14238.2	14472.4	12680.4	13211	4719.85	6335.09	6681.6	6262.68	5581.95	6483.16	5635.34	4354.98	6496.35	5186.42	4638.54	5181.22	3815.34	4550.76	5342.88	4635.84	4306.89	4282.39	7597.01	8008.83	5768.54	5812.66	4365.14
E9AFN2	E9AFN2_LEIMA	0.000210261	15	15	0	118657	110705	114271	126463	124974	123820	121773	125860	123884	125875	126584	123490	113779	122905	124573	117459	125091	122463	130271	127521	122490	93602.2	92732.7	94718.6	96662.7	98699.7	96900.9	91097	92301	91761.9	91225.5	89539.5	92400.9	96861.2	97514.5	95376.5	94436.4	92737.5	88878.5	100227	102551	100466	90915.6	91626.6
E9AET0	E9AET0_LEIMA	0.000210261	16	16	0	187762	180747	182140	169893	169458	173461	170546	165332	174736	177625	186572	184967	176622	173772	174523	169227	179910	173325	167455	180821	170256	137759	134498	138976	139755	132712	134520	125069	121995	120993	131992	127218	135197	141617	139613	145034	123598	127848	119997	124466	124187	125398	112666	110459
E9ADG3	E9ADG3_LEIMA	0.000210261	30	30	0	71616.8	70581.9	72018.8	70857	73642.7	75063.1	68959.8	71287.9	71257.9	81740.8	84059.3	83758	71251.9	71217.7	68674.4	71726.7	72511	73261.5	67976.4	68566.7	71385.7	47852.6	42950.7	47329.4	46376.2	45060.2	46750.4	44276.6	45706.9	42188.5	44163.6	44421.2	43037.1	46966.7	49948.9	46112.4	45261.7	42366.8	43714.3	55203.5	53944.7	52372.7	41236.8	44627
Q4Q082	Q4Q082_LEIMA	0.000210261	19	19	0	35348.3	36852.2	36608.2	37388.4	36829.6	38594.9	38463.6	35854.8	35570	39430.2	37803.1	37046.4	34236.6	39268.4	32312.1	37362.4	34282.4	34728.4	37964.6	39331.3	38664	24235.3	23741.1	26312.9	27269	23456.8	25789.9	25703.9	24366.8	25604.2	25674.9	23525.7	23426.5	26626.9	28067.8	27143.6	25186.1	26417.1	23676.7	27288.3	28698.7	26880.1	26093.7	25799.3
Q4QA83	Q4QA83_LEIMA	0.000210261	21	21	0	37808.9	39351.7	38679.2	40617.1	40960	41149.8	37464.1	38405.9	39282.3	41913.6	40721.9	42901	39694.3	40138	40308.6	43409	38429	37270	35842.9	35283.6	36092.7	53465.2	55829.2	54585.1	50093.7	50189.1	50666.1	55124	55156.2	56485.1	55954	57584.1	57417.5	51884.6	52562.6	54191.1	59321.6	58078.2	57336.2	56380.2	54163.5	52909.2	60126	56560.2
E9AD04	E9AD04_LEIMA	0.000210261	10	10	0	21081.3	22646.5	18983.8	23364.6	23737	21292.5	20367.1	19950.4	20670.1	25472.1	25612.6	24843.7	21602.4	21699.1	22976.8	20771.1	23522.2	22457.1	22280.1	21612.5	21002.3	13328.2	12291.8	11507.4	9560.89	12904.1	11703.9	10530.8	10045.7	9917.59	9563.76	11780	10848.5	13735.5	10670.9	14320.3	11355.2	11035	11518.5	14326.1	12278.5	13966.1	12238.5	11567.3
Q4Q754	Q4Q754_LEIMA	0.000210261	38	38	0	36338	34963.7	35612.7	37356.4	39076.3	36919.1	37412.6	37159.3	39114.1	41714.9	41085.4	43389.4	35400.2	36599.9	35673.4	38058.9	39085.6	38658	37686.6	38599.4	37430.5	26056.1	26664.5	27188.8	27537.8	27170.2	29256.4	26050.9	25658.3	26531.3	25580.4	25958.4	29223.9	26431.4	27455.7	25969.2	25236.7	26045.7	27493.9	28386.6	29087.9	27930.3	27685.6	28480.1
Q4QG86	Q4QG86_LEIMA	0.000210261	20	20	0	64468.6	62235.9	63492.9	73929.1	68746.6	70202.3	67664.1	67737.6	69405.3	66218.1	68219.7	69577.3	65916.3	66488	70200.6	69931.9	73675.3	67667.1	70821.7	68322.7	72211	88113.4	83508.2	93241.5	90121	89383.3	95832.3	92625	92705.6	97213.8	95057.7	99741.4	99351	94807	97777.2	100878	99054	99895.3	97207.4	101168	102528	106690	89369.8	85235.1
Q4QJ52	Q4QJ52_LEIMA	0.000210261	18	18	0	126391	124333	123667	127444	128021	132255	124623	125642	125354	139017	139252	143667	129936	124978	123620	134038	135334	134352	134265	138378	130658	100649	94159	102008	91324.2	94856.6	97202.8	87470.5	93238.7	87964.6	87240.6	89588.3	90853.5	98044.4	95802.9	100033	93833.2	89790.8	85112.6	102005	104576	97472.7	91976	85878.7
Q4QHX1	Q4QHX1_LEIMA	0.000210261	19	19	0	60840.7	60117.3	59084.2	59471.9	62023.7	58953.4	60802.5	60701.9	59561.1	66927.3	65368.5	66704.2	59243.4	63332.7	62659.2	68959.8	65115.3	69489.1	60480.2	67345.8	65120.5	39349.8	39166.9	41693.6	40436	40087.7	42066.2	36148.8	35166.2	39135.1	40877.5	40833.4	38604.5	43650.1	45038.1	43270.2	37482	36463.3	41235.8	45297.8	48741.3	47030.8	36921.8	34998.5
Q4Q3H0	Q4Q3H0_LEIMA	0.000210261	18	18	0	42926.7	41883.5	43363.2	48469.6	48649.7	48073.1	48315.9	47501.6	44256.8	40410.9	47206.8	50435.1	47475.5	48940.8	46074.8	54326.2	49919.9	56274.2	43565.1	54145.1	50857.3	69757.3	68039.6	69173	71220	73583.5	76037	82364.8	81209.2	82173	81816.3	79767	82692.5	79367.7	78649.7	82133.9	83000	85304.5	85404.5	82263.7	83691.6	88876.2	64185	64458.2
O97209	PESC_LEIMA	0.000210261	18	18	0	65577.3	72951.2	67908.2	77802.5	79546.5	83826.9	71064.6	73956.7	70676.9	69868.1	70262	66001.4	69571.8	69958.1	70041.7	70363.5	68808.3	71336.4	76668.1	63572.5	76700.5	93910.4	102224	98203.1	100258	102029	93287.1	100015	97846.1	100255	96616.8	99575.1	98462	97201	92694.6	94794	96907.2	95959.8	95760.1	102025	104492	92772.6	114377	115888
Q4Q166	Q4Q166_LEIMA	0.000210261	6	6	0	42548.4	44344.2	50753.4	45241.3	50218.5	47617.4	31185.6	34112	43766.7	50982.9	51342.9	54549.2	45559.1	35529.3	36817.6	37346.1	36324.4	40172.8	43243.9	38414	45982	16334.2	15231.9	12718.1	14925.9	11947.5	12674.8	11997	11857.4	16737	12164.1	12380.3	14571.9	11252.5	14729.3	15303.1	10565.8	12964.4	9837.15	16584.7	14158.9	13537.2	17444.9	17155.7
Q4Q4N5	Q4Q4N5_LEIMA	0.000210261	27	27	0	85295.2	82748.1	84366.5	86647.9	92732.1	87687.5	82418.7	77428.8	82100	88801.4	95771.4	95553.3	81114.3	82659	86541.6	89898.9	88853.6	90792.5	85533.8	87024	79249	45209.4	49435.2	49543.6	47174.8	53446.3	51343.1	50026.5	47159	47974.6	52687.6	56375.5	52683	58529.6	59627.6	60329.8	49955.8	49932.3	50399.3	62462.2	61533.3	64685.2	46018.7	46263.7
E9AE93	E9AE93_LEIMA	0.000210261	12	12	0	208532	212523	199693	195177	201989	201862	213742	206724	197970	181665	177079	186392	218353	219471	217846	205532	202198	204732	219864	208498	219009	295022	296226	296060	324926	329760	331204	309588	303941	301618	327301	319362	320500	367796	366564	331825	309785	295789	291719	293295	303946	299583	293855	283799
Q4Q3Y2	Q4Q3Y2_LEIMA	0.000210261	10	10	0	12360.1	12548.3	13336.9	15103.8	13326.5	14592.3	16802.6	15324.1	14079.8	14592.2	15430.4	14628.3	17225.1	14741.6	12014.9	13046.1	12190	14541.2	14433.8	15746.1	15504.6	20263.5	23013.7	22383.5	24606.7	24352.7	26174.3	23567.5	26534.3	25869.5	25282.8	25204.1	27573.4	21610.4	25168	26226.9	24808.3	26077	23380.8	27548.7	26774.7	25242.7	21363.7	22522.6
Q4QCC9	Q4QCC9_LEIMA	0.000210261	78	78	0	135039	148645	147900	139131	147523	148341	148123	149470	149982	159310	157441	160888	145794	145542	148020	146832	146100	146648	135579	142489	143249	110401	114226	115533	115504	110988	119375	116586	109907	118266	114454	115469	119284	109341	111601	112868	111922	112392	116805	114641	121339	120524	112947	116879
Q4Q512	Q4Q512_LEIMA	0.000938791	5	5	0	77864.1	85085.2	82213.3	71490.5	68847	72443.3	74924.9	81025.7	69424.7	94432.8	86905.3	95173.8	89933.9	73062.1	67696.8	66324.2	81914.6	76203.6	65213	73033.1	76073.6	38594.6	39784.2	41998	37977.6	33757.2	34954.3	38564.8	34072.1	32361.9	31070	32673.9	33988.7	38152.7	33917.5	27183.7	31243.8	23960.1	25118.4	31557.8	27255.7	34652.8	52669.8	43109.3
Q4Q8C2	Q4Q8C2_LEIMA	0.000210261	18	18	0	27857	27154.9	28893.6	29957.2	28291.9	31341	30533.8	30069	32417.4	26358.5	26853.3	27602.2	29767.6	28750.9	30301.9	25996.2	30605	28778.6	29033.4	29342.6	32173.2	46938.9	46361.5	49072.4	49024.3	49651.2	45747.6	50137.7	51269.2	49781	48426.8	49220	44892.7	47206.2	45106.9	50015.9	42092	43174.6	43682.3	41376.8	38237.8	42400.4	51239	49596.1
Q4Q5A4	Q4Q5A4_LEIMA	0.000210261	13	13	0	66118.5	72583.9	76201.3	75643.5	80272.9	71511.2	69697.3	73969	76172.6	77424.9	78507.6	84158.2	70581.4	66155.4	65638.1	70553.8	76918.5	77743.8	75298.7	77941	73403.6	42443.8	43063.2	44752.8	44817.7	42106.5	45310.8	40095.3	41117.5	41764.8	45752.7	45417.3	44082.5	42950.8	49110.9	48932.5	43464.7	42088.5	46053.9	51354.6	57846.2	53756.1	41892.5	44704.8
Q4Q1T8	Q4Q1T8_LEIMA	0.000210261	17	17	0	86942.9	76236.2	83709.9	84760.3	87573.8	90152.2	82634.7	76985.5	84800.3	89295.9	90782.6	92214.2	87087.3	87363.4	85289.6	84189.8	92455.8	86554.3	82479.4	85426.4	84815.1	61425.5	60084.5	63616.2	60635.6	59461.3	63029.1	55402.2	54693.8	55534.8	54875.2	52208.9	55317	60498.7	63628	62370.5	55021.9	55297	52341.9	62834.2	67243.6	65802.5	59059.2	55628.6
Q7K9G0	Q7K9G0_LEIMA	0.000210261	15	15	0	924357	935295	957200	881168	866787	917240	886782	888318	889104	801986	811679	718639	948919	888637	824404	921007	872650	819593	881052	845136	961767	1279500	1250250	1259570	1314030	1366140	1131220	1262490	1270770	1372900	1334030	1290170	1255520	1392970	1275070	1217750	1351180	1328460	1312930	1220980	1141640	1195480	1531340	1573070
Q4QIF1	Q4QIF1_LEIMA	0.000534283	6	6	0	35277.3	37492.8	28388.9	39507.2	38403	26004.5	37751.4	34910.8	29931	39019.3	25497.5	25945.1	37687.5	36599.3	37695.7	36079.1	31989.8	33749.6	47970.2	31095.3	39467.1	11815.7	9305.96	10359.1	14224.4	9283.99	9897.43	9629.51	8991.59	3205.12	11053.3	9508.9	8025.6	8778.78	8889.98	5420.57	8185.09	6996.02	6817.23	10452.3	7743.05	8400.88	12068.3	11124.1
Q4Q4A9	Q4Q4A9_LEIMA	0.000210261	26	26	0	96065.8	97632.1	99009.2	95006.9	95456	93750.4	89935.9	96570	92031	97477.9	97606.3	99774.8	92279.2	90448.2	90636.7	98798	98409.2	94984.2	95309.5	91390	95615.8	74209.1	77336.4	77546.8	77093.9	73470.3	71418.8	65885.2	65155.4	64486	65837.6	68191	62645.7	61649.9	64046	64018	61894.2	61839.4	62177.6	71132.8	67573.4	71673	66062	69753.2
Q4Q097	Q4Q097_LEIMA	0.000210261	5	5	0	34168.3	36495.5	41469	47510.1	49736.7	38725.8	43650.1	42766.2	37425.2	50680.3	55690	55422.5	43119.8	42032.5	44362.9	37803.5	40400.3	41596.6	41229.5	37698.3	42533.3	17558.8	18262.9	18670.6	18702.5	16237.3	14896.4	16823.3	18298.4	19639.7	17460.6	17109.5	17060	15931.2	16224.2	16542.8	17484.4	17513.6	17633.1	16792.3	17907.2	18925.1	17918.5	17374.7
Q4Q769	Q4Q769_LEIMA	0.000210261	6	6	0	102507	90959.3	89657	95295.9	84226.2	87712.7	89599.1	96230.8	98772.9	99030.8	97634.5	104157	108897	104803	106760	102148	113080	100176	109554	101912	101389	61157.2	56123.7	58478.6	65819.4	55434.2	59064.8	55422.5	59075.6	59591.1	64601.9	53389.9	58238.5	70023.1	71034.6	64533.8	55505.2	63766.1	55460.1	57292.4	55220.4	59999.1	54145.3	51215.8
Q4Q6X3	Q4Q6X3_LEIMA	0.000210261	19	19	0	109536	110896	102308	101700	97691.9	97206.9	102661	98308.7	97214.2	107601	98650.8	100515	104188	101446	97009.1	102270	101183	94237.6	102777	92848.7	93735.6	76258.7	81580.3	75672.4	75072.6	76399.1	69699.1	70782.6	74571.7	71475.2	79162.9	74531	70926.4	74392.4	74617.7	75903.6	73653.6	79498	78299.7	79151.1	78828	79270.1	77341.1	70149.3
Q4QBX4	Q4QBX4_LEIMA	0.000210261	12	12	0	13115.2	14070.8	18326.2	15706.4	16271.5	17368.5	17669.8	18844.1	17596.6	16312.5	17885.9	16072.6	16939.9	16376.9	17128.8	16355.5	18420.7	16984.5	14920.6	17428.4	14750.4	22738.4	27616.7	26932.4	24682.8	27517.5	27547.9	31683	32856.2	32946.9	30754.2	31844.2	31128.2	29693.2	32090.2	29382.1	31065.6	29688.8	31333.4	32390.7	30664.9	30746.9	30763.8	30643.6
Q9U0T7	Q9U0T7_LEIMA	0.000210261	28	28	0	275341	272120	271575	257091	240906	246717	250108	261425	269633	234989	239022	249900	273046	280679	281342	257099	253919	245602	246666	257282	255148	197843	204352	207696	190390	190011	199321	181761	182043	190685	182571	188972	190861	189839	197768	195173	192872	194631	193628	188620	192690	188188	190647	199068
Q4Q2N3	Q4Q2N3_LEIMA	0.000210261	10	10	0	27244.3	26486.2	26660	29437.3	28353.2	28823.7	31485.8	30514.2	29776.9	28469.1	27370.3	32040.5	28771.1	28156.1	27520.1	26775.9	26374.6	27279.6	25853.9	27311.7	28625.8	43122.9	40636.1	44313.9	42198.7	37662.2	43556.9	40871.4	41604.4	39824.5	40069.9	41326.3	40911.8	38977.1	39722.8	37813	37543.1	38732.8	39220	38363.7	35217.4	39435	41835.7	44276.1
Q4QCH7	Q4QCH7_LEIMA	0.000210261	8	8	0	206835	208439	221065	223538	230292	228798	205772	210615	203970	207589	210763	212865	199990	201880	211882	212822	227104	228040	229290	235346	238204	136385	144511	144862	146985	153311	155690	145521	142020	149706	153453	151534	159348	147623	156711	160484	151787	161882	166877	154638	170229	171300	139798	152653
E9AG07	E9AG07_LEIMA	0.000210261	14	14	0	410531	408456	410809	328477	338779	328260	353992	377735	371752	327210	346063	322506	384626	372828	389186	369608	385826	394556	385881	401050	399673	211014	199841	192352	206899	203325	196440	192281	199560	208834	206168	204322	217808	246235	242517	238827	218777	212740	214440	257346	253493	245506	201358	199760
E9AEW4	E9AEW4_LEIMA	0.000210261	59	59	0	509556	519752	512161	506481	523220	518894	509361	506404	503099	518024	536607	508980	508318	507769	482648	505623	503789	502705	517513	501968	516039	450583	445218	434736	444361	450822	439169	457710	447596	438232	429837	428652	431289	424762	425520	422444	453694	454126	445997	456951	458293	455607	429648	434528
Q4Q8N7	Q4Q8N7_LEIMA	0.000210261	30	30	0	169565	185831	191005	201708	189513	205967	190006	194263	192723	191337	194830	184708	179738	193373	183353	186124	190889	176027	171014	177728	186200	246966	260436	270979	263516	261147	273711	260365	267288	276679	245868	271494	266192	274230	256930	263693	237459	250689	241004	229232	245335	240506	272097	288285
Q4Q7W3	Q4Q7W3_LEIMA	0.000210261	10	10	0	18436.4	18994.1	16426.5	20965.1	19867.3	20470.7	22967.9	18692.3	19109.3	16595.5	17521.2	17089.9	19900.5	19839.2	18195.7	15103.6	18782.2	20504.9	22244.6	21023.5	19191	32042.2	32432.9	35027.7	31798.4	30627.2	33174.2	35589	36902.4	33046.1	32715	32647.4	36748.7	29377.4	31812.4	32213.9	29945.5	29978.3	33398.7	29555.1	29494.8	28211.7	27802.8	30736.4
Q4QHR5	Q4QHR5_LEIMA	0.000210261	9	9	0	44708.3	48384.7	45170.3	53448.4	56213.4	51479.8	52989.9	49785.3	52619.4	45373.1	50192.9	53811.1	47996.3	48589.5	48685.4	45575.3	46038.4	50569.2	39086.8	43775.7	46082.7	75200.8	68641.2	76692	77407.8	70998.6	75778	78002.7	70513	77916.6	76102.6	78912	77168.5	68376.6	66645.6	68688.5	73396.7	72859.9	76409.3	66426.2	68169.1	72258.2	78582	71478.6
Q4QJ89	Q4QJ89_LEIMA	0.000210261	16	16	0	126595	147458	128031	125787	137190	138151	127225	114949	130758	118293	118507	131046	119222	114903	108777	115478	107090	126469	110995	119169	122071	181914	177657	168644	184402	171488	184305	174516	176175	168269	170823	176760	177495	168666	166331	179532	171451	176294	173203	160864	184987	167063	195612	197228
Q4QEL0	Q4QEL0_LEIMA	0.000210261	29	29	0	40631.6	36618.1	40172.1	40794.3	40954	38248.8	37904.7	38751.1	38766.4	40114.3	41107.5	41911.7	36834.4	35949.8	40343	38209.1	38671.9	40250.9	37190.4	41498.6	38895.5	29094.9	30722.4	30230.7	30755.4	29387.5	33016.6	29868.8	30200.3	29589.7	30311.1	29715.7	30094.5	28447.3	29092.8	31615.1	28765.2	29112.6	28591.9	31443.1	32026.6	32336	25903.2	26983.5
Q4QJI5	Q4QJI5_LEIMA	0.000210261	12	12	0	153698	155016	152630	154627	155991	161325	161793	152679	151019	150957	129538	129812	161205	160795	153831	173768	171735	173178	158517	147456	152867	228329	220696	211582	230374	229215	218048	225100	231881	220321	242496	231347	225445	259193	236784	238961	239527	232031	230179	209090	204731	207448	296813	279281
Q4Q8H3	Q4Q8H3_LEIMA	0.000210261	22	22	0	18046.1	20000.3	21768.5	22936.9	24450	22126.1	21427.6	23527.6	22258.8	19979.4	22482	21597.4	20496.2	19488.1	21345.7	22446.9	22723.5	21018	20652.7	22385.5	22577.8	32747	32297.2	34406.1	35201	32432.3	34660.4	36456.8	37090.6	39401	36869.6	35930.6	38616.1	31789.8	32864.8	35497	29753.8	32705.5	34210	31045.1	32528.4	30740.2	34780.5	35111.4
Q4QBI5	Q4QBI5_LEIMA	0.000210261	32	32	0	34352.7	33237.3	35447.6	32877.7	34349.1	35039.8	37445.2	34834.4	36144.8	37510.1	37847.2	37951.7	34055.6	35052.1	35532.9	36062	36499.1	35489.1	33116.2	38194.9	34720.8	24426.8	24074.9	24404.7	24971.7	26283.6	27012.7	22887.1	22702.7	22790.2	22905.3	23758.1	23678.5	23728.5	26582.1	25330.6	22466.4	22101.9	20389.9	25830.8	27307.1	29362.2	21394.9	23834.6
Q4Q3I9	Q4Q3I9_LEIMA	0.000210261	7	7	0	50833.3	56046.3	47491.6	48511.3	49351.2	46468.8	34219.3	49791.9	50021.7	51388	51363.9	48558.1	47049.9	47446.4	49321.6	53029.1	46056.8	51010.6	42235	49206.6	52716.7	23334.6	26439.9	24912.1	26836	16672.9	26739.5	23318.2	19573.3	24749.4	28488	19222.1	28054.7	19484.5	31946.7	21488.9	22632.2	28684.5	21271.2	19694.1	20387.1	27107.8	36828.1	26294.6
Q4Q511	Q4Q511_LEIMA	0.000210261	16	16	0	36494.9	43165.1	42951.1	50827	60119.7	59915.1	49654.7	48302.9	49191	49253.1	54004.5	49715.7	41339	47048.4	47934.8	53660.7	55729.3	62311.1	50922.9	57719.8	52579.1	167408	169173	163495	215137	210201	226979	288316	292928	292999	316980	314793	325989	309390	284685	292501	277080	282582	276561	284621	281112	289074	144210	150546
Q4QGK3	Q4QGK3_LEIMA	0.000210261	14	14	0	108761	109041	103474	111705	102869	103399	101424	108439	103384	121290	126176	119219	109753	117265	114198	101008	104550	91763.9	111927	100795	104183	55412.2	53860.4	54277.1	57743.4	55606.9	55833.8	64419.6	70428.7	64122.8	70266.1	65842	64512.9	66541.3	67968.5	66155.7	75028.6	73459.3	62964.2	68529.5	68913.3	73008.4	52758.4	50962
Q4QDS5	Q4QDS5_LEIMA	0.000210261	5	5	0	67306.5	63946.8	55224.8	51460.3	52455.7	52848	61160.3	62205.6	58804	50405.4	51213.3	48397	69545.4	73367.2	70476.5	65456.7	71228.8	67209	66771.7	63408.6	73949.5	25627.8	23987.3	25299	24744.6	25756.8	24247.5	22959	23412.4	22893.3	24573.3	23861.3	24964.4	32054.9	31919	31886.9	23754.9	24863.9	22424.5	23783.6	21412.3	22766.9	27127.6	22670.1
Q4QAD2	Q4QAD2_LEIMA	0.000210261	15	15	0	549234	501007	490201	500323	500522	479092	495506	496674	502441	486682	493442	474342	530538	515146	522435	527003	533695	521459	554667	566707	570870	345150	324612	325923	352091	341702	342290	296549	289155	292204	338675	327728	342095	402261	392176	381518	328603	341093	335132	363124	368471	375676	327469	318529
Q4Q0H3	Q4Q0H3_LEIMA	0.000210261	25	25	0	234818	247614	242582	259386	260184	271683	240444	248792	241747	282088	287539	300548	229469	230372	249188	251938	257691	272441	252095	258629	268794	161748	166240	168756	155547	162174	170007	140918	158323	158674	159018	169153	163252	160551	158636	165139	148641	147579	155307	181113	190087	191306	159137	165701
Q4Q0Y8	Q4Q0Y8_LEIMA	0.000210261	16	16	0	41925.4	42327.5	39295.2	40731.7	39440.8	38201.6	39042.5	39137.5	37210.9	41098.6	44094.4	39747.4	36458.7	36976	35853.4	39876.6	37035.3	36765.9	39756.2	35263.8	37571.6	30318.8	27812.5	27987.2	27384.8	28551.3	27944	25058.3	27294.7	27271.8	27286.5	26521.5	25876.7	25358.8	29145.5	27308.7	27947.1	25701.3	25726	29952.2	29075.9	29728.9	27185.3	26776.7
Q4Q8E2	Q4Q8E2_LEIMA	0.000210261	29	29	0	89306	91240.4	92451.7	96352.5	99353.6	97676.2	92534.4	92707.6	94616.5	98974.5	100424	100580	86330.8	86190.9	90222.4	91961.8	94614.4	98970.8	93992.8	101327	96156.5	152176	149168	152137	155728	155258	163486	148379	149912	155511	149389	151213	151565	142722	146283	144534	125705	131183	126884	126245	129340	133965	139112	146639
Q01782	PTR1_LEIMA	0.000210261	9	9	0	113885	120030	121514	120132	123189	129383	127588	115482	128539	116611	117512	111627	120476	131887	124347	119352	133721	125895	129003	126216	125477	171573	165927	171682	166374	160195	171348	160559	157449	156585	175000	162558	168802	195249	165684	176812	175775	178999	178632	166317	173517	154709	142776	135349
Q4QBG7	Q4QBG7_LEIMA	0.000210261	8	8	0	70970.4	71329	77396.8	67674.9	64719.4	66612.2	66705.8	65057.4	64129	57625.4	63453.9	62553.2	73953	70114.6	69781.8	67687.6	69444.4	67359.3	70761.8	61679.4	60916.5	93442.6	93504.4	99048.3	93936.6	90511.4	95970.2	94518.1	90910.9	101036	90727.2	94076.6	89532.9	89799.7	95820.6	102699	90213.3	92783.4	92025.9	87775.2	89322.2	85706.5	79421.2	83845
Q4QF15	Q4QF15_LEIMA	0.000210261	17	17	0	18601.1	18164.7	20119.9	20916.4	21337.9	20880.6	21422.4	22017.7	21851.5	19948.4	21553	20356	20073.5	18580.2	17763.8	20230.6	20546.7	19797.2	20148.9	20861.2	19588.8	26200.8	27540.6	29971.8	28344.4	27445	26031	30725.1	28308.5	31744.2	32471	29718	30201.6	28705.7	31940	31509.1	30578.3	30082.3	31474.3	28231.2	31456.6	27728.1	31769.9	30375.6
Q4QFZ2	Q4QFZ2_LEIMA	0.000210261	23	23	0	77641.4	78100	74328.2	73028.8	77890.8	75228.3	79900.8	76252.6	77935.7	79344.6	75411.4	76048.3	75843.4	75817.3	75381.7	76224.3	82162.2	79222.6	80983.7	83796.6	80316.9	88774.4	89197.4	91294.5	93916.1	94503.2	91039.7	90929.3	95135.4	93987.9	91906.4	91549.7	91052.7	92497.8	94067.4	88106.9	90401.5	88301.8	91955.9	91043.2	91904.1	93887	83381.7	81146.9
Q4QD16	Q4QD16_LEIMA	0.000210261	16	16	0	489835	476596	485826	520589	543203	506772	475240	494295	483703	542398	557834	510602	495998	491534	474903	484255	502358	502364	503180	506840	483243	388013	378639	374953	369269	373460	376362	355568	363640	337682	370684	364702	324162	332209	392202	396023	353632	358710	345490	400310	397708	400931	357333	363027
Q4Q7F9	Q4Q7F9_LEIMA	0.000210261	25	25	0	54387	56024	52323	55825.1	54640.1	54074	52180.8	60713.6	55272.3	52543.4	57458.3	56148.3	51067.8	52550.4	54622.3	49754	53370.2	55324.4	52728.3	60186.7	60229.4	41271.8	41864.6	41294.7	37309.3	42904.5	40926.9	40207.6	39855.7	41361.6	42964.5	40526.4	43036.1	37591	36067.3	37560.8	40952.2	39162.8	41269.8	39727.2	40024.6	41619.9	39713.8	41331.7
Q4QFJ0	Q4QFJ0_LEIMA	0.000210261	32	32	0	48475.4	49492.2	49518	49506.8	49784.5	50690.9	47298.3	48475.1	50704.1	49586.2	52002.1	51903.4	49225.5	48743.9	49484.3	49524.5	52995.5	53979.7	49352.4	51301.7	54419.3	35921.5	36292.9	40120	37334.1	37420.4	37616.9	36639.1	37695.6	37106.9	36767.9	36673.9	39767.5	38200.2	39924.1	40170.5	37427.1	36799.5	35534.2	42243.1	43535.9	42143.1	37685.8	36426.5
Q4QCS9	Q4QCS9_LEIMA	0.000210261	26	26	0	477285	487387	488762	438636	427371	439171	472111	467481	477406	465361	433939	462382	471692	470316	476139	461586	460266	468445	436760	443081	446237	377210	381143	376002	363974	365101	367907	372832	365610	375285	350556	349484	362611	347729	341773	347215	357639	361274	370979	327059	319140	331908	382584	378319
Q4Q6Q5	Q4Q6Q5_LEIMA	0.000210261	12	12	0	321602	320297	328878	308314	296145	304717	306163	297555	306723	299922	310665	313133	299549	301604	317925	277200	296241	307540	312018	309250	303057	213111	220539	216783	223470	223928	245179	217707	219214	219298	203185	212229	204699	234712	238218	253969	229515	226363	217514	240026	252914	259364	194383	202324
Q4Q3V2	Q4Q3V2_LEIMA	0.000210261	31	31	0	138106	129103	131362	129300	128002	130577	138257	132616	133660	134942	132646	129200	137749	132154	137710	134702	135433	135877	133841	135079	136121	117266	114243	111335	117430	114937	114385	110582	109093	106857	115965	114427	110803	116589	115537	107392	102363	107558	103406	110051	110073	109239	110373	108610
Q4QJB7	Q4QJB7_LEIMA	0.000210261	13	13	0	70107.4	72841.9	73282.2	80118.8	80918.7	75665.9	77049.8	80947	64785.2	76857.1	79908.1	73978.3	73449.4	68568	66954.3	76129.8	79936.8	71827.3	73335.5	71371	71408	100837	95764.3	98975.1	98707.8	102866	97959.1	96372.3	95772	102559	97430.7	105384	104286	98920.2	108189	104430	93811.8	95578.5	98579.7	92986.9	99295.5	96999.7	119374	127469
Q4QEP4	Q4QEP4_LEIMA	0.000210261	42	42	0	40936.7	42658.8	40882	42713	45717.1	44929.2	44102.2	41286.2	44629.3	47571	48010.9	46883.3	42391.2	41245.3	39672.7	40031.7	43674	41636.7	43143.6	44849.2	44307.7	32775.5	33131.5	31027	32177.6	31589.2	33104.5	28700.8	31351.2	30359.5	28349.1	29451.9	29223.6	26298	26184.9	27894.3	28232.7	28580.7	28629.3	31178.9	32945.4	31646.2	35374.9	34492
Q9U0W1	Q9U0W1_LEIMA	0.000210261	30	30	0	349951	352899	349261	340858	334879	345284	348631	349508	349472	345614	353183	349764	324305	329344	327751	347882	353966	352486	301491	298295	309144	424327	412323	421343	433224	427739	433520	414002	411235	417896	406462	405198	409731	445442	438939	437144	432507	425404	432016	422799	414691	432020	293041	288269
Q9BHE5	Q9BHE5_LEIMA	0.000210261	26	26	0	203277	205487	203622	227178	234521	237242	201797	203195	211502	220201	237541	237675	196280	204856	220480	212489	220600	209466	214785	221391	225666	133108	130344	133981	125587	129385	130893	115857	118046	121000	124161	124826	125624	136700	148275	144103	112580	115328	115615	159022	162956	168566	138325	144233
E9AD74	E9AD74_LEIMA	0.000210261	24	24	0	52112	54236.3	53406.6	50083	57555.4	55221.9	52656.9	51316	49108.8	54179.6	49779.3	50574.5	54801	49847.7	54282.7	52471.1	55592	49092.3	58349.4	61587.5	63133.9	83583.2	84699.2	81143.8	79380.6	89400.5	81720.5	108853	104777	106833	100659	107849	104258	104282	99077.8	102715	96744	105264	101180	91373.9	92390.3	97198.2	82140.8	89842.9
E9ADS1	E9ADS1_LEIMA	0.000385951	8	8	0	33613.5	33357.9	35389.5	32848.3	33472	37460.1	30711.9	32822	32839.4	40406.2	42291.6	43603.6	33375.7	32429	32009.6	31209.3	27836	28835.8	37921.1	30893.7	28392.1	17584	19149.7	14961.6	14389.9	13837.3	18406.2	13908.9	15291.7	12227.1	16059.9	15949.3	15127.7	13464.2	14101.3	15461.6	13609.6	13964.3	13754.1	13192.5	11211.8	11617.4	18753.7	19158.9
E9AE57	FUM2_LEIMA	0.000210261	30	30	0	240565	239428	239228	243593	235552	242360	221026	222208	222235	230009	230787	232210	214852	218434	216961	226392	228593	216133	219870	219780	218178	190177	192868	187391	180166	183791	178617	178694	179660	180030	176087	173711	179133	178614	178276	172975	171732	168415	172237	191327	185571	184773	182127	188644
Q4QG43	Q4QG43_LEIMA	0.000210261	26	26	0	78166.6	78084	78795.7	84628.5	81883.4	82515.2	80958	77071	84002.5	83700.2	91145.5	86406.5	79500.1	83676.2	77328.5	79936.8	87282	84800.6	80009.5	78572.2	75886.8	60633.6	60077.1	60141.3	61760	61236.2	65709.5	56602.8	55825	58355.5	58591.6	56943.6	59147.4	55400.6	65380.7	63680	55531.6	55087	58374.4	63356.6	66497	63701.2	54207.7	50857.4
Q4Q858	Q4Q858_LEIMA	0.000210261	23	23	0	61743.5	65977.8	62611.9	66509.8	68142.2	67126.7	59970.6	61204.5	63425.8	62229.8	64047.9	64901.2	64163.7	63351.8	66322.8	57863.3	60227.6	61469.8	62445.2	66081.7	64494.5	89189.4	85692.7	93063.4	91393.6	87731.1	96542.8	91623.1	89954.4	91597.8	90050	89570.1	90171.3	80973.5	79234.3	79572.9	82777.7	89957.5	86651.3	77841.3	82984.8	81743.4	82197.4	84999.4
Q4Q6F0	Q4Q6F0_LEIMA	0.000210261	14	14	0	357815	376559	351225	302761	303333	308773	344931	343320	348727	310219	289153	301660	357440	380581	353563	342756	360861	345801	343213	364976	349421	186285	183561	182462	181170	184848	178475	166385	163684	167165	187572	181112	202210	251906	243976	234467	184904	189987	176954	208929	215755	205759	174271	163161
Q4QI05	Q4QI05_LEIMA	0.000210261	11	11	0	230403	257702	240270	253953	248479	251975	234833	226005	245988	269303	278693	273546	220940	240402	225281	259897	259332	254546	237100	253795	238955	175649	179604	178024	173998	177369	174595	155466	157991	157166	168934	164788	180470	176821	187084	170280	168023	171816	170159	178062	193572	178058	166851	158660
Q4QDQ7	Q4QDQ7_LEIMA	0.000210261	30	30	0	75446.5	79842.6	81769.9	86574.2	90515.5	88842.7	83826.4	84328.2	81824.2	88308.2	96587.5	94335.3	74941.1	69815.7	76241.7	85099.4	83158.5	86737.7	83407.1	85213.2	85712.2	51681.5	56450.1	52883.6	57445.7	50110.2	56112	50542.9	48180.1	51911.1	50792.8	51334.5	50898.1	48897.5	50429.4	53404.9	49469	46829.4	46364.7	60009.7	61286.7	61171.3	54778.9	52912.6
Q4QBP4	Q4QBP4_LEIMA	0.000210261	14	14	0	35565.5	32454.4	33702.9	34983.6	37441.4	33833.9	32518.6	31804	33308	40089.3	42371.9	41859.1	28178.9	30534.6	31136.6	35884.8	35685.7	39772.5	34238.4	36636.1	36434.1	20034	18468.2	19560.3	20326.6	21531.3	20727	18099.8	15115.7	17580.2	16918.2	18385.4	16216.4	15769.4	16265.4	17999.5	13600.4	15254.1	16939.1	17538.2	19946.8	20925	19443	22365.5
Q4Q694	Q4Q694_LEIMA	0.000210261	14	14	0	125205	122168	130316	106185	114975	119791	106727	108253	112322	107131	107696	105182	114669	120191	104864	109819	109365	105882	105917	115886	111003	80065.6	83571	78673	72240.2	66336	69783.4	70988.4	77413.2	78185.6	71115.1	71799.1	74003.5	75491.9	74359.3	71309.8	77013.3	83984.1	74212.5	85828.1	81671.9	83068.6	68972	74946.7
Q4QGJ9	Q4QGJ9_LEIMA	0.000210261	9	9	0	371953	350833	359642	411749	408879	407200	304864	303494	311306	363313	362196	364915	344477	370606	362331	358073	377738	404271	430078	418884	436144	226748	206315	204636	207825	192098	212645	143864	150954	148418	180598	181496	171971	206024	216607	205934	180257	185054	165782	201019	208164	214148	212817	207749
E9ADR8	E9ADR8_LEIMA	0.000210261	15	15	0	145644	137611	142931	135197	134592	131031	122721	127267	129398	134784	136828	143556	138425	129910	130807	127818	121316	130121	137807	134088	134382	102313	103132	101997	87827.7	84108.9	89402.9	98527.9	93670.6	96976	98504.4	92085.2	96615.5	99143.5	96648.9	99936.5	98371.6	98051.5	99682.6	110376	106435	105297	95568.1	99531
Q4QJJ9	Q4QJJ9_LEIMA	0.000210261	40	40	0	224499	211746	213635	212242	219036	211777	198422	205138	210061	234830	228021	224569	205709	202672	199404	205156	200425	204866	206476	200699	201613	156177	151780	149354	142547	144072	150154	149567	147252	149700	142731	147030	144387	149864	150714	158322	145090	143077	150037	174977	175002	174903	155091	156551
Q5SDH5	Q5SDH5_LEIMA	0.000210261	2	2	0	2998600	3026800	3155940	3127820	2935440	3032370	2556400	2703360	2704700	2718410	2753730	2847860	3171950	3157130	3221630	3163660	3199570	3303220	3149460	3151100	3206380	1835830	1852150	1758900	1748430	1755860	1833220	1204580	1208410	1281450	1717130	1734200	1730600	1927200	1963660	1885600	1850830	1842800	1851630	1307170	1313010	1340310	1753660	1774820
Q4QB08	Q4QB08_LEIMA	0.000210261	4	4	0	22852.2	16211.8	20356.5	20860.4	22316	18384	21853.5	16147.6	19447.2	18525.1	20993.7	19008.2	23444	17599.9	22196.3	18168	17502.1	21115.4	23637.5	17693.6	24106.5	39062.5	38771.3	37624.1	34865.9	41816.7	38391.2	38504.6	38091.2	39566.5	35962.2	36003.5	41251.6	41848.5	45116.7	43131.6	38649.6	42026.3	43782.9	34074.3	30346.5	30970.1	26226.7	26264
Q4Q9E1	Q4Q9E1_LEIMA	0.000210261	12	12	0	87840.3	85126.1	83847.1	75197.5	86339.7	78270.6	82893.4	83402.5	78168.1	85509.8	88829.4	99693.9	79795.5	77740.2	91021.1	76974.9	84246.3	79139.9	77521.2	81141.8	71814.4	48016.6	49148.1	51459.1	44439.2	52976.5	46117.6	50543.7	52464.2	46604.9	49374	52128.8	53368.4	61008.6	47928.7	55516.6	52115.8	51810.4	51892.1	57489.7	60036.1	58295.8	49951.5	48493.2
Q4Q992	Q4Q992_LEIMA	0.000210261	79	79	0	55170.2	59044.8	57544.6	64838	59623.4	58475.1	58871.2	55907	56423.4	64327.7	65630.8	65103	54524.9	56795.2	57203.2	58305	58971.3	62079.5	57418	55891.4	59262.4	44234.5	42514.3	45180.8	43690.1	44424.8	44856	41869.2	41295	41968.7	41790.5	42149.3	43007.1	43400.3	43285.3	44148.8	42404.9	42635.9	42530.8	47554.9	48491.4	46108.3	43890.3	42062.9
Q4QC94	Q4QC94_LEIMA	0.000210261	13	13	0	53722.6	53674.8	53397.1	49399.3	50119.3	47445.6	49143.1	49009.1	52221	54140.4	54228.4	49814.4	54808	48344	48208	53144.7	54121.3	49362.4	49545.1	52826.1	48715.4	41876.5	36241.3	35273.3	35863.1	37092.9	36079.1	35109.3	36459.7	36772.2	39487	37583.6	38291.3	40496.2	41072.3	38234.3	39223.8	40302.4	35224.8	38511.9	41358.6	39784.1	36534.6	35602.4
Q4Q8D1	Q4Q8D1_LEIMA	0.000210261	11	11	0	36402.8	32116	39266.8	42193.7	45911.5	46350	39667.4	36591.5	38463.6	34157.7	34114.8	34144.2	39020.8	36924.4	38406.5	38833.2	40747.8	38291.2	42693.5	43343.1	42818	66177.8	63322.3	64834.2	66912.1	68287.9	66623.4	68136.7	62021.9	68194.6	65233.4	63269.2	62656.3	54708.1	54076.5	60731.7	58396.3	62202.2	59422.5	56669.4	58974.6	58347.9	73209.2	66004.6
Q4Q3W5	Q4Q3W5_LEIMA	0.000210261	19	19	0	38925.5	37571.5	38295.8	36946.5	41587.1	37643.1	37821.8	37173	38384.3	38958.6	43140.8	43134.6	35258.5	36211.1	37260.7	38704.3	40332.7	37197.6	39052	40983.6	39186.3	26751.2	26801.2	29255.1	27715	27274.9	26368.3	25407.9	28435.1	27483.4	26114.5	28744.7	30345.6	29324.9	30485.5	29019.1	25404.3	28532	28117.4	30078.6	30542.4	29974.2	27090.4	25572.6
Q4QFL2	Q4QFL2_LEIMA	0.000210261	44	44	0	133671	144220	140274	143051	145904	140628	133682	133259	135347	143822	145905	144961	134167	139278	136936	131914	128921	133294	128602	131068	125493	101286	106311	110307	101098	97188.2	105673	105121	103444	103890	103358	104165	103862	106235	101792	104275	102825	100814	106002	111732	119907	113118	94823	100389
Q4QIK3	Q4QIK3_LEIMA	0.000210261	7	7	0	33844.2	40759	47889.1	51345.7	57166.9	55490.4	37155.4	41771.7	36667.6	55824.3	56435.4	54830.2	40174.3	42787.2	43871.4	45115.1	46494.9	44328.9	54868.8	49050.2	50742.5	16824.4	19273.9	17295.9	16865.6	18977	17946.2	9471.74	12291.3	9376.32	13066.2	13483.3	14018.5	12073.7	15367.8	15063.9	11570.3	11255.1	10349	19762.2	20615.9	22049.1	19063	20885.2
Q4Q7Y9	Q4Q7Y9_LEIMA	0.000210261	15	15	0	69517.8	70909.1	76788.5	73373	81242.9	79020.8	75098	72941.9	77445.1	81576.9	85605.8	78773	65474.2	69597.1	64284.2	74075.3	79089.7	79141.8	74347.8	71358.8	77101.1	110269	112595	103859	112772	116245	111543	111294	115587	118854	112705	122070	115024	103475	100914	105369	105927	105854	110620	94070.7	98602.9	106556	114949	113674
E9AE16	E9AE16_LEIMA	0.000210261	13	13	0	131323	124662	125984	134259	128493	132202	129092	124089	133736	137086	125275	136696	125536	128731	123419	125996	133504	134213	125823	126806	124788	78129.4	80734.5	85085.2	80249.5	85125.2	86543.1	79277.7	81705.4	84619.3	87257.8	86999.4	86056.8	90154.1	90958.4	82639.3	82180.8	80473.7	79644	108178	110317	108647	79198.5	81896.7
Q4QDI7	Q4QDI7_LEIMA	0.000210261	14	14	0	102031	105544	96191.3	100662	94688.5	97296.2	96255.2	96873.7	102568	101241	100814	98329.6	102591	100136	92940.8	101175	106952	107274	97864.7	108904	103477	75956.2	71301.1	74702.4	74882	76116.6	75584.8	70487.2	65416	66601.8	66349.2	73212.2	68704	80712.1	85531.6	80248.1	69418.8	70700.9	66016.8	76935.4	78114.7	77506.4	74752.6	66110.8
Q4QF59;Q4QF58	Q4QF58_LEIMA;Q4QF59_LEIMA	0.000210261	8	8	0	55914.8	50439.5	57894	69203.7	72603.4	72860.3	63238	51332.7	55745.9	54876.3	54916.3	52094.7	66094.7	51328.1	69574.9	53668.3	54327.6	50812.9	69535.2	69331.4	60863.6	133260	131782	127079	134087	127092	132351	141235	138416	142856	119394	123048	122473	120746	111165	121553	106079	98232.3	110843	96976.8	104760	110601	205672	218437
Q4QJC8	Q4QJC8_LEIMA	0.000210261	14	14	0	202148	207879	206383	210371	216964	223071	204419	190866	201199	195898	198726	188645	204560	203159	205842	206368	213142	188345	194150	195050	195073	297766	315453	305902	290573	286738	275358	268109	276345	264677	301940	307499	303311	307607	284918	317820	284936	273235	290578	258828	273245	243813	434233	428358
Q4Q2L9	Q4Q2L9_LEIMA	0.000210261	20	20	0	56909.8	56804.3	59138.8	70230.4	71927.2	66529.5	63288.9	67247.4	63941.1	58932.1	59205.9	61882.7	60498	62635	64985.7	49871.2	53802.3	53189.7	68282.2	68507.7	68402.1	111467	108472	119779	111509	116435	117553	125602	123844	116046	116792	122946	116158	102286	97476.4	108000	94322.6	91309.7	101692	93913.3	99786.7	102978	159138	166038
Q4Q0X4	Q4Q0X4_LEIMA	0.000210261	27	27	0	25724.3	29188.6	26224.6	32765.7	34551.4	31905.2	33632	31114.1	32516.8	31135.4	30449.9	28021.9	31707.7	32638.7	32039.9	31208.2	35124.6	33394.5	36910.5	36017.3	35176.9	41319.9	41749.2	43540.2	45277	46624.1	46442.9	47872.9	48458.5	49105.4	46457.8	45043	46709.8	47470.1	46845.9	48587.8	48490.8	50214.7	50303.8	46483	47350.7	49248.1	47779.6	47627.7
Q4QF82	Q4QF82_LEIMA	0.000210261	10	10	0	39473.4	41861.6	44376.1	45536	42493.2	52591.9	45771.3	46534.8	36436.5	40061.6	38420.7	42841.8	45357	43034.6	47174.8	47460.7	53232.5	42258.9	38295.4	42614.2	37779.8	71099.5	71852.9	74716.9	61876	66459.5	67971.6	71477.1	70486.5	71196.6	69217.5	62259.9	69094.6	69247.6	65877.7	78483.1	84671.6	81391.9	71421.7	68867.7	71172.8	71790.6	72543.3	75010.2
Q4QFK0	Q4QFK0_LEIMA	0.000210261	11	11	0	34635.6	36312.9	38993.6	40943	38603.1	37645.6	47407.4	45126.6	42765.8	37664.3	34656.6	35988.3	42765.9	42645	38289.7	45885.9	45306.7	47368	44465.1	42407.4	44830.6	59172	56681.1	56779.3	66060.7	64584.4	61024	59488.5	62780.2	61039	59067.9	58385	59267.4	62022.5	68445.9	61631.8	63844.4	67828.2	63077.2	62692.4	59561.6	61433.5	57916.3	64387.5
E9ADJ7	E9ADJ7_LEIMA	0.000210261	33	33	0	50562.6	48532.6	51491.8	54907.3	55342.7	53009.5	55564.6	52357.7	53165.1	58408.2	60021	57890.1	49910.1	53893.3	51270.9	54302.3	55221.8	55332.6	53570.3	52574.9	53421.8	36914.1	38650.4	39859.7	41850.9	38082.8	37192.6	37361.8	37699.5	38863.1	38325.3	36196.4	36811.6	39358.4	38902.3	39634.8	36595.1	34897.1	37381.4	44091	44697.6	43365.1	36688.5	35170.7
Q4QEB1	Q4QEB1_LEIMA	0.000210261	25	25	0	47334.1	48554.1	50853.7	51341.5	56037.9	55018.8	55492.4	51525.5	56023.8	53755.6	54136.2	52454.1	56936	54936.4	53995.3	57011.1	58411.2	57938.5	59854.7	63280.9	59654.8	26197.4	28238.5	25158	30305.4	30178.2	28283.4	23707.4	21316.5	24636.3	24762.7	25953.1	25569.3	32296	33545.5	32026.5	24786	25379.9	25283.4	38977.6	41617.2	38513.6	20892.3	19725.3
Q4QC60	Q4QC60_LEIMA	0.000210261	18	18	0	10156.8	10079.3	9707.2	12285.7	12830.1	11380.8	10754	11581.8	12162.9	9574.65	10102.7	11400.4	13090.1	10779.9	10233.1	9158.79	11185.1	11463.5	8055.16	9668.28	9151.11	20919.2	19683.8	21783.5	24442.4	19838	25001.7	26697.5	27523.3	23286.7	25546.9	25988.9	27073.7	24314.2	25979.7	22633.8	25482.2	26305	26199.7	16395.1	18799.5	22849.2	21554.6	19216.1
Q4Q7X4	Q4Q7X4_LEIMA	0.000210261	87	87	0	130727	131287	133207	135611	133668	134552	128695	132797	134610	142189	137680	144076	132235	130000	130965	130779	134551	129155	131509	131928	130026	113502	112295	115091	112878	110941	111808	114694	114805	116795	110663	114803	114700	109854	111419	115153	105044	105572	108273	116594	115734	118367	106917	110238
Q4Q1I5	Q4Q1I5_LEIMA	0.000210261	22	22	0	178109	189214	181529	256575	245426	251504	209497	212359	209405	166043	166712	162040	289811	294011	266813	206597	198342	201428	330061	302112	304345	417696	421230	412071	508319	501593	489320	573394	567327	553472	539759	530905	529565	549548	495725	509702	477499	478301	451090	516720	497671	481145	499926	490271
Q9U0T9	Q9U0T9_LEIMA	0.000210261	16	16	0	75592.6	71413.1	69127	76584.4	71769	74582.8	72900.4	68329.9	73628.8	82571	80218.7	80174.1	73660.3	73015.1	70332.6	75345.5	82190.1	67492.3	67922.6	69224.8	70307.4	49666.5	45964.7	42556.7	49695.7	43285.8	48151.5	43862	44306.4	44789.9	41485.9	48146.7	44237.7	51513.8	51557.9	48771.3	42389.7	42296.5	42960.9	57436.3	55929.1	56845.9	41727	43582.6
E9ADS8	E9ADS8_LEIMA	0.000210261	38	38	0	264029	261323	258650	265329	265455	266557	261651	266630	261181	243462	245277	243999	263648	271980	262436	252170	261482	257494	279552	270201	275865	326225	323735	319390	326743	326440	328305	325037	323536	324566	312121	309467	316741	310948	329707	310196	312589	316897	305414	297642	297788	298529	292918	296258
Q4QDJ7	Q4QDJ7_LEIMA	0.000210261	15	15	0	72007.5	71703.6	77241.1	76385.1	78205.6	77193.6	86392.1	81251.8	85590	73899.3	73542.1	75699.2	85100.4	82205.9	84540.6	77760.3	82583	80810.1	83034.2	88337.6	83619	99881.8	96983.7	103851	100540	103373	105653	105999	109239	108576	102950	104987	106866	114813	106572	106113	114261	114553	110405	111855	111535	113991	105999	108004
Q4QDB7	Q4QDB7_LEIMA	0.000210261	21	21	0	355255	330087	337937	313068	312567	318050	312376	312079	322785	335095	333263	331007	327400	334202	337588	326340	332476	334323	339601	340716	332480	264111	264683	261682	250626	267416	257233	226810	223606	218845	228886	218642	212230	224270	228070	218883	193038	191293	201533	203803	214837	217594	245867	254462
Q4Q8P6	Q4Q8P6_LEIMA	0.000210261	26	26	0	148386	159026	158206	165125	160467	166970	161418	159955	167292	152158	155617	156421	159836	158742	156628	163420	168009	160851	161196	148364	148526	257033	268435	264451	258171	258962	252926	256729	262861	253575	245671	240816	243919	231447	246081	242186	225737	220422	227132	205759	199013	205247	258200	268016
Q4QFT9	Q4QFT9_LEIMA	0.000210261	17	17	0	1039460	1015800	992349	973113	999082	952494	1044280	1026350	1045200	970053	946242	923521	1033560	955478	1006000	1030320	1018670	1038460	1031310	1069540	1042030	1167600	1217020	1161580	1212170	1233320	1209510	1220680	1245990	1255760	1278910	1198070	1202990	1225840	1250680	1254880	1236930	1207550	1239430	1172820	1172470	1136650	1165300	1219030
Q4QJA4	Q4QJA4_LEIMA	0.000210261	13	13	0	82861	85589.4	90571.4	85158.2	81630.9	78954	77019.4	70670.3	79544.4	88169.9	88278.1	90596.2	83910.8	79747.9	78941.2	79508.5	77101.4	66609.4	76079.8	78051.3	74428.5	56373.2	58435.9	57800.3	57193.6	56091.4	50986.5	57283.2	54184.8	53320.5	56167.6	53212	53725.2	56590.7	54058.4	52410.3	48652.4	49357.9	46557.4	51994.1	50640.7	49948.2	60888.9	62388.3
Q4Q0Q1	Q4Q0Q1_LEIMA	0.000210261	6	6	0	65875.2	71483.7	63892.7	66852	73413	69251.4	61729.3	63243.7	66458.7	77770.5	78354.2	74749.2	61360.2	67612.2	65408.9	68846.3	68651.6	69530.1	65871.6	62062.4	65176.1	46587.7	44852.3	48840	40889.2	45420.3	43797.5	43577.7	44820	46619.3	43082.8	47752.3	46866.9	49115	44416.7	51350.6	47024.4	49986	46445.8	47317.7	48143.5	51164.2	39599	47277.6
Q4QIK9	Q4QIK9_LEIMA	0.000210261	38	38	0	315477	291969	293740	310917	305678	307960	297789	292020	301940	336047	319050	331228	298182	307970	300013	274271	261819	269146	288061	282873	275393	162994	158759	157490	144700	145909	148248	140958	140126	141665	170761	160696	167258	199517	184125	191181	146188	148413	150106	224046	222888	220538	169738	167292
Q4Q8P0	Q4Q8P0_LEIMA	0.000210261	3	3	0	11477.4	18129.6	13142.7	18847	13042.9	14085.8	18250.1	18626.6	20449.2	16007.2	17284.7	15589.8	16776.9	21748.9	21530.9	17758.6	18085.3	22267.2	20781.4	23443.4	20462.5	29035.9	38087.1	29955.3	35670.1	38055	34888.5	34886.8	35662.5	35348.5	35681.3	39303	35888.1	38881.5	43750	39653.8	34713.7	38431.4	37062.6	32836	33307.7	32844.4	29662.9	30228.6
Q4QET0	Q4QET0_LEIMA	0.000210261	23	23	0	26987.3	29623.2	27768.2	31431.2	30148	31015.7	32813.5	32581.9	32642.9	29147.9	28907.7	29547.9	30313.1	29590.2	30540.1	31856	34783.4	29030.5	30567.8	31818.1	29591.4	38605.7	38736.4	40509	40387.5	38715.5	39864.4	38810.7	40600.2	41907.9	39509.4	41313.1	40941.6	41058.2	43831.6	44223.2	44857.9	44755.9	45819.5	42321.9	42569.6	43249.3	37717.9	39988.4
Q4Q739	Q4Q739_LEIMA	0.000210261	10	10	0	41786.1	38488.9	43273	38766.1	40906.6	41546.4	42517.5	41076.8	44505.3	41845.8	44438.8	45500.3	37366.3	42847	44533	43229.6	44134.8	45621.3	39417	49457.2	42540.6	28867.8	30325.8	25298.8	30085.8	28723.8	30208.3	28027.6	25506.7	27460.9	31182.1	29561.3	29966.6	32024.5	34144.6	28415	27519.6	25880.8	27049.8	29133.2	30437.1	30305	26179.2	24626.1
Q4QB62	Q4QB62_LEIMA	0.000210261	22	22	0	104836	98986	108214	111643	116486	110636	112239	114525	113216	112647	118802	120756	107597	112019	113290	113007	116932	115119	109350	119127	116851	131542	132501	136869	139907	144544	151726	136220	148692	144097	148192	143284	148976	151641	147285	148041	138890	138690	153319	142717	147086	151948	105483	109833
Q4Q8I0	Q4Q8I0_LEIMA	0.000210261	15	15	0	25680.9	29735.5	30235.2	31187.8	34591.4	34693.9	31955.7	29739.6	29825.3	33104.7	33900.5	33244.2	28547.4	26350.7	26176	32589.1	27596.1	27544.4	30909.2	30560.5	28950.4	47563.5	43671	49645.6	47228.9	48466.7	49929.7	47558	56574.2	51602	51669.4	46703.3	48785.4	44696.9	44931.3	47454.1	44291.5	43422.9	46685.8	43780	44089.1	42088.9	46537.4	51316.1
Q4QIR3	Q4QIR3_LEIMA	0.000210261	38	38	0	149070	159026	158359	153487	150070	153347	135575	142753	144687	159075	155729	158964	143707	140471	149571	148965	141675	133667	131535	115538	129520	96147.7	101499	107784	89011.1	86624.9	89639.8	86344.1	92170.5	90002.8	85090.7	86360.5	89638.2	87841.8	86617.5	88766.8	87145.5	87918.5	90868.7	106579	102749	107918	98617.6	101207
Q4Q9Z4	Q4Q9Z4_LEIMA	0.000210261	20	20	0	98827.1	96867.8	99204.8	110084	113989	104506	99705.8	101722	102912	114197	122868	121866	95315.7	97844.9	96449.1	108230	108327	107103	103956	111908	104164	63972.7	64419.1	66514.9	65453.7	63779.3	66030.3	63097.2	63144.3	67701.1	71378.6	69217.8	70145.1	68931.2	69173.5	68824	64314	67668.4	70204.7	77865.7	81107.6	82830.4	59266.2	57338.2
Q4QHP3	Q4QHP3_LEIMA	0.000210261	25	25	0	175723	180617	186889	190066	191661	194984	172980	174576	168795	199055	195077	194252	175650	166275	170778	173205	167776	160879	169069	160692	162663	124406	125203	124321	115370	113434	105227	118549	117133	118750	121179	121429	115123	119384	116052	116173	114050	108725	112475	139430	139522	133052	119430	121354
Q4Q8D5	Q4Q8D5_LEIMA	0.000210261	18	18	0	40306.1	48785.4	41588.1	49146.8	50782.3	49578	49086.9	49271.9	44502.2	47756.5	46926.9	48184.1	41254.5	38863.1	41044.8	49879.1	58722.9	50545.3	47241.3	44201.4	52174.8	69288.1	69975.2	70805.2	74913.9	80243.5	78077.9	77628.3	75796.7	73649.7	74281	71729.6	68227.1	70603	81383.5	79085.6	74754.8	66372.2	66657.9	65682.1	69426.6	67705.2	61603	67427.9
Q4Q5U0	Q4Q5U0_LEIMA	0.000210261	42	42	0	47434.1	52781.4	53460.2	53797	56962.8	54613.6	53124.5	51942.9	53748.8	55204.8	56681.4	57183.8	52966.4	50435.3	53779.2	50593.6	52745.4	52362.7	54833.2	53761.5	52656.9	37973.1	40190.3	39685.1	41602.3	39648.9	37715.2	42062.3	40956.7	42214	39528.5	42695.2	43630.8	43172.6	39592	38747.3	41522.7	43011.6	42608.7	43510.6	46124	44098.8	37505.4	41784
Q4Q1J4	Q4Q1J4_LEIMA	0.000210261	11	11	0	174151	163822	160085	164750	159192	157109	165631	167025	162166	159432	158475	151216	164427	155260	158472	161136	161401	160946	170270	162829	158073	133584	142214	132530	140752	132081	141677	138527	126439	138794	138552	130508	135453	137172	127926	127917	129215	125857	129745	132654	140000	136204	142092	139343
Q4Q738	Q4Q738_LEIMA	0.000210261	11	11	0	34995.9	35800.8	37171.4	34764.5	32185.6	31610.3	30701.2	31321.5	27436.4	31583.1	30784.6	28770.5	29388.5	30188.2	28858.4	30496.1	29473.1	29035	31853.2	35866.6	31068.8	21986.5	22052	20384.6	21743.4	20672.1	19332.2	17809.2	16838.2	17997.2	19817.1	16372.7	16722.9	18721.2	20544.2	19729.8	17116.3	15429.1	18195.4	17785.7	21586.4	18909.9	23957.8	23365.9
Q4Q8H9	Q4Q8H9_LEIMA	0.000210261	4	4	0	34773.3	32905.8	37421.4	30289.9	37865.6	39133.9	28279	28959.5	35402.5	34759.9	36710.3	38950	31751.1	35233.3	25762.2	35233.4	32876.3	34640.8	34718.8	36623.6	37142	64336	64538.2	58144.2	57721.7	65916.8	62692.4	63095.1	62614.6	61809.1	57072.4	54953.8	68673.4	51487.2	53777.5	53736.6	61303.9	62720.6	56299.5	51502.5	49398.9	53275.5	62577.8	66199.3
Q4QCH2	Q4QCH2_LEIMA	0.000210261	26	26	0	834535	813827	845019	837753	885233	873177	895373	893723	887273	848866	863084	873452	886331	871660	865777	872556	886476	885580	879857	856889	864346	953184	972091	977908	989561	1004550	1024610	988098	985658	1010820	973567	987025	988247	1002630	1047140	1019920	1037770	1044600	1022800	958471	978578	986185	922851	924511
Q4QE93	Q4QE93_LEIMA	0.000210261	41	41	0	109680	106873	104661	106494	106056	113021	117831	119332	114238	115414	108687	113318	118268	115540	114094	118434	116356	114492	113163	113521	114966	137114	135705	133144	139292	144312	133406	153478	148970	141092	156331	150267	140732	145981	137537	138498	154510	147863	142058	142054	141115	142653	137211	135176
Q4Q052	Q4Q052_LEIMA	0.000210261	4	4	0	574366	559104	603187	511806	545082	570708	536256	556782	596921	549666	587772	559634	599750	578701	579001	604824	604744	637349	588070	603025	595125	438000	440431	427301	441857	467723	464352	436729	442820	479778	423209	423444	440503	460586	461249	461496	407149	476915	473346	443652	439359	437356	439232	444285
Q4Q2H3	Q4Q2H3_LEIMA	0.000210261	11	11	0	77272.3	96079.8	87339.7	81469.4	78953.7	83404.1	72665.2	71872.7	69576.1	81072.7	77976.5	82881.8	86890	85349.1	81884.3	89893.5	83668.6	85173.4	81220.2	77606.3	80119.4	53526.5	54431.7	54414	51229.4	45124.1	48602.4	38799.1	39285.8	36281.3	52960.1	53552.3	54207.2	58895.1	55439.3	53461.6	49708.6	48156.4	50746.9	47123	45861.5	45282.3	50983.4	50717.9
Q4Q6P1	Q4Q6P1_LEIMA	0.000210261	24	24	0	64461.4	61622	68445.2	72366.1	72526	64747.7	65721.8	66105.6	67357.6	72765	75688.8	71424.2	67928.1	66472.5	66654.7	68721.5	73290.4	69237.6	66503.3	74081.8	65249	49983.2	50631.5	51323.7	49129.3	52671.4	50632.7	51750	50590.5	50513.3	50151.6	50562.2	51581.8	52816.8	53867.2	53626.7	48389.3	46116.2	50265.4	54757.8	57123.9	56506.5	46813.3	45393.8
Q4QEM5	Q4QEM5_LEIMA	0.000210261	16	16	0	47989.8	53498.3	52314.6	52963	54948.3	49289.4	51733.2	54454.2	54302.4	50987.8	54940.3	55383.9	54455.1	47323	55286.3	51320.6	52526.9	53963.8	50654.6	53734.1	55664.5	39373.3	38547.1	38509.6	40238.5	35299.8	40941.4	37910.9	35961.1	39192.4	34011.2	37331.4	34711.2	38951.5	38684.3	41197.7	35699.6	36892.5	36373.6	42353.3	45860.9	42153.4	37265.1	34596.1
Q4Q720	Q4Q720_LEIMA	0.000210261	31	31	0	343346	342792	349554	347781	336912	349835	370170	351971	358768	308428	311435	309042	352067	348534	359311	347394	348048	334922	360539	358995	372920	407007	409437	414738	427868	429986	422706	416753	428734	438846	455942	461267	438777	425490	447721	440616	458848	442352	439218	443098	424793	433765	408676	409298
Q4Q8R1	Q4Q8R1_LEIMA	0.000210261	14	14	0	21648.7	22515.2	20200.4	22005	23445.8	24831	23946.2	22419	21739.5	22947	22028	20199.5	21075.3	25463.5	22277.9	21813.3	25185	23831.8	22365.4	20917.6	20570.5	29114.7	31599.5	33526.9	32862.8	37090.7	31473.7	31620	32273.4	32156.3	33120.2	36087.7	29937.4	35055.4	34382.9	32248.6	33824.7	28141.1	31452.7	29904.8	32113.8	32960.8	26662.4	32480
E9AE09	E9AE09_LEIMA	0.000210261	18	18	0	304475	317057	301437	312268	315195	315045	323718	325652	323818	253512	258122	258048	330118	341232	339399	292025	303161	291319	366422	369828	350738	454822	451920	447781	518178	521937	524072	506411	515693	512190	464097	464371	486986	507325	505799	502472	480381	481720	474218	432784	426713	436760	492051	496488
Q4QD31	Q4QD31_LEIMA	0.000210261	20	20	0	34948.3	34626.4	34838.7	34524.4	34688.8	33742.1	36983.7	40667.7	38269	31511.1	32202.9	29846	35289	38198.8	34266.2	32689.5	31867.6	34304.7	36704	35584.5	34394.8	44524	43666.2	45849.3	45751.3	43098.9	45706.7	45624	46384.2	45617.4	46184.4	44687.9	43108.6	45733.3	44805.3	48028.5	45744.7	44913.9	46110.9	45106.1	43070.8	44226.6	43420.2	45096
Q4QEJ8	Q4QEJ8_LEIMA	0.000210261	46	46	0	436343	442791	441740	441453	436580	442525	450146	456066	444660	442040	442040	448137	459737	452161	462577	431995	427221	425918	450449	437012	454043	480952	494363	491194	498257	500318	490179	505466	500470	501216	496498	499746	495075	506726	504100	499014	522707	529691	529492	497508	505588	496328	482697	483331
Q4QDZ5	Q4QDZ5_LEIMA	0.000210261	13	13	0	80777.2	84119.9	82825.7	92059.5	88202.2	88171.5	86482.5	86166.8	88973.5	88988.5	92858	92041.9	83966.6	91454.6	93548.8	85045.2	84156.6	90489.4	94604.9	83220.8	84187.9	69638.4	64897	67864	72123.8	67530.1	74093.1	66153.7	63917.1	62817	63774	64109.1	64104	72801.5	68195.4	70008.4	66417.2	67428.3	65952.8	67932.1	73334.3	72436.7	62109.4	64561.8
Q4Q7Y4	Q4Q7Y4_LEIMA	0.000210261	65	65	0	5434120	5307040	5418290	4844060	4791320	4932240	5007510	5041980	5017670	4317000	4346070	4342840	5309690	5229060	5407970	5051190	5118760	5324860	5284480	5040810	5034860	7112040	7037900	7004460	6910340	7060240	7082300	7147470	7210960	7361180	7133360	7105490	7419770	7256710	7055140	7145080	7842890	8082750	7914110	6343620	6367980	6337440	6780800	6700790
Q7KF27	Q7KF27_LEIMA	0.000210261	19	19	0	61215.1	60878.4	65682.2	57424.4	62426	64702.2	62576.8	61296	61935.6	64348.3	61678.8	62870.6	62374	57518.7	53772.2	63268.5	64696.5	70606.6	59651.8	58083.3	61884.7	83088.4	85792.2	86314.7	76837.7	75744.2	77446.7	85444	86002.3	85883	87455.6	81962.7	89221	81878.2	79660.5	74638.1	87786	87363.4	93041.2	88416.4	87883	86203.6	63601.8	64941.2
Q4QJB3	Q4QJB3_LEIMA	0.000210261	34	34	0	75277.4	75508.3	79274.4	79532.8	81356	77510	76645.6	77233.1	79260.4	79621	73552.8	73844.6	72737.8	73272.8	75818.8	74899.7	81127.4	79311.2	77684.2	74462.6	79552.8	97700.3	101435	99393.8	100295	108695	96476.4	117603	105658	106424	109904	103868	106622	94763.3	92878.4	90736.3	100792	99067.4	101650	99542.7	104166	106356	123108	130661
Q4Q939	Q4Q939_LEIMA	0.000210261	35	35	0	139092	141095	140252	135495	143846	142455	138085	137740	141709	139768	140583	144096	142724	147128	149035	135447	137290	138255	141066	149068	149866	111659	119451	117957	121895	117889	120936	108437	110291	108248	111847	109094	105270	111259	116141	115048	100857	99574.5	95828.8	109503	115967	108771	117397	114539
Q4QGR5	Q4QGR5_LEIMA	0.000210261	17	17	0	108181	112508	107332	101320	106803	112555	122835	115969	115697	111693	98408.5	101001	118825	109296	120663	120545	114694	109931	109195	109386	109106	138094	146542	142354	134215	142034	133816	149912	146661	145299	153664	141669	138727	151747	141467	143030	155783	154127	154665	148599	142333	150128	150391	145906
Q4QC71	Q4QC71_LEIMA	0.000210261	22	22	0	883616	846904	844758	764262	736815	753051	762966	800029	774818	683002	672667	645058	830824	805418	824498	809810	788293	782552	826919	749596	796773	518583	544248	524786	490354	506690	499215	488180	484943	480261	500062	483146	479365	535542	545458	551941	505352	507609	499308	584025	600547	589332	518372	504117
E9ACH0	E9ACH0_LEIMA	0.000210261	36	36	0	365020	366901	358601	347453	346979	341417	352228	347555	341987	337653	342473	348510	354199	349744	343890	359741	356266	342973	352503	345994	345700	320525	323685	315601	312082	302893	305433	286088	289683	288131	293628	291807	287430	297262	300736	288421	302254	304565	300660	290872	291008	289757	301721	305846
Q4QI73	Q4QI73_LEIMA	0.000210261	17	17	0	155775	165369	167386	162871	169230	161661	161590	172149	163253	169041	179150	179875	151466	146643	151852	164866	166853	168412	159261	168149	178066	116749	120030	112235	125230	128513	127536	115516	110966	122972	112035	117804	110696	120145	115402	119525	106002	103900	110060	131141	135862	132838	110331	108505
Q4QG54	Q4QG54_LEIMA	0.000210261	18	18	0	45117.3	47185.8	44811.4	48934.4	50234	46537.8	50038.8	49958.9	50692.2	50146.4	50264.6	50866.8	46576.5	48973.1	45967.2	51317.7	51077.2	51725.8	50478.5	55261.8	48306.6	60245	64047.8	59836.5	68678.8	63882.6	66203.6	64042.9	62903.5	63642.4	67820.4	66363.5	63009.4	69278	72788	72854	68137.3	61435	64625.9	69412.4	67035.8	71284.2	60606.7	61671.6
Q4Q1U7	Q4Q1U7_LEIMA	0.000210261	10	10	0	81597.4	78399	90229.5	74860.3	81103.1	84382.2	81686.2	79730.6	81343	89068.8	86670.8	84397.4	78871.8	88180.9	87174.4	84314.8	87253.1	80054.3	72913.7	85466.4	82990.3	60038.7	58648.2	58609.4	54403.9	58147.9	60462.5	48781.1	51375.3	52617.5	57037.4	59187.3	60933.3	57166.7	59170.3	65156.5	54671.8	53939.3	53575.1	62976.5	67505.8	67139.7	56136	54414.8
Q4QJK0	Q4QJK0_LEIMA	0.000210261	14	14	0	261631	262362	264220	290194	280649	280085	257276	247308	240312	201458	211424	211771	259391	268651	262030	242049	252419	263232	283035	277081	274212	422799	410451	398501	441604	440663	418859	405450	376125	395512	410777	421845	410368	448242	428808	390932	359110	351004	360348	372147	358012	363983	542079	487074
E9ACH7	E9ACH7_LEIMA	0.000210261	22	22	0	26427	29155.4	32146.9	32631.2	30460.3	29721.5	29425.7	31696.1	32168.2	30240.1	33705.3	33825.4	30071.4	30945.8	32552	29652.9	28697.2	33063.3	27728.7	31555	32684.9	19033.3	22196.2	22196.8	22876.6	21877.6	23602.1	20447.4	18986.7	20317.7	20352.8	19921.2	18751.6	19192.1	21750.2	23149.6	19178.6	18670.9	21373.6	23324.3	22929.8	23627.5	19524.7	18609.6
Q4QFY2	Q4QFY2_LEIMA	0.000210261	11	11	0	22401.3	21875.2	21305.6	27381.7	26645.7	25444.2	22707.9	24412.6	24714.6	24943.9	24454.2	25836	22117.8	22707.5	23147.9	25214.5	23139.5	23037.3	24183.8	21755.2	24464.5	31554.1	29827	30850.3	31070.2	31330.2	33310	32806.3	33099.9	31155.6	35057.3	34474.8	34255.5	32881.4	31204.7	31027.1	35311.2	33433.9	36313.6	33943.2	34340.2	31705	32868.6	32659.1
Q4QJJ5	Q4QJJ5_LEIMA	0.000210261	5	5	0	37819.5	34402	37286.5	38035.6	36896.4	38152.1	40734.1	33153.4	39423.9	34940	30664.4	28418	38057.1	44723.6	42170.4	35040.2	37479.7	43078.6	37785.8	46582.2	43073.2	61275.7	55735.5	62834.1	60406.8	60529.4	59243.4	59349.4	67367.1	61668.1	58730.7	61429.2	67352.5	76188.6	63738.2	65757.7	72027.9	66728.7	69562.9	62222.5	56668.1	57521	68990.9	66892.4
Q4Q882	MTNB_LEIMA	0.000210261	14	14	0	47920.5	50450	46287.3	54786.9	50188	59128.5	49150.7	47566	49188.8	50840	49565.1	54294.8	52105.8	49583	51457.3	50000.1	50497.9	48621.2	45784.3	44083.8	50714.6	83889	85639.6	86144	65103.1	79735	76234.1	77411.6	90478.6	89598.7	85835.2	84808.4	84259	74011	83182.2	74682.3	73697.3	76857.4	71393.9	72327.3	71356.6	68899.6	82867.2	90196.5
Q4QBF8	Q4QBF8_LEIMA	0.000210261	7	7	0	30168.6	32377.4	31858.8	33806.6	33890.2	32637.9	35050.3	33473.2	31687.7	36224.2	37303.7	34672.2	33878.4	30288.7	32357.3	31221.9	33749.7	30869.7	36225.4	34212.5	30808.4	40925.8	42568.1	40925.6	44544.6	45286.9	43262.4	41603.5	46148.2	44989.3	46514.6	46761.4	48834.3	47601	46703.3	45244.6	44062.6	47283.1	47368.4	40544	43331.7	44165.3	35496	40214.9
Q4Q865	Q4Q865_LEIMA	0.000210261	8	8	0	13302.4	11449.8	11256.9	14845.5	16175.7	14757.5	17659.8	13707.2	14022.5	17053.4	15359.4	16363.1	18136.6	14406.8	15451.9	16521.4	17002.8	13951.5	18930.4	15476.2	14301.9	26832.5	22927.8	21858.2	29835.9	27616.2	28635.3	30881.3	29641	32735.9	29584.8	33280.7	32650.1	30526.9	30330.2	30588.6	33260.8	28521.8	28630.8	25794.8	26940.6	24991.9	26366.8	26716.6
Q4QJD4	Q4QJD4_LEIMA	0.000210261	10	10	0	85518.1	79743.9	84082.5	89232.4	83233.4	83296	85329.8	82813.8	89714.8	68380	73000.9	69604.1	86429.1	90441.6	85690.7	89859.1	89640.3	83024.7	86058.7	82198.4	79866.4	123826	114836	115240	118101	121524	118082	113171	113668	117376	123068	124061	114771	126396	124886	114649	113838	112150	111915	106055	101999	106374	158389	153063
Q4Q401	Q4Q401_LEIMA	0.000210261	32	32	0	98575.1	99773.5	97665.6	103542	108144	112336	109908	107355	110529	96409.7	97295.6	95618.3	105281	109266	116651	112987	118448	123799	121486	130968	126303	145123	144070	147382	145800	158400	157497	149916	148716	156291	149706	151794	162163	162650	159390	161168	164854	162542	169545	156587	154454	164028	142401	142695
Q4Q3T4	Q4Q3T4_LEIMA	0.000210261	22	22	0	47425.9	43723.6	49312.3	47830.4	50120.9	51124.1	53056.3	52487.4	52565.8	48610.3	49230.6	47029.4	43889	48529.7	46375.6	45270.4	48693.8	53264.8	48072.3	53958.4	56254.2	59660.9	60934.1	61930.6	63623.1	65635.6	61055	65613.5	65864.4	62515.5	63691.7	61627.4	64093.5	64872.3	66289.3	65619.2	64053.2	64322.4	61223.8	63348.1	67852.2	66559	69171.2	70078.3
Q4Q1I1	Q4Q1I1_LEIMA	0.000210261	10	10	0	62321.2	77935.6	73517.8	76513.7	79185.1	73166.6	74620.5	78204.7	70828.5	71402.4	76248	75087.3	73846.6	70470.2	74820.5	76588.4	77185.5	77697	76956.2	78269.3	89338.8	46056.9	45545.9	50136.7	53666.9	52033.2	51515.8	48455.5	46462.9	43526	54466	55039.1	51735.5	50900	53219.6	55771.4	49164.1	50949.6	52037.6	58744.2	54946.8	60971.1	43340.8	46761.9
Q4Q804	Q4Q804_LEIMA	0.000210261	27	27	0	85115.2	87880.3	79342.4	96715.6	90158.3	95421.7	84534.6	85405.1	86568.2	84964.6	83685.4	88471	83845.8	79586.6	82214.9	80373	85797.6	76879.7	84338.9	83185.9	83825.2	115045	112772	116377	113505	111418	108447	114768	119570	116564	111489	107052	105938	104804	109117	111133	106204	101503	101715	110513	107339	105652	137365	142417
Q4QE10	Q4QE10_LEIMA	0.000210261	5	5	0	37795.5	41647	39509	38809.2	37590.4	35755.1	34891	37914.8	37403.8	33753.3	38065.9	34761.6	36224.7	43467	33789.4	35550.5	36289.4	40925.9	37262.6	32695	38992.9	28372.3	25101	26802.6	28068.5	29785.9	26893.7	23342.1	21672.7	23647.7	23433.1	24744.9	23974.6	22872.3	21499.7	24294.8	22316.6	24753.5	23705	24040.4	23506.4	22438.1	30531.9	28626.9
Q4Q5G4	Q4Q5G4_LEIMA	0.000210261	10	10	0	48497.7	53289.3	57489.9	54671.3	60155.1	57652.9	55287	57476.4	59521.9	62256.3	65662.6	59502.3	47706.2	46457.1	54590.3	61864.8	60690.6	62960.7	53231.1	61776	60236.3	33238.6	38225.2	26988.3	39405.9	29299	31571.3	29477.4	25925.1	31494.8	33198.3	36024.7	31753.4	32750.2	34218.1	40520.4	33447.1	34310	30995.7	30935.8	40326	36185.6	34920.9	30147.6
Q4QD30	Q4QD30_LEIMA	0.000210261	18	18	0	22598.2	24419.8	22865.7	26911.3	29524.5	27672.8	25258.3	25005.5	26026.6	27402.6	29408.7	30075.1	23442	22517.1	24796.8	27558.2	28065.7	27150.8	23642.7	25261.7	24252.7	16107.7	15668.1	17229.2	15696.7	15250	16338.8	15994.7	15667	15842.5	15551.9	17210.3	16461.6	15866.6	16392.6	16243.7	15089.1	14201.3	15202.5	17783.4	19000	19548.4	15384	16386.4
Q4Q388	Q4Q388_LEIMA	0.000210261	14	14	0	82610	85654.8	85556.2	78801.2	88275.8	89077.5	79469	88551.5	87872.1	86643.8	86848.7	86450.9	81234	81412.5	90904.4	88694.4	86396.1	84706.3	84698.9	92078.4	88379.4	67258.4	68807.6	68250	69907.5	61192.9	65709.7	72145.9	72675.6	66064.4	67527.8	69616.9	71074.2	64993.4	63907.9	62655.3	68578.5	66373.8	66954.4	67615.3	67618.5	76664.3	68931.2	67135.7
Q4Q884	Q4Q884_LEIMA	0.000210261	27	27	0	196301	187387	193494	187020	178269	187476	184594	186701	184436	196814	194000	189087	183274	168712	176132	197402	186810	187366	185156	178221	184989	232285	239429	228117	228669	227804	213496	228563	240646	229148	237331	232296	225695	241105	232514	233700	227370	221924	217194	217930	212609	212250	239139	232447
Q4QBE9	Q4QBE9_LEIMA	0.000210261	25	25	0	55416.2	54329.8	53168.2	56903.9	55233.9	61284.7	59726.1	60266.8	65302.2	61950.8	57155.6	55659.6	61690.2	64096	60105	58504.9	60388.1	58724.5	59897.7	56882.1	60297.4	72442.4	74557.3	75063.8	79583.8	76394.8	78422.6	74988.3	71359.3	77358.6	73471.1	74793.4	75318.4	77396.3	78639	72902.4	74460.7	67567.3	70337.9	79494.5	80162.3	77502	63787.5	65335.2
Q4Q636	Q4Q636_LEIMA	0.000210261	15	15	0	414315	408790	412137	399950	409834	412575	407119	417283	424485	352172	350515	348434	417870	418333	421587	397871	385652	394768	426882	425148	430378	494945	498382	499917	496519	509271	522011	511217	519504	517568	524278	510081	510712	484735	500592	506830	556513	515847	540315	520866	496843	498304	477646	481324
Q4QDH1	Q4QDH1_LEIMA	0.000210261	14	14	0	47908.9	47244.7	50883.5	47085.1	48985.5	46946.8	48850.2	46104.1	48446.1	51683.7	53533.2	50841.2	43664.5	48557.7	49988.9	47522.8	51631.9	47906.2	48618.2	47954.5	40762.9	36433.9	32329.7	39006.9	35481.2	36881.7	38854	34216.4	33583	34364.2	35274.5	34149	37631.4	34945.7	36115.7	35954.1	34851.4	34408.4	34559.9	38109.7	40045.6	37697.2	32026.1	33326.4
Q4Q6I3	Q4Q6I3_LEIMA	0.000210261	8	8	0	24513.2	24213.3	22594.2	23636.9	23529.3	23134.3	23093.1	22230.8	23230.3	21504.6	24438.2	26077.2	24857.7	23987	25020.3	17193.6	23355.6	20413.1	20066.8	19223.2	20290.8	31525.4	34091.9	33980.9	32849	34700.2	29151.3	35385.1	35668.1	35554.7	34177.9	37544.6	36555.4	31081.5	34952.8	34788.7	33354.7	32668.4	34011.5	30750.4	31295.3	32255.3	32377.5	33012.5
Q4QEB5	Q4QEB5_LEIMA	0.000210261	15	15	0	42475.7	44891.4	40380.7	41271	43256	38604.9	41892	44191	42462	44419.2	45820.3	43180.6	41365.9	39477.8	40388.7	40675	41215.6	42180.2	34866	37975.2	35699.4	30044.3	28693.7	29587.6	29100	29994.2	30631.7	30079.2	30983.7	30003.5	30543.8	31613.5	28259.7	30455.1	29301.9	30767.2	28958.5	31873.8	28864.2	32257.4	32269.2	31396.4	30929	30460.1
Q4Q2T9	Q4Q2T9_LEIMA	0.000210261	14	14	0	205355	210330	197843	224833	218666	212989	196026	208148	202250	172572	164752	185206	252503	250514	259139	187192	188516	188249	237377	234056	228473	332661	335024	335417	398953	385923	380588	436703	429843	456546	468085	464092	482773	539591	488176	507752	468368	494874	477722	458486	470302	442042	251663	253251
Q4Q3G9	Q4Q3G9_LEIMA	0.000210261	15	15	0	46342.6	44607.9	50845.2	49939.5	51225.6	50434.2	49659.1	53908.5	55083.6	48019.6	50897.1	46694.9	47881.7	52475.2	49799.2	49621.4	56348.7	51456.7	53410.7	55426.9	53904	70359.8	71991.3	76139.6	75266.6	71951.8	81087.2	85346.1	89849.1	92017.5	88017.7	88872.7	93338.3	85610.2	85821.9	88439	94207.9	105161	101795	83317.4	93543.4	88569.8	76103.5	75628
Q4Q8Q2	Q4Q8Q2_LEIMA	0.00164294	3	3	0	77247.3	75219.1	72076.6	65783.2	80954.7	73642.6	69694.9	69701.7	73201.2	78518.6	76178.9	75553.7	83659	82561.5	78133.2	79169.2	71914.3	82660.5	82246.1	77417.7	79484.2	114767	114994	102046	121132	118753	103119	120176	121835	113381	123973	109830	111944	117020	105763	110784	105952	117013	112242	100439	90892.8	102327	124196	118811
Q4QES8	Q4QES8_LEIMA	0.000210261	23	23	0	29156.9	24729.5	25038.9	28904.1	30681.7	29114.7	25530.3	25716.7	24017.1	32286.6	32914.3	29855.3	24807	23432.8	22192	28000	29235.3	28902.8	25249.2	26795.3	27156.6	15691.5	17350.2	17548.3	17701.7	15548	15107	15663.4	15159.3	15609.9	14947.7	14427.1	15786.4	15202.9	15168.7	15842.9	15217.1	15291.6	15303	18162.7	18306.7	17609.9	15244.2	14850.3
Q9Y0F3	Q9Y0F3_LEIMA	0.000210261	20	20	0	324894	314529	313669	270430	265780	271612	306616	306970	292716	306662	287955	296112	331159	309437	313436	319852	308992	294938	273917	247944	263976	434962	438201	429520	405850	409519	401704	489178	504313	488522	475063	475255	474571	478577	401328	438602	519406	498591	503147	454288	425677	415263	382820	358300
Q4Q7R0	Q4Q7R0_LEIMA	0.000210261	17	17	0	62218.5	61823.2	67600.1	72393.4	74793.7	70074.3	68803.4	68353.7	74106.8	63105.5	68667	77998.3	60713.1	60451.6	69083	66841.1	74264.5	72497.7	73615.6	72546.5	72051.2	86675.2	88222.8	91107.1	99800.5	94693.8	95258.4	93950.1	90390.8	95940	92922	98083	84727.4	106332	94451.5	101777	100569	95911.2	94497.6	98753	101067	98092.3	82218.7	83370
Q4Q4L2	Q4Q4L2_LEIMA	0.000210261	12	12	0	70192.6	84697.6	79093	80460	78954	81947.1	71949.2	71791.5	75770.3	84942.4	81118	90141.8	75594.5	73277.5	78544.6	72746.9	74188.5	77585	72663.2	73603.6	69004	55652.6	55833.8	56996.7	49627.4	52083.3	53796.5	49381.6	50533.3	53966.8	50044.6	50263.7	50930.9	43959.5	52268.2	54400.4	46629.1	51233.2	55125.3	58496.2	60443.7	57653.2	47587.5	50394
Q4QJE5	Q4QJE5_LEIMA	0.000210261	12	12	0	31999.5	26417.4	32128.9	30469	31779.4	33987.9	29774.6	28493	30023.5	27802.2	27663.1	30594.1	30289.3	29273.5	28584.1	29963.7	26552.8	27132.9	29818.6	30053.6	29960.2	37911.6	41236.5	41033.6	41528.9	42891.4	40577.9	42579	40851.4	41641	37668.7	36400.7	41123.4	38733.9	40363	39540.1	34817.5	38267.1	39212.8	42510.9	38178.3	41412.1	49801.9	48205.8
Q4QAV6	Q4QAV6_LEIMA	0.000210261	20	20	0	36637.6	36217.6	40249.9	42091.2	44712.9	42842.2	42573.4	42354.9	43629.3	42269.8	40195.3	43698.6	41920.7	41406.5	42853.3	42947.2	46267.8	42108.8	43895.8	46779.1	47272.4	53352.7	52445.7	55461.6	56147.1	59514.8	60941	59894.2	56740.7	59042.4	62892.5	65049.3	63373.6	65892.1	65572.1	66550.8	65040.5	65169.3	65757.5	65739.9	64537.1	66964.6	54503.3	56881.9
Q4Q5N8	Q4Q5N8_LEIMA	0.000210261	15	15	0	46408.9	46859.7	46747.5	47804.9	49502.1	49696.9	50385.8	50550	47632.6	49031.5	47563.6	48215.8	53011.6	49420	52665.9	50487	52566.2	53397.7	47733.6	55910.7	56663.8	31678.9	36738.8	36265.4	36383.1	39612.1	35483.9	37427.8	34453.4	33627.8	33166.3	34404.7	34548.1	37980.6	41558.2	38516.4	33045.3	35960	34125.2	34100	39515.3	39307.1	34416.8	28240.5
E9AC56	E9AC56_LEIMA	0.000210261	19	19	0	106058	105917	106872	104698	111410	105505	109197	105280	109339	110796	112185	110809	111077	110316	116092	109696	107472	113616	105053	112343	110140	128187	125709	125052	135796	125638	132531	129006	129780	126881	126063	125054	129326	123381	126995	125165	132420	126384	125749	120834	121717	120797	115710	122710
E9ACC9	E9ACC9_LEIMA	0.000210261	13	13	0	1026530	975362	997236	1001570	1089360	1069870	999256	984012	987200	868622	911491	864136	950823	919936	959922	1024700	1076380	1092400	1086210	1120370	1124160	667151	667857	656705	728057	729523	720939	640547	612609	633645	684533	656227	663792	735065	746730	736177	666943	649459	665461	716808	755834	751747	600958	583474
Q4QCF4	Q4QCF4_LEIMA	0.000210261	29	29	0	56283.1	55545.9	56513.3	58440.4	60008.2	58816.6	60653.9	59726.8	59321.4	50459.1	53687.9	54656.2	57759	58880.3	61132.3	56106.5	59586.7	63605	61357.8	60113.6	57155	67389.4	70418.8	71476.6	76158.1	74031.8	72669.2	76053	76350.8	78189.4	74061.6	75038	76762.9	74421.5	68057.3	79524.3	77099	78976.1	81619.3	73384.6	80612.8	76492	76804.9	73526.2
Q4QJF4	Q4QJF4_LEIMA	0.000210261	9	9	0	17211.2	17592	15311.8	30002.7	28740.1	33684.3	18535.2	20673.7	21425.5	23245.7	25503.7	23480.5	18403.1	17840	18317.8	17396.8	17490.6	16358.3	24650.2	24696.7	23341.8	61170.5	63617.3	63398.1	66248.9	64727.9	69192.2	68069.9	65154.6	74959.3	63042.7	60139	60965.5	44045.4	50453.5	51963	43211.2	44349.6	43239.3	61828.1	67295.9	66574.8	70059	76898.9
Q4Q2R2	Q4Q2R2_LEIMA	0.000210261	33	33	0	394766	394557	386069	387064	384154	375366	366567	363451	357292	368339	379134	381460	359751	368433	367153	369670	378834	380248	372151	367015	381780	334767	328990	339851	329262	322394	331322	306613	304110	303697	301762	300485	296389	298427	296702	295652	294028	299035	297273	288219	297200	297637	347641	344105
Q4QHM4	Q4QHM4_LEIMA	0.000210261	34	34	0	63106.2	65496.4	68279.3	64641.1	66474.3	67791.9	67647.2	69147.9	70745.4	69204.4	68533.2	67749.3	69559.1	68690.6	70693.8	63351.2	71303.5	67116.5	68209	65211.7	68452.6	50635.1	56633.1	54488.8	53776.1	54372.7	59316.6	53562	57835.6	58046.7	55044.5	55131.8	55320.3	49882.5	54185.6	53410.8	53070.3	53445.2	56077.3	59148.6	60054.2	56729.2	49573	49628.4
Q4QBC0	Q4QBC0_LEIMA	0.000210261	6	6	0	44342.3	51895.2	46116.2	41107	34746	37599.9	32474.2	29728.4	36887.6	34304.4	26407.3	30827	37748.4	33089.8	39599.8	31729.2	32802.3	32434.2	31882.8	33226.6	31238.1	89933	94448.1	100917	92300.6	89836.1	83467.3	88242.8	83711.2	88572.7	80124.9	77785.2	75824.4	81193.9	62055.1	69359.4	69443.4	72388.7	74838.3	67080.3	65236.2	67442.1	76200.4	74384.2
Q4Q9T1	Q4Q9T1_LEIMA	0.000210261	21	21	0	57461.6	52029.7	56589	56070.3	56934.2	53741.2	51985.4	57220.5	58037.7	57435.8	58661.4	62127.9	55801.1	56666.8	50861	54477	59969.7	51470	59655.6	58069.5	60503	38366.2	38193	40018.6	44085.4	41654.1	43276.3	38855	36881	38369.5	39220.4	42329.8	40543.8	43229	43305.4	41609.2	39441.8	38369.5	38349.1	43449.8	47408.1	47729.8	36578.1	36354.9
Q4Q982	Q4Q982_LEIMA	0.000210261	15	15	0	48007.1	46319.5	46356.5	51159.8	51316.1	51635.5	47347.8	50541.6	53362.3	53421.9	53850.3	49598.6	46630.6	53728.8	47462.3	51991.4	53999.4	51473.5	50338.2	56149.9	55280.9	34819.5	34888.1	36581.7	38842.6	38621.2	36644.5	32313.2	31813.6	33718.1	34346.9	35314.3	36689.6	38172.3	40274.6	37961.6	37669.1	35627.6	33580.1	39804.4	40856.7	40769.1	33022.1	32021.1
Q4QC27	Q4QC27_LEIMA	0.000210261	9	9	0	23652.6	27224.4	28581.6	38940.6	35470.3	38992	29902.2	30503.3	28643.8	24375.8	23389.7	22560.8	35297	39153.6	36874.1	28985.6	29111.4	26637.6	43402.4	46860	51169.8	64274.2	62031	62560.8	84239.4	81982.7	84471.8	82639	84293.9	79865.1	74167.4	71846.3	76303.2	83062.4	80696.3	82681.6	63523.2	61707.2	67287.5	70616	69933.3	67916.6	87147.9	90887.8
Q4Q1M9	Q4Q1M9_LEIMA	0.000210261	20	20	0	240933	259095	242957	269682	283487	262878	243710	260266	254664	251845	237421	247470	245311	216571	244626	234677	226342	235803	252270	262591	254296	398118	387573	404415	441233	439718	447454	418589	416475	418020	370841	374162	374370	382130	372017	376799	325930	335454	343080	350603	361656	348291	533344	521107
Q4QJJ4	Q4QJJ4_LEIMA	0.000210261	9	9	0	120747	117002	117634	108562	109181	106214	108489	113137	109456	91391.8	89743.2	86649.7	124386	110084	112810	113149	117541	112344	106212	111443	105693	171499	174958	166055	163345	164730	163195	164043	163679	156168	163043	160382	170451	180303	170013	168116	154052	155651	157871	141861	143611	133085	220207	207611
Q4QGD0	Q4QGD0_LEIMA	0.000210261	9	9	0	33644.2	34714.5	34257.1	31327.2	33917.7	34386.2	34087.4	31475.7	29141.5	34191.9	35645.7	35140.3	32623.8	30973.3	32300.7	31622.9	34027.2	31530.7	33627.3	37019.7	34057.1	22641.6	23996.7	23845.2	24191.2	23328.5	24286.6	22898.4	22388.9	24318.6	20930.3	22657.5	22975.7	23745.5	23141.1	26241	23406.8	24154.9	23297.7	27573.2	28354.2	27675.8	24101.5	23369.9
Q4QC12	Q4QC12_LEIMA	0.000210261	16	16	0	577714	572909	592678	642203	618230	649279	564359	574821	552313	595803	627746	651804	600016	651770	587284	610316	608441	571192	600863	620885	576292	505710	517038	482172	454893	487617	484840	460229	464860	467718	442036	423476	446923	462756	499801	468489	434458	457012	437591	454225	462986	482525	474458	485534
Q4QG49	Q4QG49_LEIMA	0.000210261	11	11	0	135147	132266	131347	140657	144963	143215	135032	125598	131192	119502	123776	120478	132835	138841	140221	135502	137688	143427	144242	153953	150306	94123.5	97417	100287	98232.1	101434	101317	94029.8	94545.9	95809.4	94800.8	99024.8	89390	100099	98122.7	98927.9	94676.3	93296.6	89936.2	111995	108423	107640	89819.6	88464
Q4QIR2	Q4QIR2_LEIMA	0.000210261	21	21	0	493912	537372	567374	563545	550174	547687	580164	535283	521950	585381	595590	600234	497256	555634	524146	571997	533698	510050	527134	469228	545076	367858	388615	400807	367727	362578	344539	370446	317092	381220	410166	365970	359278	384669	404807	375173	336066	296437	365458	412058	421120	434127	473786	467666
E9ACP2	E9ACP2_LEIMA	0.000210261	12	12	0	136952	139548	131138	127384	116431	114035	125735	123745	117934	124879	112902	112403	127958	120589	123786	126194	119747	113892	121077	124951	118082	93617.4	92357.8	90791.3	86536.6	76033.3	77882	91240.4	86054.1	78830.7	90299.4	87842.9	84656.4	97319.9	96810.8	91695.9	88923.3	96389.4	90656.2	96335	92815.1	86483	89567	89348.1
Q4QGD8	Q4QGD8_LEIMA	0.000210261	31	31	0	304824	309750	319268	308322	324817	317957	304632	310391	306413	306989	316267	322921	302549	313828	315149	323356	331649	325972	312776	307193	320787	239900	239766	245879	244513	250385	245107	242966	244098	237232	256115	260136	253422	263010	279093	251647	247704	251602	243085	280679	285731	282173	224109	222805
Q4Q813	Q4Q813_LEIMA	0.000210261	18	18	0	172205	183888	185888	196383	205468	208847	188259	193311	178442	187769	193892	194613	176567	190721	183646	194303	187283	181446	193611	187164	199781	280782	298591	278763	243718	242353	247476	290932	285790	308137	301132	302044	316266	283415	292585	297147	264280	269585	264934	247575	250704	251602	280904	298504
Q4QBX7	Q4QBX7_LEIMA	0.000210261	11	11	0	195975	185313	183301	213856	234901	228010	182315	180580	178599	209094	206872	209836	197165	199736	192060	195927	191425	201895	257172	240874	251223	318703	323056	313917	326047	312473	340500	319574	319934	337205	341867	339293	343581	314527	317587	325998	276120	264779	275507	338902	312459	324636	383984	393421
Q4QBV1	Q4QBV1_LEIMA	0.000210261	12	12	0	110521	114827	118253	115856	119165	120096	116292	120003	123322	100583	101968	113417	126856	127243	124875	112662	115879	112358	123434	107468	111434	139523	147164	153887	143242	151024	143999	154866	161881	160019	155809	156653	152010	163659	147365	152568	169134	163526	169657	147912	152575	152012	150849	151756
Q9U0W0	Q9U0W0_LEIMA	0.000210261	8	8	0	110764	112020	105652	92740	90021.4	86670.7	84754.9	88476.4	89906.1	115957	100726	107943	104645	89853.6	98389	86796.7	89825	79070.6	77971.3	77339.5	83011.9	44601.9	51857.7	59859.4	34331.9	37074.7	35936.2	53464.2	52027.2	52583.5	44047.7	51411	50516.5	41792.7	31681.6	40166.5	36866.5	42311.8	45444.2	49841.1	51119.3	48586.7	46518.8	50080.3
Q4Q185	Q4Q185_LEIMA	0.000210261	16	16	0	55945.4	68226.3	64995.4	64744.4	69164.9	66214.4	61830.6	63276.6	64777.9	67625.9	68784	71166.4	57899.9	60112.4	68846.9	64421.5	64664.2	62813.5	58400.7	62118.9	66241	44518.9	46392.6	45355.1	43566.2	41128.2	45574.7	44469	44007.5	46063.5	46385.8	45248	48550	43894	43505.1	46332.1	44569.1	47975.2	51175.5	50717.9	52479.5	53892.7	42608.6	44883.8
E9ADX2	E9ADX2_LEIMA	0.000210261	7	7	0	27902.7	30699.4	23623.9	31287.6	27527.8	29870.4	27274.8	27415.5	21895	32626.9	31898.9	28427.6	29235.8	25107.9	24259.4	32466.3	29680.7	30254.6	31250	32565.7	29514.6	17381.8	16276	18034.3	21106.3	18085.9	18900.5	15508	14135.2	14620.9	15269.1	16221.7	16488.4	14052.1	16666	13085.1	14894.6	14986.1	15333.7	18149.8	17052.4	17070.3	13763.3	15658.4
Q4Q695	Q4Q695_LEIMA	0.000210261	12	12	0	47037.2	46671.1	49528.4	47295.3	47723.8	44356	44554.5	43735.1	39443.4	51028.9	51397.2	47912.2	41042.1	44719.5	40629.1	46325.3	47257.4	41497.8	43210.7	41550.6	39130.4	29444.9	33115.5	29611.7	29351.9	31051.9	22483.7	28064.7	30050.4	26391.3	30969.1	29945.1	30103.3	29697.1	31319.6	29025.9	25866.9	31053.5	31183.2	34068.8	32752.9	27872.6	33400	30456.7
Q4Q351	Q4Q351_LEIMA	0.000210261	12	12	0	47645.9	46535.2	49727.3	44156.7	47844.5	46042.7	47967.4	48695.1	50356.2	45013	43362.6	45847.8	40451.7	50362.8	47404.4	44125.9	45508.1	45840.4	42303.4	46899	48599.2	34789.2	37347.3	39012.7	34363.9	35205.5	37659.9	31372.3	32763.7	33521.9	33148.7	32008.2	31515.7	27414.5	31728.2	36140.6	35886.4	32248.9	31577.8	34115	32702.9	32642.7	35833.8	38431.8
Q4QBM3	Q4QBM3_LEIMA	0.000210261	26	26	0	36719.2	33980.4	36433	39868	41299.8	38054.6	37333.7	37610.9	39722.5	37203.8	36216	38355	39798.9	38588.3	42224.7	39500.5	43727.9	41134.6	40516.2	35876.2	37238	50095.2	49838.7	52213.1	49555.2	46788.2	53347.8	48982.4	52382.8	53987.9	52065.8	48774	55020.3	48758.8	52883	52069.6	51814.5	55739.1	59090.1	48448.2	51200.9	48969.4	46839	45525.2
Q4QGM3	Q4QGM3_LEIMA	0.000210261	17	17	0	40217.9	39949	37964.2	39984	37698.5	38712.4	38058.9	36463.6	36742	40017.7	40692.6	40995.6	37737	39241.2	34404.1	39105.3	36498.8	35988.4	35790.9	37734.4	36177.2	28890.2	33151.2	31136.3	28016.6	27748.4	27596.9	29851.6	27494.6	27412.2	29082.5	29658.4	26414	30829	30612.5	31378.5	27771.8	30413.6	29724.1	31511	28932.6	30661.4	27431.4	26818.6
E9AC53	E9AC53_LEIMA	0.000210261	19	19	0	107672	108376	109202	113964	114416	119464	103878	109423	110430	121382	122839	121828	109135	112456	111719	106846	116781	116311	112690	128642	121213	76976.9	80827.2	83883.4	85099.8	89132.8	90421.2	76256.3	78429.9	80524.8	77874.8	77460.2	79207.7	80471.5	79898	80004	74932.6	78247	80190.8	92002	97462.4	96678.6	74244.9	77348.6
Q4QE51	Q4QE51_LEIMA	0.000210261	8	8	0	16573.1	18050.9	14329.2	16648	17053.7	18230.3	17694.6	17502.4	16902.5	18689.1	19142	19101.6	18053.5	16430.2	17540.1	19739.6	20404.3	19051.8	17015.4	17783.4	19298.9	12227.7	9327.86	10827.2	12116.5	9678.06	11670.2	11120.3	10469.1	10329.2	11276.1	11768.4	10998.1	11944.6	9698.95	12859.3	9322.84	10911.3	11580.6	12800.2	14985.7	10073.3	8204.9	10604.7
Q4QEI1	Q4QEI1_LEIMA	0.000210261	19	19	0	98759.4	103943	105339	112077	101894	109873	94651.5	97207.8	99209.2	110555	106767	107086	107640	94721.3	108923	98066.7	94451.4	94758.1	107116	92251.3	102108	69617.1	68884.4	67077.9	59978	64940.1	63500.3	56650.4	57235.3	57087.7	58485.7	53812.4	54909.5	67774.1	72677.2	69781.8	52116.5	57178.7	59121.2	83917.1	80804.8	78637.8	67955.8	73600.5
Q4QJJ0	Q4QJJ0_LEIMA	0.000210261	10	10	0	15599.1	17425.4	17782.6	20906.9	20858.9	20276.1	18968.6	18397.3	19347	19264.2	15528.4	16899.7	18633.2	20382.4	19013.2	16075.8	18775.6	20318.5	18639.3	23774.3	21739.4	26961.2	29306.5	28770	31321.9	28538	32101.3	33038.3	33411.9	30119.5	26996.2	34616	31039.7	29040.3	28050.2	27386.1	29695.5	26617.6	30192.8	30034.3	35839.3	32598.7	33808.6	37001.4
Q4Q8Z4	Q4Q8Z4_LEIMA	0.000210261	6	6	0	114094	118854	128870	111363	107284	126508	104901	102056	98221.7	116863	112537	97236.4	115537	118707	106066	113684	109789	95444.8	114209	107976	124706	77949.6	85335.1	74393.1	64620.2	70416	65530.6	47217.5	53071.9	53368.1	58069	63846.8	53869.3	58356.5	69717.5	71668.3	52321.4	56844.1	51988.8	79250.8	70532.9	66117.2	84908	78005.2
Q4QDM8	Q4QDM8_LEIMA	0.000210261	20	20	0	66465.4	72107.7	74780.1	73951.5	80823.3	81759.7	76242.4	78613.8	79778.6	69177.3	69693	74281.2	66158.2	69193.5	72597.8	76968.4	83057.4	80226.7	76082.6	75589.4	79864.6	89344.2	96222.9	93823.1	95006	91297.9	97423.4	102081	100062	99209.1	93194.3	97662.3	97504.8	99678.6	97291.6	104804	105929	106206	105221	102451	102885	104986	88930.8	90784.2
Q4QEG7	Q4QEG7_LEIMA	0.000210261	8	8	0	84151.4	80332.3	91243.5	81114.4	94045.5	99152.2	85724.2	86391.8	95823.7	99865.3	97338.2	99790.6	88121.8	89872	78496.4	77265.9	82425.8	92315	89889	89953.9	85777.8	60098.2	68430.3	62847.9	56002.8	56993.9	61551.5	52598.9	65101.8	56773	59634.9	62489.2	66348.4	60178.7	63457.4	58388.9	48820.7	56151.8	49528.9	64019	59293.9	60335.1	66446	64249.2
Q4QEQ7	Q4QEQ7_LEIMA	0.000210261	8	8	0	28643.7	28935.8	32595.8	26664.2	30548	26220.9	24579	29010.9	30920.5	31357.2	29903.6	34295.7	28508.7	25411.2	28846.6	27867.8	29520.3	28735.1	28610.6	32114.4	29147.9	18404.4	15234.5	18308.6	15289.4	16278	15626.6	19008.2	16565.2	18071.2	19631.7	20328.4	20162.8	19578.2	16833	20639.6	18195.7	18242	20329.1	21126.7	21804.3	20998.1	17151.4	19415.3
Q4Q8F6	Q4Q8F6_LEIMA	0.000210261	15	15	0	23886.1	25638.3	25516.4	28434.7	29318.8	28131.4	29878.5	27369	29242.6	26342.6	24093.1	26911.8	24552.1	24808.6	26050.3	28440.4	29489.1	29819.9	25022.6	32722.2	31394.1	38405.2	40797.8	39866.3	44566.3	42288.3	43566.1	39491.2	39467	38413.4	40035.5	42470.4	40675.5	42823.6	41140.3	40755	38925.6	38673.4	35957	33456.7	37325.5	36751.8	40350.1	39536
Q4QJG3	Q4QJG3_LEIMA	0.000210261	15	15	0	23343.6	19157.7	22159.8	26003.3	24288.5	24268.5	25201	23458.1	22473.9	25375.6	22142.7	24886.2	23899.7	24883.4	22474.1	27035.1	24884.7	23449.3	25418.5	20505.2	24283	36319.2	40693.5	35621.6	36008.4	37919.5	32724.2	36380.7	37096.5	34493.8	39711.8	34676.8	36096.9	36267.5	39824.7	33954	42424.5	35107.8	39420.1	32116.3	31692.2	30105.3	51460	57587.9
Q4QHB1	Q4QHB1_LEIMA	0.000210261	12	12	0	93401.7	91555.7	88968.5	89423.2	95877.5	89255	96448.7	98328.6	100470	86073.8	81065.8	79495.4	90468.4	93451.6	89273.4	100277	100978	108947	98488.6	99034.6	102021	124518	116885	116422	121757	125605	124751	130793	131098	127833	124415	121201	125273	142472	135757	124472	137868	134453	141277	132149	127761	133326	126342	123334
Q4Q3R1	Q4Q3R1_LEIMA	0.000210261	32	32	0	159607	167698	171225	156832	168375	161633	165095	158704	170233	153691	158317	154104	156305	154763	165752	169146	167503	170430	176438	188180	182281	205907	203198	204619	208163	204259	209559	192238	197867	201597	197416	193797	200400	205368	206500	209169	200551	200741	189840	199391	205264	207303	194508	197536
Q4Q4E7	Q4Q4E7_LEIMA	0.000210261	26	26	0	158065	152377	145871	137973	128763	141177	150925	153067	153214	151093	140054	149434	146708	143163	156292	144344	151811	149863	142335	139027	144540	105434	115842	123696	124171	121277	114328	112078	114424	111428	112732	114895	113003	119050	123285	118224	119710	113818	109204	123442	119933	122959	105484	104249
Q4QH04	Q4QH04_LEIMA	0.000210261	8	8	0	76588.9	74536.4	79262.3	89848.1	94933	79025.9	86046	86762.4	86897.6	89851.2	90503.2	87756.6	77558.2	76750.3	78359	87521.9	86499.6	90704.7	83864.3	81537.7	89296.2	63450.7	57889.6	60898.5	60088.6	62634.1	67030.1	51679.2	51343	49916.4	54168.6	57640.8	56707.1	55655.1	55247.6	55681.5	49768.8	50702.9	60692.3	56396.3	67187.8	64911.5	58717.1	52066.5
Q4QBL9	Q4QBL9_LEIMA	0.000210261	9	9	0	89547	90990.1	87964.3	94709.4	99788.8	89166	83917.6	88354.5	83621.4	79130.7	84209.9	85031.2	91685.5	91389.2	92001.3	84365.3	89697	92562.5	85028.7	100673	95906.5	68994.5	67062.1	66002.7	65049.4	67237.4	60961.1	60523.7	60524.4	63062.6	63049.4	61174.1	66193.1	69479.6	71492.4	66228	64522.2	61832	66908.1	71813.9	75386.7	71984.8	60550.8	60756.8
Q4QIK7	Q4QIK7_LEIMA	0.000210261	18	18	0	63433.6	63718.7	66402.2	67634.4	70985.2	68643.1	67779.9	64709.6	59823.2	68490.8	71224	69659.9	67130.4	69621.2	67156.1	57282.8	64368.1	59073.7	72186.8	67274.8	65450.1	54124.2	53747.5	51539.9	44947.6	51591.1	50643.9	40623.8	38313.9	38010.5	41443.5	40283.9	41004	41983.2	41622.3	41473	38834.7	37453.3	37383.2	42423.1	42732.3	39878.2	72487.3	63498.2
E9AEB8	E9AEB8_LEIMA	0.000210261	8	8	0	62098.5	67304.3	68572.6	59721	59313.9	59122.6	60257.2	57871.2	61317.6	62611.5	59180.2	54112.1	60988.9	62276.4	67002.1	65529	64924.3	70816	62534.4	63997.7	64091.2	44649	47413.2	45503.3	44332.2	43817.2	43020.5	41528.8	38452	41018.4	47426.3	49201.6	47195.4	48010.5	45692.2	51519.6	49828	46279.5	45036.8	45520.7	46616.5	48226.7	43078.8	38036.4
Q4Q2B2	Q4Q2B2_LEIMA	0.000210261	8	8	0	104198	103486	102723	104935	112536	109251	97427.9	91996.9	100249	110112	114580	117381	89346.4	97890.1	99160.6	96772.1	106357	102471	109305	109173	110129	132040	130211	132511	141566	142158	143268	135430	127853	134399	152586	146117	160453	139840	140721	142925	146465	141086	146174	142258	156255	154746	122385	128893
Q4QC98	Q4QC98_LEIMA	0.000210261	64	64	0	116806	113387	110532	112456	102150	108311	112260	112029	109501	116382	110525	108486	117410	116048	110506	113607	116144	108762	117483	103731	107461	96367.2	95421.2	91484	96641.7	93656	92629.2	90516.1	93601.3	89602.2	90610	88307.8	88117.1	94194.8	99512.9	93307.7	91123.7	85771.8	83148.3	96281.1	93228.5	92494.4	90334.5	85603.6
Q4QCJ7	Q4QCJ7_LEIMA	0.000210261	19	19	0	93764.3	79991.2	90370.4	94259.7	94441.3	88308.8	88069.1	84339.8	77922.1	89824.6	97071.1	103632	86911.4	78985.7	80946.5	86141.4	87969.6	85478.1	95171.7	91567.9	82919.6	58254.6	57938.6	58499.8	66080.7	61368.2	67130.2	56777.1	57535	54488.1	57649.6	55566.7	57743.9	63658.5	59532.3	61139.4	59061.3	53870.1	55421.2	68619.8	68924.9	71702	51062	51137.7
Q4Q360	Q4Q360_LEIMA	0.000210261	9	9	0	97886.8	108988	100767	106474	105271	107076	95706.5	97273.2	95708.6	117747	110103	110792	95042.5	100022	99893.2	105659	103590	96643.3	103637	99554.7	101295	69825.1	74165.6	71064.4	63845.3	56669.5	62118.4	48027.6	55299.2	59195.9	75912.3	71322.6	73522	76737.3	74578.7	78954.9	80630.4	69087	71450.3	61299.5	70588.1	65212.4	67435.4	66497.8
Q4QD86	Q4QD86_LEIMA	0.000210261	14	14	0	133055	133715	136303	130389	140950	140621	130458	129466	130032	133443	135645	139678	136692	135789	138795	118024	120571	127083	137821	140080	142390	108549	107185	107860	105269	109075	109854	100880	101837	106138	106523	104963	105313	108983	100658	105525	86958.1	88717	93274.9	99589.4	104989	107675	117553	119162
Q4Q6U8	Q4Q6U8_LEIMA	0.000210261	14	14	0	102450	101014	96111.8	99328.4	102342	103060	93925.4	94202	90718.6	97873.1	94854	94075.5	90311.6	85946.5	94965	96948.3	92926.7	94806.4	98781.7	92255.6	98907.8	79011.1	82067.5	79989.9	77320	76305.7	75803.9	72401.7	66231.6	71876.7	67896.9	66393.6	65914.2	66105.2	64629.3	64198.2	63429.8	60845.1	65427.8	74859	72107.3	71933.8	75675.3	75785
Q4Q267	Q4Q267_LEIMA	0.000210261	12	12	0	84107.9	76139.3	72077.6	86550.1	86811.8	75404.9	82413.1	83669.9	80217.6	80140.6	82265.9	76176.8	79161.9	79158	76984	77498.3	73646.7	92055.1	90747.2	86936.8	88838.7	55919.9	47986.3	52496.5	64093.9	61956.8	57166.9	52121.9	51206.1	50399.8	55987.3	51497.4	50672	58647.8	54627.7	59330.5	52284.3	57570.2	57664.4	62220.3	58835.7	67172.4	56751	42458.1
Q4QFI5	Q4QFI5_LEIMA	0.000210261	15	15	0	152662	158907	146182	135887	137065	139574	152221	148988	152121	147467	146703	147448	158846	148210	151947	134861	147792	147573	148597	153077	141481	189798	183289	178223	185882	182520	178225	184529	189436	185433	183182	177024	180480	202204	188114	188855	197997	202290	190658	179226	174543	163845	188599	179778
Q4QC32	Q4QC32_LEIMA	0.000210261	30	30	0	119232	119703	122235	124313	127516	124147	115612	114679	114872	124147	131837	127733	116381	118588	126835	122159	121148	119554	121883	120096	118793	99984.2	100918	101311	100375	98023.2	99733.6	97329.7	94101.3	97910.7	99080.2	99343.4	104031	102870	99982.4	101906	98689.9	102664	102894	105354	110464	110805	94438.1	96519.7
Q4QD44	Q4QD44_LEIMA	0.000353045	10	10	0	16897.9	16429.7	19641.4	25900.5	28388.3	26900.8	24400.1	21795.4	23543.6	17601.7	19358.9	20289.1	19819.8	23641.5	17709.2	19042	19570.7	21581.5	23849.7	25766.4	28502	36143	30136	34159.6	44155.6	46624.6	47402.7	40852.9	44227.2	43100.8	45416.2	46733.3	37100.7	40348.9	44780.5	46688.1	40765.8	37264.2	39770.6	42555	42223	42654.9	38204.1	31953.1
Q4Q9P7	Q4Q9P7_LEIMA	0.000210261	15	15	0	66416.8	63950.2	64604	64893.3	65138.8	68195	66156.7	65336.9	61707.3	68690.4	74495.4	74460.5	60679.8	63170.5	67617.8	63432.3	66617.6	64515.9	59454.8	63061.2	59709.2	46987.7	47180.8	50351.2	50505.9	47724.2	49132.9	49194	47473.7	49773.4	43635.7	50438.8	50063.2	49050.5	49174.2	50571.2	47754.7	43283.2	50152.6	51330.8	56755.7	52063.8	43036.3	44402.2
Q4Q0U9	Q4Q0U9_LEIMA	0.000210261	10	10	0	167671	153384	156382	148632	148498	151684	162820	164997	164361	141820	144293	136181	163320	170388	172054	164079	160241	167757	156106	171538	173388	202676	198869	200302	196040	193763	212778	198353	196218	214305	209283	202266	216932	231287	217083	207360	228878	212636	220124	206614	212792	204468	201596	188138
Q4QBD9	Q4QBD9_LEIMA	0.000210261	9	9	0	43461.7	40351.5	40486.4	39807.1	44098.6	38388.5	41294.9	41977.5	39740.7	40873.4	38108.3	42602.7	38802.3	34745.6	35286.1	43510.1	41126.2	38830.6	36198.6	36286.3	42327.6	54085.8	56596.7	58999.5	56743.5	54667.3	57146.5	49710.8	53709.2	54400.4	51836.2	54091.7	47985.8	51345.4	54371.9	51722.8	52664.7	51846.5	53918.7	50327.3	49920.2	48931.5	43845.2	48021.8
Q4Q1V9	Q4Q1V9_LEIMA	0.000210261	13	13	0	109788	91883.8	94309.4	114440	100739	103223	105173	103082	103809	95480.1	101151	106985	104434	96694.7	120557	100309	96065.2	97513.7	94415.5	106597	107975	142286	128243	138450	140538	151544	158713	157051	155549	157555	157892	146866	160212	176642	154232	164851	168124	159995	197606	144402	161755	158454	126813	127094
E9AD91	E9AD91_LEIMA	0.000210261	30	30	0	143910	142116	142918	126928	125432	126235	135785	138277	145231	133358	131617	132222	132191	137946	137986	143668	147714	148654	139096	144171	143282	112575	112694	110741	112695	108592	109226	107620	105880	106902	105749	107664	112817	120474	119747	114370	109246	110976	110351	110663	112316	115165	104320	98312.6
Q4Q1N3	Q4Q1N3_LEIMA	0.000210261	15	15	0	48756.6	51494.8	55955.8	49781.4	47537.2	49451	49568.5	50367.5	46815.3	49936.3	51148.4	50976.3	46451.8	47667.3	46946.2	53005.7	47806.7	48384.6	52287.6	49773.6	50716.6	38870.9	41323	37385.6	36773.6	40014.7	40342.3	36285.4	37145.4	39426.6	34585.5	38827.1	37547.7	39154.6	42394.5	41112.8	36304.2	35639	36512.4	41559.2	40767.1	42741	32821.7	35212.2
Q4QJG6	Q4QJG6_LEIMA	0.000210261	8	8	0	10647.8	13667.8	12833.3	17684.9	18124.6	16640.2	16336.3	15508	17911.7	12272.8	15385.9	13582	15556.5	19224	17049.2	15365	17891.2	15913.8	14805.8	22415.5	18072.2	23282.9	23232.1	26557.7	27493.2	28860.1	32025.3	29667.7	30740.6	25054.9	26778.7	25897.1	30334.4	26373.7	31062.4	28742	26382	28836.1	27994.6	30030.4	29857.7	31346	29630.6	26921.9
Q6S998	Q6S998_LEIMA	0.000210261	23	23	0	429837	443610	457111	469101	444031	469587	416008	427929	442724	449152	464430	447090	426190	421984	417079	437801	440608	440125	426422	426066	427852	403663	381428	366794	353927	373924	357674	334439	339154	322035	314394	316895	318551	318625	314265	307841	311589	316509	321753	320993	314988	314428	375869	371607
Q4QBK9	Q4QBK9_LEIMA	0.000210261	6	6	0	39127.3	39658.8	44062.4	52323.6	46788.5	50821.2	50261.6	49789.8	45055	46578.8	47666.9	42652.7	55433.6	51889.1	51973.1	59767	49732.7	48238.1	60454.8	43348.2	53782.4	74171.1	73009.5	72870.3	77764.9	83681.6	76637.2	72227.5	79114.9	66155.3	85196.5	73325.6	73009.9	78259	84669.1	76980.6	89034.9	80248.4	70704.4	85024.2	71887.9	67811.7	77360	77062
Q4QAW5	Q4QAW5_LEIMA	0.000210261	10	10	0	91631.5	88518.9	93027.9	78895	76446.5	85099.1	71570.3	73657.9	80155.6	73582.5	73760.1	79167.3	84572.8	86704.3	80278.4	87561.5	82325.4	80383.2	84091.7	71974.3	73186	58350.9	57461.1	57764.9	50775.7	53648.1	53987.7	46977.7	50087.5	49442	55724.1	53830.5	54595.3	61925.1	61235.1	58251.5	55313.1	60846.1	59573.6	57670.1	54814	53827.2	51692.5	59096.5
Q4QFD4	ECOT2_LEIMA	0.000210261	4	4	0	39344.6	39060.7	36439.7	29841.2	36333.8	32393.5	29243.8	38012.5	34896.2	27237.3	30837.8	30636.5	36056.8	38046.9	33750.6	29532.1	37385.4	32048.2	41591.4	42027.3	39879.2	57641.8	44978.1	57183.2	50022.9	54915.8	59365	59535.5	56969.9	60541.9	59646.6	60574.5	68348	59176.4	65064.8	68206.1	52769.9	60613.4	51722.9	56727.7	61479.7	63155.4	51351	53785.8
E9ADS7	E9ADS7_LEIMA	0.000210261	28	28	0	44843.9	48501.9	47129.8	52089.5	54125.2	52770.8	48675.6	47997.1	49437.1	50170	51337.4	51404.1	47461.7	47272.4	48493.2	52371.4	55632.6	54125.4	49334.3	54259.6	48351.2	59137.1	61558.9	63557.3	61767.8	60204.1	63392.9	60564.6	59156.9	61511.7	64249.6	66067.4	64886.9	61405.4	64286.5	66164	66985.8	67832.7	68650.3	62911.1	65187.2	67320.5	58215.2	60582.9
Q4QB17	Q4QB17_LEIMA	0.000210261	25	25	0	58261	66786.4	64208.2	63753.1	68280	65808.9	64317.7	59441.3	63666.4	68345.6	66325.8	67656.5	64474.2	64546.9	65000.7	62529.6	63243.8	61091.6	59673.6	66526.5	64719.9	76307.8	79470.1	79984.1	74650.3	78343	75275.3	80140	80490.9	83556.2	74316.3	78668.1	81746.9	77773.5	71985.3	73381.1	76879.8	81304.6	75725.4	76400.2	78967.4	81772.2	65797.1	67588.4
Q4QHS3	Q4QHS3_LEIMA	0.000210261	38	38	0	302672	297279	297301	298199	295613	294225	304295	299818	313876	257039	270143	273246	300288	297293	298575	297262	313428	305675	294021	303862	297801	338257	336641	346116	362460	361716	363476	361496	354251	366666	346587	346782	355839	354853	365120	358908	374728	385267	379631	340253	348977	355220	348942	347039
Q4Q2P6	Q4Q2P6_LEIMA	0.000210261	7	7	0	61098.6	58194.8	53333	53886.9	56329.9	54961.9	54339	58115.1	61817.3	50829	53426.9	58437.7	53620.8	56057.9	54467.1	58916.9	59423.7	66533.8	54216.8	63976.7	59437.1	38805.2	40444.4	38579.6	37956.8	43320.8	43161.1	34528.2	39334.8	44647.3	37573.1	41644.3	36308.5	46904.3	42532.6	42905	36953.7	44158.3	39630.9	41704.5	43316.7	40626.6	36523.1	38035.2
Q4QEH3	Q4QEH3_LEIMA	0.000210261	13	13	0	37674.6	35909.3	34924.8	40971.7	37049.5	34998.4	33876.3	37493.7	39441.4	36451.5	37717.4	42645.8	35677.4	36444.1	35449	39147.1	38074.6	36704.1	37028.4	37906.7	35940.1	27374.1	26634.6	25570.5	23758	24029.6	26313.3	27083.7	25306.4	25155.4	22755.7	25449.7	26330.2	30011.3	30889.8	29924	24433.1	23166.2	26950.1	28652.1	31170.5	28510.3	23751.4	24658.6
Q4QH33	Q4QH33_LEIMA	0.000210261	20	20	0	55933.1	58345.6	56761.8	61831	66051.9	64154.1	64343.4	62950.3	64737.1	59888.5	59382.9	59554.2	66205.9	64842.3	56267	65977.4	62101.2	62391.9	69639.9	64814.6	67730.8	73341.6	73424.3	71596	79592.1	80536.2	79193.4	78665.9	77500.1	79853.3	81212.3	78650.9	80897.4	78794.2	84121.6	79992.2	85311	80520	83386	83816.9	83417.2	81927.2	74430.3	73154.4
E9ABZ4	E9ABZ4_LEIMA	0.000210261	15	15	0	69498.1	68727	76946	72023.9	74140	72226	71956.4	68556.6	66949.3	69025.4	71215.4	71621.2	63922.1	70632.5	66689.1	69657.1	73017	73227.6	70931.8	75211.9	71156.7	58151.8	60390.2	63751.4	56295.3	60008.9	59119.3	53616.5	53702.3	57049.5	49972.4	51000.8	54835.8	53429.6	56062.3	52485.2	54840.8	51225.8	49266.6	49987.7	53118.5	51407.7	56650.5	56766.7
Q4QE19	Q4QE19_LEIMA	0.000210261	9	9	0	95527	89045.2	88597.6	93154.3	88365.4	90719.6	96265.7	96577.3	103503	83813.8	81831.1	80423.3	105239	98819.1	97126.3	102322	107737	106256	103300	111964	99447.4	130384	124360	125401	143426	136542	141153	134176	128452	130076	133568	132649	142359	148522	159599	149917	139905	143492	136585	130933	130827	130692	146361	134902
Q4QEW5	Q4QEW5_LEIMA	0.000210261	31	31	0	441386	445720	439633	413810	418223	413169	459179	453040	449859	437168	428637	424924	471280	481266	471971	460012	478234	457588	462734	441272	451990	503786	520136	510548	525735	524856	529323	534714	522478	541934	536794	539097	528520	549297	560085	555578	541161	548144	524623	527846	516334	504539	488200	503253
Q4QFZ4	Q4QFZ4_LEIMA	0.000210261	41	41	0	166849	162806	158452	163607	168454	160934	164494	164078	170790	155665	155102	154956	160150	160636	163253	156473	157687	169614	159342	159569	159593	147450	142537	141664	144107	143749	147160	135324	139036	146475	141444	139320	146907	143477	147082	139648	135464	138817	142505	142501	142588	143462	147367	138486
Q4Q5I5	Q4Q5I5_LEIMA	0.000210261	32	32	0	59422.7	57802.4	61596.5	63488.5	67681.6	60696.5	59988.1	61204.5	61701.4	66448.4	70402.2	66498.4	57443.8	62451	59438.5	65533.6	63720	56692.3	59904.2	65548.5	65134.8	41999.8	40208.1	45632.5	47159.5	44377.4	46182.7	40812.8	40933.1	46561.8	47447	42963.7	44196.9	45283.2	44907.5	48430.2	45024.2	40516.5	48479.9	47160.3	54328.4	52928.5	40674.3	40855
Q4Q201	Q4Q201_LEIMA	0.000210261	10	10	0	14632	17304.2	18486.4	18471.5	17514.8	18497.4	16808.7	18797.6	19511.8	22144.9	17380.8	24149.3	19047.6	19058	18127.4	18853.7	18171.2	16676.6	19484	17688.2	18810.9	11953.4	11604.4	10766.3	9957.53	8736.9	13025.8	9694.47	11333.2	10315.7	10334.3	10536.7	11702.7	13954.6	12402.4	10649.9	9201.99	10715.7	10379.6	12494.2	11352.5	11504.3	13747.7	10921.6
E9AF62	E9AF62_LEIMA	0.000210261	20	20	0	26133.1	28871.6	26238.3	30438.2	33540.3	30448.1	29042.1	29659.4	31015.2	30862.4	32726.7	35565.2	24699.5	29142.1	30716.3	30854.8	33732.8	30195.1	29272.2	31256.3	33186.9	23435	22295.8	22247.7	21960.1	21900	21168.8	17831.5	15719.4	18526.6	18324.8	16346	16736.1	17548.4	16559.4	18682.8	16569.2	17962	16292.1	16751.1	19535.3	18437.3	20092	18827.5
Q4QIC8	Q4QIC8_LEIMA	0.000210261	34	34	0	114944	111764	105725	113384	107158	107648	109358	109231	108852	111752	108689	107138	107357	107017	104535	107046	108430	103457	113621	106418	111605	99421.1	96711.6	95759.4	98979.2	99332.9	101359	96947.5	94730.8	91767.9	95782.5	93990.9	94928.9	92423	92527.9	95196.2	92214.6	93138.6	90031.6	95708.1	95141.5	92697.1	95358.4	95934.1
Q4Q062	Q4Q062_LEIMA	0.000210261	14	14	0	75116.3	69959	63410.9	68299.3	74017.6	70914.3	73777.8	76028.6	75449.1	71270.9	69122.4	67524.8	77457	72938.6	69118.1	75055.7	77084.3	75109.8	78262.5	79243.2	79898.4	87867.1	84667.4	89540.8	96029.5	94265.1	89956.5	89096.3	88136.6	91641.1	94075.2	94097.5	91696.1	99868.5	98518.5	94703.8	97349.9	91464.6	94711.6	89041.2	92164.5	87570.5	87654.8	87986.1
E9ACD3	E9ACD3_LEIMA	0.000210261	8	8	0	32145.8	34449.9	31407.8	33179.2	35734.6	35692.3	32076.7	34985.5	35834.5	31230.8	40407.5	40090.2	32606.6	32653.1	33771.9	30535.7	32577	32329.5	32845.1	30915.9	29643.3	18641.1	22147.1	21334.6	19029.9	20875.7	19982.6	19246.2	19232	19926.5	19251.8	22478.5	21613.8	23295.2	20610.6	25376.9	25876.4	22408.9	23825.7	24231.3	24991.6	24239.9	17698.1	20947.6
Q4Q7Y0;A0A2R4SDX9	A0A2R4SDX9_LEIMA;Q4Q7Y0_LEIMA	0.000210261	19	19	0	63139.1	60185.1	60781.7	62903.5	68021	68165.8	63064.9	62284.1	62301.4	57542.5	58136.4	60512.9	60580.6	61462.2	56145.2	61239.2	61995.8	61123.6	60892.9	63414.4	60469.5	99979.5	102885	100978	94324.6	94134.4	97501.3	97895	97523.1	97849.8	94525.6	93035.2	94914	87955.7	85905.5	85104.1	86379.4	82179.2	87245.1	75119.5	78626.6	73012.1	98521.1	102146
Q4Q8B0	Q4Q8B0_LEIMA	0.000210261	11	11	0	48931.7	48409.2	47152.7	51331.5	55317.2	50897.2	50005	52292.3	47198.8	54629.9	57053.2	54486.9	51681.3	53984.1	49904.3	55559.7	57467	59750.2	54075.3	56666.4	51457.2	75209.3	73381.1	68996.9	78538.5	75536.8	72959.5	81027.5	78714.2	77892.6	75429.6	73812.2	74480.6	71575.3	72768	72692.3	72349.1	67230.8	71021.2	64290.1	62500.1	63479	74030.4	80923.3
Q4Q0T5	Q4Q0T5_LEIMA	0.000210261	12	12	0	502901	472227	467828	410699	357821	386570	448529	448358	454089	377163	356099	370908	455765	477314	438014	432234	464838	412460	451919	443848	436974	269440	258377	253707	261027	271341	277481	241356	252535	239006	251845	249243	245891	328096	332779	316181	256422	268198	249816	294773	300513	273886	264029	227685
E9ADV7	E9ADV7_LEIMA	0.000210261	17	17	0	74569.4	70952.5	76154.3	75902.6	85037.3	74036.5	74586.1	68770.4	78158.9	77991.3	78828.3	76677.1	80105.2	76347.1	80922.2	67441.7	71800.4	75042.2	68180.3	78223.2	78068.7	55817.9	57317	56778	57992.7	57439.3	59479.7	52206.6	52155.9	55526.6	48753.7	57679	51522.5	53284.9	58746.9	61752.8	53167.8	53582.2	58169.9	60672.7	65656.6	59762.2	51123.7	57523.7
Q4Q7B5	Q4Q7B5_LEIMA	0.000210261	8	8	0	45933.4	53654.5	49554.1	52452.3	49296.7	48418.9	52064.1	47840	44144.5	54133.6	55888.6	58343.5	48127.3	48884.3	50063.7	51208.2	48032.2	45787	45748.3	46825.8	47797	69215.9	64386.9	69453.7	71218.6	66126.9	65339.4	65988.3	65695.1	68471	61090.1	60164.4	64677.8	61091.6	62031.1	67006.3	63102.4	59857.7	68029.4	68573.5	68579.1	65064.2	56269.7	55646.5
Q4QJC5	Q4QJC5_LEIMA	0.0051996	9	9	0	10942.1	8167.08	8532.12	15481.3	13807.4	12562.2	6514.3	10714.9	8995.47	6460.95	12856.3	12192.5	16018.1	11013.2	8157.6	12526.4	13371.1	12584.4	9144.72	10000.8	14777.4	28418.9	27814.5	27286.7	29230.4	26876.9	27975	26623.5	27808.3	27750.2	28852.5	27725.6	28138.6	24678.5	21708.8	24949.4	27610.5	19614.3	25016.7	19045.7	19152	19797.2	34374.4	34065.2
Q4QB48	Q4QB48_LEIMA	0.000210261	12	12	0	58914.9	57430.6	56883.7	56113.4	56272.5	53932.7	61438.3	61473.4	61336.6	54375.8	51612.3	51411.3	56603.4	61902.8	59147.7	59738	63217.9	57496.5	58303.7	60601.5	58487.2	79938.8	77151.6	79385.8	74138.6	73584	73254.8	75726.9	69744.8	71962.3	79933.6	75947.4	73725.9	81540.5	82210.9	80079.6	78528.1	75846.8	69287.8	72231.5	69012.3	68234.7	61498.8	59530.9
Q4QB32	Q4QB32_LEIMA	0.000210261	44	44	0	666670	662444	642802	589784	550350	581407	631066	628106	616899	566427	518115	529418	670110	641915	626273	628498	624615	607208	625141	576425	610009	755946	764426	739544	772804	772603	727490	797126	794386	770516	816447	788396	757513	839974	789341	784289	815794	776330	759800	794969	727407	739046	676310	640749
Q4Q0R0	Q4Q0R0_LEIMA	0.000210261	14	14	0	35463.1	35142.8	35203	36869.4	36961.2	35114	35438	33787	34241.1	36372	41227.9	38633.1	31822.1	32817.9	35999.4	34930.8	35794.5	35692.6	37463.2	34633	33905.5	23670.1	25239.7	25816.6	24879.3	24325.9	25919.5	24629.7	27514.8	26553.4	25991.4	23972.8	24969.4	20365.5	25839.3	26241.7	26187.1	28481	26924.7	28649.2	30828.5	29072.4	24167.6	27029.9
Q4Q833	Q4Q833_LEIMA	0.000210261	26	26	0	878896	872088	871550	824955	809653	794333	842517	841172	890076	793768	778827	765286	854538	851983	863079	856203	831527	842362	850011	816233	855780	990329	1005020	982186	947370	1013900	959892	1031170	1036200	1067580	1060110	1058570	1016220	1053280	988274	1014210	1086270	1114880	1116750	989248	988290	984047	999306	987320
Q4Q1M1	Q4Q1M1_LEIMA	0.000210261	49	49	0	2377420	2323480	2289930	2145940	2085050	2054200	2285300	2230020	2180090	1916840	1795460	1714580	2218750	2137090	2130620	2218020	2147820	2168420	2264780	2182270	2147760	2927160	2822230	2694990	2943140	2923610	2783040	3041210	2924440	2860970	3054790	2972910	2849110	2988100	2869800	2828160	3182410	3095110	3061780	2748500	2556680	2533700	2881040	2843200
Q4QD53	Q4QD53_LEIMA	0.000210261	32	32	0	466102	468127	477897	451478	455221	466375	489378	493108	495642	471914	458276	455162	489377	491402	486113	499814	501548	490245	491825	465678	479561	543038	546793	545604	557427	557603	565676	550431	554531	553973	556389	551430	539543	569928	596883	570474	598308	583103	583903	545553	532639	527646	518843	507653
Q4Q1N9	Q4Q1N9_LEIMA	0.000210261	16	16	0	89052	89449.1	92062.4	95001.1	95403.8	96452.4	91679.5	91023.5	95583.8	88439.6	96179.8	90751.1	101035	102190	94472.3	90253	98918.7	96157	92216.4	99658.5	80839.4	106388	110550	114037	110562	109779	111610	117250	115883	112299	112095	111936	110890	112059	111769	114826	117773	118312	119495	111222	110047	109021	107626	108735
E9ADE3	E9ADE3_LEIMA	0.000210261	34	34	0	103878	105684	108772	104919	107912	103409	103286	104076	106626	110933	114201	112902	104840	103110	98993.6	101059	102118	99228.1	98642.1	93821.5	94589.6	85238.1	89037.1	86028.1	84811.4	86946	84800.9	83921.1	85931.1	83883.4	85636.3	84404.5	87062.5	83760.6	83548.6	86144.5	83489.4	88112.3	82074.4	89270.3	87187.3	89465.6	87967	89228.1
Q4Q8G9	Q4Q8G9_LEIMA	0.000210261	14	14	0	472747	475392	495882	492205	521228	517937	390189	400436	383245	512042	515544	510308	445258	417502	492368	381832	402519	427929	446669	485630	483737	299281	305871	313336	308106	303581	298512	277012	267732	272130	245053	238786	249373	202069	185843	197659	196813	193097	209122	245425	248555	265295	255966	273067
E9ACW6	E9ACW6_LEIMA	0.000210261	7	7	0	27867.6	23734.6	25488.9	23105.2	26545.5	26832.8	28925.3	26017.4	26181	27346.6	26514.5	29691.8	27114.1	24028.2	26982.6	26940.2	25101.1	29837.6	22731.8	22646.3	27775.8	14893.6	18062.1	15395.2	20162.3	16867.5	20281.6	14030.9	14562.7	21348.9	16803	15517.6	18517.4	16022.8	16973.9	17436.5	17423.9	16752.9	14999	16684.2	16555.8	19135.8	16386.1	16051.4
Q4QJG5	Q4QJG5_LEIMA	0.000210261	7	7	0	74992	76830	79331.9	87939.1	92713.9	87154.3	86467	80952.4	76589.7	89304.4	85922.1	95393.6	87146.5	84917.9	75038.6	85823	87237	81454.4	84040.9	77937.4	82366.8	59534.6	67366.6	66122.7	58150.2	59094.4	64674.4	52923.3	52313.3	51942.4	63847.4	66369.4	56260.4	55472.3	61977	59218.3	56765.3	60686.4	55754.1	62383.6	67025.6	62312.2	59217.5	62507.3
Q4QF42	Q4QF42_LEIMA	0.000210261	28	28	0	319455	311905	311004	301913	299001	304045	309540	310171	322786	305803	299196	296858	325584	309642	325928	316408	329575	322617	322851	321542	331070	366271	355854	355597	371439	375321	365693	376457	372671	373273	398241	386836	398310	409390	385151	396094	417054	420430	415430	383173	374352	378453	346237	338648
Q4Q369	Q4Q369_LEIMA	0.000210261	15	15	0	16754.8	20785.8	19336.1	22067.8	22164.4	23319.7	18562.2	21792.5	21570.3	18635.7	19499.7	20049.3	18573.1	18782.4	17012.3	21662.9	22307.8	18368.7	20576.3	17096.2	20093.1	28915.7	28598.3	27964.4	30069.5	28849	29942.2	32797.1	29603.8	30875.9	27435.7	29610.9	28383.8	29368	33028.3	31903.8	36460	37043.4	28815.6	30706.7	26736.6	31620	34439.2	30898.1
Q4Q3C5	Q4Q3C5_LEIMA	0.000210261	4	4	0	23791.7	20805.9	24020.4	27365.7	29176.2	26357.5	21947.6	24235.7	27232.7	22028.4	22826.8	22222.4	21848.3	21764.3	26179.1	24579	21197.4	31547.7	29051.5	27699.6	27349.3	11278.5	12165.5	12091.2	15071.7	12756.5	12301.2	11712.8	10637.7	11558.2	11333.1	12451.7	12876.4	13837.2	15629.7	13489.4	12807.4	15188	13607.6	15182.8	18066	16487	12353.3	16466.2
E9AC39	E9AC39_LEIMA	0.000210261	22	22	0	152667	139750	157489	152433	146757	149065	150947	155502	150130	140864	147831	154108	157499	154774	158790	160604	160326	159851	141232	127624	128461	181679	179789	198363	197666	200949	197330	211244	209235	219735	220894	227770	219867	242729	245691	245337	224803	229844	228739	223054	218076	219376	153746	151375
Q4Q8Y9	Q4Q8Y9_LEIMA	0.000210261	16	16	0	45825	46023.9	44944.5	49266	50981.3	47829.6	48294.2	48742.6	50520.5	43628.9	46415.2	45317.8	44864.7	43826.5	47253.8	52173.8	52744.7	51174.7	47695.6	53067.4	50525.7	57665	57098.3	59618	59980	59998.4	61978.6	62064.6	60054.3	58990.2	64035.4	62221.5	64699.7	56238.9	62412.2	65023.2	58337.8	61948.4	61382.7	56063.6	61540	60357.9	62274.8	62534.5
Q4QCF1	Q4QCF1_LEIMA	0.000210261	20	20	0	151557	152452	153554	142832	146441	146640	140754	146078	145236	141445	142623	135106	147048	141119	140558	144807	147599	143779	135508	144132	138299	130983	130311	126598	124595	122386	123589	125970	125366	129836	125647	126153	126444	123196	121252	123271	121988	123164	131965	122354	118503	124106	133101	130834
Q4Q0Z9	Q4Q0Z9_LEIMA	0.000210261	15	15	0	46687	45554.7	50323	50406.3	49193.3	50371.8	49208.6	47568.9	49018.8	52833.5	55038.9	58994.3	49591.4	48872.2	52792.5	49093.4	51709.7	54035.2	44791.5	50435.5	47455	36992.9	38098.6	36530.7	33797.4	33422.7	35926.5	30764.9	32261.1	35040.5	33328.3	33358	33950.2	36417.5	38314.8	39581.4	33475.1	33300.5	37199.9	38047.6	40479.3	43501.8	31858.9	31477.8
Q4Q3V9	Q4Q3V9_LEIMA	0.000210261	16	16	0	34434.8	36434.1	35485.2	38368.8	39370.9	37591.6	38887.6	37637.8	34298.6	39612	35677.5	34878.6	32911.5	37378.8	34603.8	37435.1	39457.6	37762.7	35637.2	37745.3	39515.9	31734.9	30402.2	31038.5	30630.5	29609.4	28432.4	27124.1	26871.6	24862.2	27212	29879.8	26464.9	27723.3	27589.1	27030.5	25402.1	24760.2	26462	26296.7	28739.6	28359.8	32884.3	31653.1
Q4Q8R5	Q4Q8R5_LEIMA	0.000210261	18	18	0	103743	100576	104904	107695	107625	112316	104279	103854	106122	110773	119434	117731	90635.7	102598	105591	112283	113411	114969	101804	112089	108530	81194.1	75600.5	76151	83668.6	83318.8	84842.6	77846.2	79760.2	79946.8	78939.7	76454.1	82244.6	85063.1	92067.2	81690	72921.1	76205.6	75094.8	84427.7	88826.2	90140.8	69745.5	73819.5
Q4QBX9	Q4QBX9_LEIMA	0.000210261	15	15	0	142237	141527	147589	155153	146744	143817	136650	130309	124715	147175	152528	161559	139488	134544	138469	138864	125001	123632	139014	121893	132780	93654.5	99480.2	106632	95200.2	89531.1	91422.9	81224.9	86765.7	87697.7	98346.4	97635.7	86299.3	97144.7	92245.2	108897	98700.4	100567	98556.8	111963	107767	103855	94798.1	101306
Q4Q9I9	Q4Q9I9_LEIMA	0.000210261	8	8	0	39206.5	47626.5	49319.7	47790.5	49947.5	49702.1	42345.4	41167.1	44828.3	39671.1	43117.8	42794.8	47865.5	51202.6	53252.9	43277.9	46279.2	49678.8	45672	50349.1	49892.9	29252.8	32940.4	31098.3	33752.7	34646.6	37403.3	28336.7	30980.4	31363.2	23678.1	27641.4	26808.7	22749	24777.9	25878.3	25003.1	24265.5	26660.2	27957.3	28163.1	30326.9	24509.7	26849.7
Q4Q202	Q4Q202_LEIMA	0.000210261	25	25	0	727848	773873	751221	701394	688548	729044	629459	648233	618777	719945	700171	733803	684684	672608	693671	628347	612580	602705	634150	532480	598216	476900	484343	497565	421333	440444	429674	437236	458327	453025	442168	451939	443119	418552	422018	420298	454973	452086	477475	520087	499414	501170	450394	465915
Q4QBE4	Q4QBE4_LEIMA	0.000210261	10	10	0	19693.1	21194	22496.9	19298.7	21820.3	20481.3	17561.5	21408.5	20323.4	21040.5	21424.5	21519.6	18156.9	19330.3	20023.1	17207.2	21904.9	20466	17572.2	18833	20038.7	29378	31436.7	30376.9	25629.5	25863.1	28562.4	31405.8	27505.2	31538.7	27260.1	28709.2	32045.4	26246.2	27687.3	23895.5	31431.3	31059	30089.3	27316.9	29417.6	28291.3	26990.1	23619.8
E9AFX7	E9AFX7_LEIMA	0.000210261	27	27	0	251240	255802	250805	261899	250926	264333	273578	277214	280938	256307	266758	264240	282172	279689	281324	278063	287493	275597	277935	280070	274018	308939	307595	319564	308117	308515	313861	309294	311455	319256	324077	328349	326181	332420	342326	328637	341646	347236	334677	324738	320529	326123	299208	301517
Q6S997	Q6S997_LEIMA	0.0104694	5	5	0	33785.2	30597.9	29648.6	33185.5	25492	34406.5	21965.8	21593	29279.1	35705.1	33988.8	38840.3	34803	29054.8	35515.5	34000.6	29151.6	27981	31354.5	27073.7	26238.7	20253.3	14677.9	18302.7	13969.9	16602.7	14257.8	15484.4	15420.7	12181.4	12529.4	12514.4	10580.7	14660.8	14570.2	13175.2	11024.6	14141.1	12062.8	13223	15914.7	17478.4	12412.3	17358.5
Q4Q1A1	Q4Q1A1_LEIMA	0.000210261	17	17	0	39608.1	42423.8	43004	46942.4	51852.8	52817.6	43953.3	44022.9	42518.4	48195.2	50788.3	51710.6	43572.9	40283.5	43203.8	39030.3	46356.7	46684.4	50799	55667.6	49562.4	17962.3	18655	18526.4	20316.9	21332.8	25247.3	16960	15635.1	16271.3	19602.4	18868.7	16561.1	21373.3	23267	24204.3	17207	19729.8	15555.9	32978.2	35952.4	36574.1	14288.6	16270.6
Q4Q1N6	Q4Q1N6_LEIMA	0.000210261	17	17	0	24671.1	26594.3	29170.5	31157.9	31235.7	29116.3	29923.7	28930.7	27368.9	26232.9	31224.6	26292.1	24581.8	24380	26168.6	30600.9	30998.4	32093.8	28024	29407	27987.3	36360.3	37289.4	38299	38117.5	37861.7	37853	40615.7	36711.9	40925.8	33951.1	41973.5	39194.3	37696.1	42686.7	38803.3	36996.5	37323.2	41838.9	37757.7	40435.9	37109.2	33874.2	36655.5
Q4Q733	Q4Q733_LEIMA	0.000210261	18	18	0	46249.3	44126.3	45514.6	49107.6	49637.2	48564.3	42785.6	42502.2	46408.4	52525.3	54308.4	58897.3	41755.5	47184	44817.6	48720.6	45007.5	45477.5	46435.1	46264	51496.1	28362.2	27618.8	31201.6	29845.4	29544.6	32597.9	26125.2	29895.3	29146.3	27079	27360.5	29106.2	28745.6	31888.4	27461.2	27241.2	27090.6	26869.5	34830.2	38152.1	40007.6	26909.5	30259.7
Q4Q2P0	Q4Q2P0_LEIMA	0.000210261	19	19	0	69288.1	68766.2	67987.3	67085.9	63914	64603.1	66783.7	65296.7	65624.9	72604.5	70455.7	70681.4	62287.7	66322.3	63909	71526.3	67367.2	65639.2	62829.9	62984.5	60610.3	51920.4	54901.9	52873.6	47168.8	47304.3	46556.3	51978.6	49554.6	54001.9	53719.6	52433.6	50507.3	56452.4	52278.2	54889.8	51878.3	53977.7	52113.9	57882.9	54304.9	56502.5	50944.7	50525.8
Q4Q8R8	Q4Q8R8_LEIMA	0.000210261	8	8	0	92560.5	88054.5	88761.8	93222	93613.7	89202.7	85568.9	86397.8	85191.5	75421.2	81703.7	81597.7	95090.4	101150	97827.2	89441.2	88428.1	93627	97899.2	103065	102217	70464.7	67621.7	66713.3	69802.4	72941.9	69532.4	62833	67241.9	61991.2	63295.4	60588.6	66115.4	62774	64835.1	65478.7	60006.6	56601.2	62603.2	65905.9	67311.3	66713.3	65205	67125
Q4QH39	BOP1_LEIMA	0.000210261	28	28	0	55938.2	57240.8	61274.1	60139.1	60045.7	59100.6	60389	61091.5	61153.4	58206.2	57676.7	58334.7	60272.2	54077.1	56263.4	60927.4	62491.2	59876.9	59550.7	57558.2	60567	68026.8	70176.5	70128.9	67347	71010.2	70852	77273.6	76015	77155.1	68871.7	70395.2	74724.8	69359.2	73392.7	71384.7	81851.7	78450.2	76885.7	74527.4	76384.3	77952.7	63495.6	69363.3
Q4Q9Q7	Q4Q9Q7_LEIMA	0.000210261	16	16	0	220323	233401	218896	230726	246506	212245	205421	202984	194253	239629	232370	243977	187487	184865	201182	196156	194595	213508	202085	202277	212911	150504	152274	153406	149751	145604	140153	145830	145971	146122	156438	147751	148165	138048	148178	148493	140831	144275	145263	158466	174585	160452	148283	159782
Q4QCZ8	Q4QCZ8_LEIMA	0.000210261	10	10	0	13240.3	14842.7	15056.3	18243.8	16988.7	15756.5	16042.3	14626.9	14200.6	16470.8	14470.3	12803.9	16127.3	15859.2	16175.5	16951.3	16872.9	16948.9	16200.8	18003.8	17645.1	22692.7	20678.8	20973.5	21650.7	22772.5	21536	23550.6	24947.6	24385.7	23273.3	20507.7	21769.8	22274.7	20414.4	19896.8	23979.6	23901.7	24832.7	24653.4	22880.2	23841.7	23862.6	22962.9
Q95Z90	Q95Z90_LEIMA	0.000210261	30	30	0	444005	449342	451088	432891	439294	445095	417747	415056	416563	445159	440228	449611	455256	437166	458655	456431	456662	464342	435690	432224	448861	349221	349710	359823	332715	339583	344681	325248	320590	315302	375829	377906	378463	400398	387577	397649	363016	357502	363937	348775	349826	344568	312778	320300
Q4Q428	Q4Q428_LEIMA	0.000210261	15	15	0	252480	241070	260076	271789	273417	267454	247416	232698	249187	292756	297495	299809	262391	263090	245485	251160	240887	238414	251158	250861	240905	351449	364177	345111	320594	327171	349809	323766	335356	324713	319249	325318	341084	321339	315177	336303	327041	330944	313102	335018	354399	352639	315548	311595
Q4Q9L7	Q4Q9L7_LEIMA	0.000210261	19	19	0	194737	193535	179454	176800	184730	182495	180092	174831	159056	207607	206399	200764	186788	188657	180577	191482	190193	188865	191717	202856	192909	135108	145489	142621	139079	141202	139052	134935	127983	131102	141556	144883	138116	139243	155009	143780	135896	139926	135424	161005	161624	158196	121206	127088
Q4QG07	Q4QG07_LEIMA	0.000210261	23	23	0	26323.8	27386.4	27509.7	25608.1	28382.9	28618	27488.9	24814.8	26041.2	28882.3	30425.6	30453	24043.7	22352	24382.3	26949.8	25372.4	24573.9	20758.7	27115.8	27626.6	18315.5	16288.1	18114.6	18083.2	17443.2	19012.1	17925.8	15987.5	17321.6	19129.7	18019.6	18058.7	15582.4	17287.3	18037.2	15981.1	15696.3	17283.3	18863.4	19707.8	20785.3	20371.8	18771.1
Q4Q5Q4	Q4Q5Q4_LEIMA	0.000210261	34	34	0	53053.4	52296.1	53187.8	53424.6	52031.2	52610.3	53895.8	52983.9	53233.6	54466	52400.6	54587.2	52400.9	55284.5	53503	51816.9	54419.7	48931.8	53503.5	46043.5	52877.4	46011	44573.3	43712.6	44915.9	45168.6	43414.1	44609.3	44054.3	45485.2	43372.6	41168.7	41710.5	43276.7	45482.1	45195.4	41785.6	39089.4	43193.1	46519.5	44650.9	47372.2	47425.6	46906.2
E9AEA6	E9AEA6_LEIMA	0.000210261	19	19	0	64896.6	63317.2	67343	61262.2	61897.1	63301	64024.4	57979.4	59139.2	64080.4	59711.4	59008.9	60708	60550.7	56532.2	59393.7	63920.1	59871.4	57363	62906.8	59983.3	48324.2	49624.6	50374.2	46082	42665.4	43135.8	39940.6	38018.8	42926.3	33479.8	34077.6	33931.2	28340.3	30563.4	27270	32747.1	34452.8	30579.5	31719.6	31395.9	32429.2	56717.7	56976.5
Q4QAZ9	Q4QAZ9_LEIMA	0.000210261	13	13	0	59581	62789.9	57157.4	55482.2	54336.3	52627.3	43915.6	55661.3	54092.9	50806.6	43721.8	50556.3	46642.7	48028	58569	43667.4	54930.1	43582	56803.8	48333.1	54456.8	86255.2	83858.5	87565.9	72395.7	75227	81361.2	76137.7	78211.8	75410.6	76991.3	75370.4	76057.6	71915.6	69963	77093.7	77436.7	65984.1	70998.7	74054.2	71950.9	80687.6	64777.9	65752.9
Q4QJH1	Q4QJH1_LEIMA	0.000210261	3	3	0	66793.5	75444.1	67244.8	61612.5	66218.6	64749.5	55711.2	60353.7	60979.3	49754.9	52943.1	50080.8	62816	63096.7	65795.5	56557.8	59497	58537.7	57374.1	62749.8	59608.6	98154.2	97502.7	99955.1	76593.8	87502.9	86911.7	85193.2	83190	92757.8	85232.9	83064.4	93183.3	83037.9	85857.9	87834.5	97647.7	88742.1	85125.7	86626.5	82408.4	81108.4	113651	118352
Q4Q7K6	Q4Q7K6_LEIMA	0.000210261	10	10	0	332841	308287	318486	348278	350411	344768	375366	368548	375083	338423	344109	333260	339494	343868	340982	370595	399990	393744	352843	381097	362546	413210	411833	417902	432142	444647	439303	438047	439895	447017	442762	431597	434143	467925	471859	455169	463934	459021	448118	434747	451507	443248	405705	407105
Q4Q108	Q4Q108_LEIMA	0.000210261	6	6	0	40397.9	42272	45803.1	47024.2	53118.1	50644.9	35844.6	40366.9	37939	44329.4	46758.7	48144.7	38150.1	41232.4	39169.5	39609.3	42802.7	41059.2	49101.8	43115.4	41794.2	30199.8	29267.1	32518.8	23290.8	27003.5	28524.6	26839.3	28389.3	28791.4	22592.7	25947.4	25238.7	21002	20487.5	23289.8	25227.6	27339	25036.8	18970.8	23325.8	21831.8	38104	45103.7
Q4QFV9	Q4QFV9_LEIMA	0.000210261	12	12	0	101780	102660	100682	105439	108543	104457	99918.2	104819	98890.7	109738	109027	120281	112089	101072	103219	100680	99973.4	100797	100278	100269	102312	76387.8	86368.9	80748.1	79607.4	78967.5	82666.7	72538.7	77376.3	80988.8	79040.7	78560.2	77363	82877	84653.9	82139.1	75694.9	68486.9	72703.9	93006.7	88080.5	85927.1	79986.7	80011.6
Q4QEW0	Q4QEW0_LEIMA	0.000210261	74	74	0	122924	121767	120033	120360	119049	120717	131788	128030	133068	116780	113768	112770	122640	131379	123448	127762	132809	127769	129211	126443	125286	145285	140656	139364	150924	149773	147856	153771	153232	151312	150255	146638	150897	154909	154974	154085	161638	162300	163934	151094	145156	147494	137571	134322
[truncated: 4,781 more rows]
[truncated: 40 more columns]
